# Supplementary material for: Excitonic Configuration Interaction: Going Beyond the Frenkel Exciton Model
Source: J Chem Theory Comput. 2024 Jun 17;20(13):5609–34. doi: 10.1021/acs.jctc.4c00157 (PMC11238547; doi:10.1021/acs.jctc.4c00157)
Supplement: Supplementary file 2 — ct4c00157_si_002.zip [file ct4c00157_si_002.zip]

Archive with 14 entries (14 files):
- G4_FC.xyz
- G4_freq.molden
- G4_R1.xyz
- G4_R2.xyz
- G4_R3.xyz
- G4_R4.xyz
- G4_R5.xyz
- MgG4_FC.xyz
- MgG4_freq.molden
- MgG4_R1.xyz
- MgG4_R2.xyz
- MgG4_R3.xyz
- MgG4_R4.xyz
- MgG4_R5.xyz
