# Supplementary material for: Excitonic Configuration Interaction: Going Beyond the Frenkel Exciton Model
Source: J Chem Theory Comput. 2024 Jun 17;20(13):5609–34. doi: 10.1021/acs.jctc.4c00157 (PMC11238547; doi:10.1021/acs.jctc.4c00157)
Supplement: Supplementary file 2 — ct4c00157_si_002.zip [file ct4c00157_si_002.zip › G4_freq.molden]

[Molden Format]
[GEOMETRIES] XYZ
   64
 
 N     3.263104    -6.439362     0.005200
 C     4.394052    -5.655217     0.010068
 H     5.381324    -6.091047     0.015263
 N     4.127010    -4.406829     0.007676
 C     2.750965    -4.336719     0.000872
 C     1.872200    -3.210015    -0.004288
 O     2.167360    -2.039775    -0.003942
 N     0.542904    -3.609164    -0.010307
 H    -0.149946    -2.875274    -0.013115
 C     0.103465    -4.904637    -0.011667
 N    -1.212604    -5.083868    -0.018665
 H    -1.855171    -4.316116    -0.019904
 H    -1.560690    -6.016924    -0.018213
 N     0.907229    -5.932814    -0.006840
 C     2.201893    -5.597406    -0.000742
 H     3.215697    -7.436145     0.005836
 H     4.319230    -1.856641     0.012193
 N     5.086318    -1.213485     0.017166
 C     4.906520     0.102590     0.011151
 H     6.019593    -1.560980     0.019451
 N     3.610947     0.541532     0.004328
 N     5.934485     0.906626     0.012232
 C     3.211366     1.870721    -0.002527
 H     2.877373    -0.151710     0.002845
 C     5.598686     2.201232     0.005966
 C     4.337853     2.749848    -0.001038
 O     2.041079     2.165543    -0.009105
 N     6.440308     3.262723     0.004813
 N     4.407499     4.125921    -0.006526
 C     5.655788     4.393420    -0.002912
 H     6.091304     5.380840    -0.005268
 H     7.437098     3.215620     0.008818
 H     1.855336     4.314395    -0.022247
 N     1.213251     5.082418    -0.026615
 C    -0.102974     4.904233    -0.016259
 H     1.562032     6.015175    -0.035404
 N    -0.543371     3.609152    -0.001327
 N    -0.905927     5.933038    -0.020471
 C    -1.872973     3.211081     0.011703
 H     0.148960     2.874793     0.000842
 C    -2.200860     5.598664    -0.008724
 C    -2.750861     4.338501     0.006720
 O    -2.169160     2.041196     0.025614
 N    -3.261415     6.441455    -0.009273
 N    -4.126843     4.409714     0.015604
 C    -4.392959     5.658255     0.005822
 H    -5.379896     6.094859     0.008553
 H    -3.213176     7.438153    -0.018695
 H    -4.316328     1.855047     0.028366
 N    -5.084201     1.212756     0.025935
 C    -4.905523    -0.103379     0.015543
 H    -6.017184     1.561004     0.032136
 N    -3.610214    -0.543359     0.006135
 N    -5.934011    -0.906689     0.014561
 C    -3.211809    -1.872825    -0.004958
 H    -2.875805     0.148955     0.007072
 C    -5.599246    -2.201541     0.003820
 C    -4.338897    -2.751130    -0.005835
 O    -2.041718    -2.168647    -0.012422
 N    -6.441759    -3.262315     0.000221
 N    -4.409648    -4.127155    -0.015086
 C    -5.658134    -4.393607    -0.011144
 H    -6.094478    -5.380656    -0.016026
 H    -7.438501    -3.214351     0.005580
[FREQ]
    5.5500
    8.3000
   15.1600
   21.8100
   21.8600
   23.4400
   45.9400
   46.9500
   47.0300
   48.6800
   49.8300
   49.9000
   52.8300
   60.1700
   88.5400
  102.4800
  102.5900
  107.5400
  152.4800
  153.1100
  153.1200
  153.4100
  192.7700
  192.8000
  192.9600
  193.2900
  232.7100
  234.1900
  234.2000
  236.0800
  347.8300
  349.4100
  349.4200
  351.7500
  374.3800
  377.5500
  377.6300
  379.1700
  380.4600
  380.4700
  381.2100
  381.9300
  467.2100
  469.3700
  469.6900
  473.4400
  533.5600
  535.5700
  535.5900
  537.8800
  584.4600
  584.9100
  584.9100
  585.5100
  614.8600
  616.0000
  616.0400
  617.4200
  635.1700
  638.2200
  638.6800
  642.2000
  698.7200
  700.0800
  700.1000
  702.1100
  719.7700
  720.1000
  720.1000
  720.3700
  730.4000
  736.2700
  736.2900
  740.0400
  779.4700
  784.0700
  784.1100
  788.7500
  831.2800
  831.7000
  831.7000
  832.0300
  873.9900
  875.0700
  875.2200
  877.1800
  904.3000
  909.2300
  909.3900
  911.7300
  912.0600
  912.0600
  912.3900
  920.2600
  972.9900
  973.0200
  973.0400
  973.0900
 1035.9700
 1036.7500
 1036.7600
 1037.4100
 1124.4399
 1124.7300
 1124.7900
 1125.2000
 1153.0900
 1153.4800
 1153.5100
 1153.9900
 1189.2900
 1189.9301
 1190.0200
 1190.7200
 1269.5100
 1270.4900
 1270.4900
 1271.7600
 1311.7300
 1311.9301
 1311.9500
 1312.3300
 1439.4900
 1440.4301
 1440.4500
 1440.7000
 1463.1100
 1463.3199
 1463.3400
 1463.5100
 1499.1700
 1499.2300
 1499.4900
 1499.5400
 1530.0601
 1530.4500
 1530.4700
 1530.9200
 1572.8000
 1573.8300
 1573.9000
 1574.9399
 1698.1899
 1698.2100
 1698.7500
 1699.3300
 1723.6801
 1731.2800
 1731.3500
 1739.2800
 1755.1801
 1760.3400
 1760.3600
 1763.4700
 1798.9500
 1804.5601
 1804.5601
 1805.9301
 1816.0300
 1830.7000
 1830.7100
 1838.3600
 1926.3400
 1937.9399
 1938.0100
 1950.0400
 3413.2100
 3413.2400
 3413.2500
 3413.2600
 3718.9399
 3722.2800
 3722.7000
 3724.5701
 3796.6799
 3801.9900
 3802.5200
 3805.2300
 3897.4500
 3897.5100
 3897.5100
 3897.6899
 3961.1201
 3961.3301
 3961.4600
 3961.6201
[INT]
    0.0000     0.0000
    0.0000     0.0000
    9.7800     0.0000
    0.0000     0.0000
    0.0000     0.0000
    0.0000     0.0000
    1.1400     0.0000
    6.2100     0.0000
    6.2000     0.0000
    0.0700     0.0000
    0.0000     0.0000
    0.0100     0.0000
    0.0000     0.0000
    0.0000     0.0000
    0.0000     0.0000
   14.4300     0.0000
   14.4200     0.0000
    0.0100     0.0000
    0.0700     0.0000
    0.0000     0.0000
    0.0000     0.0000
    0.0000     0.0000
    0.0000     0.0000
    0.0000     0.0000
   15.6000     0.0000
    0.0100     0.0000
    0.0000     0.0000
    0.0000     0.0000
    0.0000     0.0000
   12.2100     0.0000
    0.0000     0.0000
    2.5700     0.0000
    2.5500     0.0000
    0.0000     0.0000
    0.0000     0.0000
   29.4200     0.0000
   29.5200     0.0000
   30.9800     0.0000
    0.0000     0.0000
    0.0000     0.0000
    0.0400     0.0000
    0.0000     0.0000
    0.5200     0.0000
    0.5800     0.0000
    0.1300     0.0000
  642.2100     0.0000
    0.0000     0.0000
    8.3100     0.0000
    8.3100     0.0000
    0.0000     0.0000
    0.0000     0.0000
    6.3600     0.0000
    6.3900     0.0000
    0.0000     0.0000
    0.0300     0.0000
    0.0400     0.0000
    0.0300     0.0000
  560.8100     0.0000
    0.0400     0.0000
    0.1500     0.0000
    0.2400     0.0000
   29.1000     0.0000
    0.0000     0.0000
    5.6200     0.0000
    5.6100     0.0000
    0.0000     0.0000
   21.0100     0.0000
    0.0000     0.0000
    0.0100     0.0000
    0.0000     0.0000
    0.0000     0.0000
  125.9500     0.0000
  125.9100     0.0000
    0.0100     0.0000
    9.8200     0.0000
    0.0000     0.0000
    0.0000     0.0000
    0.0000     0.0000
    0.0000     0.0000
    0.0000     0.0000
    0.0300     0.0000
   21.3300     0.0000
    0.0000     0.0000
    0.0000     0.0000
    0.0000     0.0000
    0.0000     0.0000
    0.0200     0.0000
    0.0400     0.0000
    0.0700     0.0000
    0.1100     0.0000
   42.3600     0.0000
   42.5100     0.0000
    0.0500     0.0000
  718.7300     0.0000
    0.0600     0.0000
    0.9600     0.0000
    1.3100     0.0000
    5.0200     0.0000
    0.0000     0.0000
   46.2000     0.0000
   46.1800     0.0000
    0.0000     0.0000
    0.3800     0.0000
    8.8600     0.0000
    8.4300     0.0000
    0.2500     0.0000
    0.1200     0.0000
   41.0300     0.0000
   40.8300     0.0000
    0.1100     0.0000
    0.1300     0.0000
    5.2500     0.0000
    5.3600     0.0000
    0.0800     0.0000
    0.0100     0.0000
   13.6100     0.0000
   13.6600     0.0000
    0.0100     0.0000
    3.6900     0.0000
  148.8600     0.0000
  149.4200     0.0000
    1.0100     0.0000
    0.0200     0.0000
   84.0300     0.0000
   83.8000     0.0000
    0.3400     0.0000
    0.6100     0.0000
   61.0900     0.0000
   61.1800     0.0000
    1.0000     0.0000
    2.7800     0.0000
    9.0500     0.0000
  204.9600     0.0000
  197.7300     0.0000
    0.0500     0.0000
   56.1000     0.0000
   56.0400     0.0000
    0.0400     0.0000
    0.0000     0.0000
    8.0900     0.0000
    8.1100     0.0000
    0.0000     0.0000
   27.5300     0.0000
   27.8800     0.0000
    0.1400     0.0000
    0.0500     0.0000
    0.0000     0.0000
   98.5400     0.0000
   98.2100     0.0000
    0.0000     0.0000
    0.0200     0.0000
  604.8700     0.0000
  605.1200     0.0000
    0.0900     0.0000
    0.0000     0.0000
  584.2900     0.0000
  583.6100     0.0000
    0.0900     0.0000
    0.0300     0.0000
 2919.4800     0.0000
 2919.5200     0.0000
    0.2500     0.0000
    0.1400     0.0000
 2670.0000     0.0000
 2671.0100     0.0000
    0.1700     0.0000
    1.6200     0.0000
    1.7000     0.0000
    1.6500     0.0000
    1.3300     0.0000
    4.7800     0.0000
  811.7800     0.0000
  810.5200     0.0000
    7.1900     0.0000
    8.8900     0.0000
 1524.3800     0.0000
 1525.5800     0.0000
   24.2500     0.0000
    0.2900     0.0000
  280.7300     0.0000
  281.1200     0.0000
    0.0300     0.0000
  146.4500     0.0000
  267.7300     0.0000
  306.9400     0.0000
  166.7000     0.0000
[FR-COORD]
 N     6.166375   -12.168634     0.009827
 C     8.303557   -10.686814     0.019026
 H    10.169231   -11.510414     0.028843
 N     7.798921    -8.327702     0.014506
 C     5.198572    -8.195214     0.001648
 C     3.537946    -6.066051    -0.008103
 O     4.095718    -3.854617    -0.007449
 N     1.025940    -6.820333    -0.019477
 H    -0.283357    -5.433482    -0.024784
 C     0.195521    -9.268423    -0.022047
 N    -2.291490    -9.607121    -0.035272
 H    -3.505766    -8.156279    -0.037613
 H    -2.949278   -11.370342    -0.034418
 N     1.714415   -11.211397    -0.012926
 C     4.160976   -10.577567    -0.001402
 H     6.076788   -14.052281     0.011028
 H     8.162164    -3.508544     0.023041
 N     9.611751    -2.293155     0.032439
 C     9.271982     0.193867     0.021072
 H    11.375385    -2.949826     0.036757
 N     6.823703     1.023347     0.008179
 N    11.214555     1.713275     0.023115
 C     6.068604     3.535151    -0.004775
 H     5.437448    -0.286690     0.005376
 C    10.579986     4.159727     0.011274
 C     8.197356     5.196461    -0.001962
 O     3.857081     4.092284    -0.017206
 N    12.170422     6.165655     0.009095
 N     8.328968     7.796863    -0.012332
 C    10.687893     8.302363    -0.005503
 H    11.510900    10.168317    -0.009955
 H    14.054082     6.076643     0.016664
 H     3.506078     8.153027    -0.042041
 N     2.292713     9.604381    -0.050295
 C    -0.194593     9.267660    -0.030725
 H     2.951814    11.367037    -0.066904
 N    -1.026823     6.820311    -0.002508
 N    -1.711954    11.211820    -0.038685
 C    -3.539407     6.068065     0.022115
 H     0.281494     5.432573     0.001591
 C    -4.159024    10.579945    -0.016486
 C    -5.198375     8.198581     0.012699
 O    -4.099119     3.857303     0.048403
 N    -6.163183    12.172589    -0.017523
 N    -7.798605     8.333154     0.029487
 C    -8.301492    10.692555     0.011002
 H   -10.166533    11.517618     0.016163
 H    -6.072024    14.056076    -0.035328
 H    -8.156680     3.505532     0.053604
 N    -9.607750     2.291777     0.049010
 C    -9.270098    -0.195358     0.029372
 H   -11.370833     2.949871     0.060728
 N    -6.822318    -1.026800     0.011593
 N   -11.213659    -1.713394     0.027516
 C    -6.069441    -3.539127    -0.009369
 H    -5.434485     0.281484     0.013364
 C   -10.581044    -4.160311     0.007219
 C    -8.199329    -5.198884    -0.011027
 O    -3.858289    -4.098150    -0.023474
 N   -12.173164    -6.164884     0.000418
 N    -8.333029    -7.799195    -0.028508
 C   -10.692327    -8.302716    -0.021059
 H   -11.516898   -10.167969    -0.030285
 H   -14.056734    -6.074245     0.010545
[FR-NORM-COORD]
vibration     1
    0.000000    -0.000000     0.010000
    0.000000     0.000000    -0.080000
    0.000000     0.000000    -0.120000
    0.000000    -0.000000    -0.110000
    0.000000    -0.000000    -0.040000
    0.000000    -0.000000    -0.030000
    0.000000    -0.000000    -0.090000
    0.000000    -0.000000     0.060000
   -0.000000    -0.000000     0.070000
   -0.000000    -0.000000     0.140000
   -0.000000    -0.000000     0.220000
   -0.000000    -0.000000     0.200000
   -0.000000    -0.000000     0.260000
    0.000000    -0.000000     0.130000
    0.000000    -0.000000     0.040000
    0.000000    -0.000000     0.050000
    0.000000    -0.000000    -0.200000
    0.000000    -0.000000    -0.220000
    0.000000    -0.000000    -0.140000
    0.000000    -0.000000    -0.260000
    0.000000    -0.000000    -0.060000
    0.000000    -0.000000    -0.130000
    0.000000     0.000000     0.030000
    0.000000    -0.000000    -0.070000
    0.000000    -0.000000    -0.040000
    0.000000     0.000000     0.040000
    0.000000     0.000000     0.090000
    0.000000    -0.000000    -0.010000
    0.000000     0.000000     0.110000
    0.000000     0.000000     0.080000
    0.000000     0.000000     0.120000
    0.000000    -0.000000    -0.050000
    0.000000     0.000000     0.200000
    0.000000     0.000000     0.220000
    0.000000     0.000000     0.140000
    0.000000     0.000000     0.250000
    0.000000     0.000000     0.060000
    0.000000     0.000000     0.130000
   -0.000000     0.000000    -0.030000
    0.000000     0.000000     0.070000
    0.000000     0.000000     0.040000
   -0.000000     0.000000    -0.040000
   -0.000000    -0.000000    -0.090000
    0.000000     0.000000     0.010000
   -0.000000     0.000000    -0.110000
   -0.000000     0.000000    -0.080000
   -0.000000     0.000000    -0.120000
    0.000000     0.000000     0.050000
   -0.000000     0.000000    -0.200000
   -0.000000     0.000000    -0.220000
   -0.000000     0.000000    -0.140000
   -0.000000     0.000000    -0.260000
   -0.000000    -0.000000    -0.060000
   -0.000000     0.000000    -0.130000
   -0.000000    -0.000000     0.030000
   -0.000000     0.000000    -0.070000
   -0.000000    -0.000000    -0.040000
   -0.000000    -0.000000     0.040000
   -0.000000    -0.000000     0.090000
   -0.000000    -0.000000    -0.010000
   -0.000000    -0.000000     0.110000
   -0.000000    -0.000000     0.080000
   -0.000000    -0.000000     0.120000
   -0.000000    -0.000000    -0.060000
vibration     2
    0.000000    -0.000000    -0.190000
    0.000000    -0.000000    -0.190000
    0.000000    -0.000000    -0.230000
    0.000000    -0.000000    -0.150000
    0.000000     0.000000    -0.120000
    0.000000     0.000000    -0.070000
   -0.000000     0.000000    -0.040000
   -0.000000     0.000000    -0.040000
   -0.000000     0.000000    -0.010000
   -0.000000     0.000000    -0.060000
   -0.000000     0.000000    -0.030000
   -0.000000     0.000000     0.020000
   -0.000000     0.000000    -0.040000
    0.000000     0.000000    -0.110000
    0.000000     0.000000    -0.140000
    0.000000    -0.000000    -0.210000
   -0.000000    -0.000000    -0.020000
   -0.000000    -0.000000     0.030000
   -0.000000    -0.000000     0.070000
   -0.000000    -0.000000     0.040000
   -0.000000    -0.000000     0.040000
   -0.000000    -0.000000     0.110000
    0.000000     0.000000     0.070000
   -0.000000    -0.000000     0.010000
   -0.000000    -0.000000     0.140000
   -0.000000     0.000000     0.120000
    0.000000     0.000000     0.040000
   -0.000000    -0.000000     0.190000
    0.000000     0.000000     0.150000
   -0.000000     0.000000     0.190000
   -0.000000     0.000000     0.230000
   -0.000000    -0.000000     0.210000
    0.000000     0.000000     0.010000
    0.000000    -0.000000    -0.040000
    0.000000    -0.000000    -0.070000
    0.000000    -0.000000    -0.040000
    0.000000     0.000000    -0.040000
    0.000000    -0.000000    -0.110000
    0.000000     0.000000    -0.070000
    0.000000     0.000000    -0.010000
    0.000000    -0.000000    -0.140000
   -0.000000     0.000000    -0.120000
   -0.000000     0.000000    -0.040000
   -0.000000    -0.000000    -0.190000
   -0.000000     0.000000    -0.150000
   -0.000000    -0.000000    -0.190000
   -0.000000    -0.000000    -0.230000
    0.000000    -0.000000    -0.210000
   -0.000000     0.000000    -0.010000
   -0.000000     0.000000     0.040000
   -0.000000     0.000000     0.070000
   -0.000000     0.000000     0.040000
   -0.000000     0.000000     0.040000
    0.000000     0.000000     0.110000
   -0.000000     0.000000     0.070000
   -0.000000     0.000000     0.010000
   -0.000000    -0.000000     0.140000
   -0.000000    -0.000000     0.120000
   -0.000000     0.000000     0.040000
    0.000000    -0.000000     0.190000
   -0.000000    -0.000000     0.150000
   -0.000000    -0.000000     0.190000
    0.000000    -0.000000     0.230000
    0.000000    -0.000000     0.210000
vibration     3
    0.000000    -0.000000    -0.170000
    0.000000    -0.000000    -0.140000
    0.000000    -0.000000    -0.200000
    0.000000    -0.000000    -0.040000
    0.000000    -0.000000    -0.000000
    0.000000    -0.000000     0.100000
    0.000000    -0.000000     0.170000
    0.000000    -0.000000     0.110000
    0.000000     0.000000     0.170000
    0.000000     0.000000     0.030000
    0.000000     0.000000     0.060000
    0.000000     0.000000     0.100000
    0.000000     0.000000    -0.020000
    0.000000    -0.000000    -0.060000
    0.000000    -0.000000    -0.080000
    0.000000    -0.000000    -0.240000
    0.000000    -0.000000     0.100000
    0.000000    -0.000000     0.060000
    0.000000    -0.000000     0.030000
    0.000000    -0.000000    -0.020000
    0.000000    -0.000000     0.110000
    0.000000    -0.000000    -0.070000
   -0.000000    -0.000000     0.100000
   -0.000000    -0.000000     0.170000
    0.000000    -0.000000    -0.080000
    0.000000    -0.000000    -0.000000
   -0.000000    -0.000000     0.180000
    0.000000    -0.000000    -0.170000
    0.000000    -0.000000    -0.040000
    0.000000    -0.000000    -0.140000
    0.000000    -0.000000    -0.200000
    0.000000    -0.000000    -0.240000
   -0.000000    -0.000000     0.100000
   -0.000000    -0.000000     0.060000
   -0.000000    -0.000000     0.030000
   -0.000000    -0.000000    -0.020000
   -0.000000    -0.000000     0.110000
   -0.000000    -0.000000    -0.070000
   -0.000000     0.000000     0.100000
   -0.000000     0.000000     0.170000
   -0.000000    -0.000000    -0.080000
   -0.000000    -0.000000    -0.000000
   -0.000000     0.000000     0.180000
   -0.000000    -0.000000    -0.170000
   -0.000000    -0.000000    -0.040000
   -0.000000    -0.000000    -0.140000
   -0.000000    -0.000000    -0.200000
   -0.000000    -0.000000    -0.240000
   -0.000000     0.000000     0.100000
   -0.000000     0.000000     0.060000
   -0.000000     0.000000     0.030000
   -0.000000     0.000000    -0.020000
    0.000000     0.000000     0.110000
   -0.000000     0.000000    -0.060000
    0.000000     0.000000     0.100000
    0.000000     0.000000     0.170000
   -0.000000     0.000000    -0.080000
    0.000000     0.000000    -0.000000
    0.000000     0.000000     0.180000
   -0.000000     0.000000    -0.170000
    0.000000     0.000000    -0.050000
    0.000000     0.000000    -0.140000
    0.000000     0.000000    -0.200000
   -0.000000     0.000000    -0.240000
vibration     4
   -0.000000     0.000000     0.130000
   -0.000000     0.000000     0.180000
   -0.000000     0.000000     0.250000
   -0.000000     0.000000     0.140000
   -0.000000     0.000000     0.050000
   -0.000000     0.000000    -0.020000
   -0.000000     0.000000    -0.030000
   -0.000000     0.000000    -0.100000
   -0.000000     0.000000    -0.150000
   -0.000000     0.000000    -0.110000
   -0.000000     0.000000    -0.200000
   -0.000000     0.000000    -0.220000
   -0.000000     0.000000    -0.170000
   -0.000000     0.000000    -0.040000
   -0.000000     0.000000     0.040000
   -0.000000     0.000000     0.140000
    0.000000    -0.000000    -0.070000
    0.000000    -0.000000    -0.150000
    0.000000    -0.000000    -0.090000
    0.000000    -0.000000    -0.190000
    0.000000     0.000000     0.010000
    0.000000    -0.000000    -0.140000
    0.000000     0.000000     0.080000
    0.000000     0.000000     0.030000
    0.000000    -0.000000    -0.070000
    0.000000     0.000000     0.030000
    0.000000     0.000000     0.180000
    0.010000    -0.000000    -0.100000
    0.000000     0.000000     0.070000
    0.000000     0.000000    -0.010000
    0.010000    -0.000000    -0.000000
    0.010000    -0.000000    -0.170000
    0.000000    -0.000000     0.220000
    0.000000    -0.000000     0.200000
    0.000000    -0.000000     0.110000
    0.000000    -0.000000     0.180000
    0.000000    -0.000000     0.100000
   -0.000000    -0.000000     0.040000
    0.000000    -0.000000     0.020000
    0.000000    -0.000000     0.150000
   -0.000000    -0.000000    -0.040000
   -0.000000    -0.000000    -0.050000
    0.000000    -0.000000     0.030000
   -0.000000    -0.000000    -0.130000
   -0.000000    -0.000000    -0.140000
   -0.000000    -0.010000    -0.180000
   -0.000000    -0.010000    -0.250000
   -0.000000    -0.000000    -0.140000
   -0.000000    -0.000000     0.070000
   -0.000000    -0.000000     0.150000
   -0.000000    -0.000000     0.090000
   -0.000000    -0.000000     0.180000
   -0.000000    -0.000000    -0.010000
   -0.000000    -0.000000     0.140000
   -0.000000     0.000000    -0.080000
   -0.000000    -0.000000    -0.030000
   -0.000000    -0.000000     0.070000
   -0.000000    -0.000000    -0.030000
   -0.000000     0.000000    -0.170000
   -0.000000    -0.000000     0.100000
   -0.000000    -0.000000    -0.070000
   -0.000000    -0.000000     0.010000
   -0.000000    -0.000000     0.010000
   -0.000000    -0.000000     0.170000
vibration     5
    0.000000     0.000000    -0.100000
    0.000000     0.000000    -0.010000
    0.000000     0.000000    -0.010000
   -0.000000     0.000000     0.070000
   -0.000000     0.000000     0.030000
   -0.000000     0.000000     0.080000
   -0.000000     0.000000     0.180000
   -0.000000     0.000000     0.010000
   -0.000000     0.000000     0.030000
    0.000000     0.000000    -0.090000
    0.000000     0.000000    -0.150000
    0.000000     0.000000    -0.070000
    0.000000     0.000000    -0.190000
    0.000000     0.000000    -0.140000
    0.000000     0.000000    -0.080000
    0.000000     0.000000    -0.170000
    0.000000     0.000000     0.220000
    0.000000     0.000000     0.200000
    0.000000     0.000000     0.110000
    0.000000     0.000000     0.180000
    0.000000     0.000000     0.100000
    0.000000    -0.000000     0.040000
    0.000000     0.000000     0.030000
    0.000000     0.000000     0.150000
    0.000000    -0.000000    -0.040000
    0.000000     0.000000    -0.050000
    0.000000     0.000000     0.030000
    0.000000    -0.000000    -0.130000
    0.000000    -0.000000    -0.140000
    0.000000    -0.000000    -0.180000
    0.010000    -0.000000    -0.250000
    0.000000    -0.000000    -0.140000
    0.000000    -0.000000     0.070000
    0.000000    -0.000000     0.150000
    0.000000    -0.000000     0.090000
    0.000000    -0.000000     0.190000
    0.000000    -0.000000    -0.010000
    0.000000    -0.000000     0.140000
   -0.000000    -0.000000    -0.080000
    0.000000    -0.000000    -0.030000
    0.000000    -0.000000     0.070000
    0.000000    -0.000000    -0.030000
   -0.000000    -0.000000    -0.170000
    0.000000    -0.000000     0.100000
    0.000000    -0.000000    -0.070000
    0.000000    -0.000000     0.010000
    0.000000    -0.000000     0.000000
    0.000000     0.000000     0.170000
   -0.000000     0.000000    -0.220000
   -0.000000    -0.000000    -0.200000
   -0.000000    -0.000000    -0.110000
   -0.000000    -0.000000    -0.180000
   -0.000000    -0.000000    -0.100000
   -0.000000    -0.000000    -0.040000
   -0.000000    -0.000000    -0.020000
   -0.000000    -0.000000    -0.140000
   -0.000000    -0.000000     0.040000
   -0.000000    -0.000000     0.050000
   -0.000000    -0.000000    -0.030000
   -0.000000    -0.000000     0.130000
   -0.000000    -0.000000     0.140000
   -0.000000    -0.000000     0.180000
   -0.000000    -0.000000     0.250000
   -0.000000    -0.000000     0.140000
vibration     6
   -0.000000     0.130000    -0.000000
   -0.010000     0.140000    -0.010000
   -0.000000     0.140000    -0.010000
   -0.020000     0.140000    -0.010000
   -0.020000     0.130000    -0.000000
   -0.020000     0.130000    -0.000000
   -0.020000     0.130000    -0.000000
   -0.020000     0.120000     0.000000
   -0.020000     0.110000     0.010000
   -0.010000     0.110000     0.010000
   -0.010000     0.110000     0.010000
   -0.010000     0.110000     0.010000
   -0.010000     0.110000     0.010000
   -0.010000     0.120000     0.010000
   -0.010000     0.130000     0.000000
    0.000000     0.130000    -0.000000
    0.120000     0.010000    -0.000000
    0.110000     0.010000     0.000000
    0.110000     0.010000     0.000000
    0.110000     0.010000     0.000000
    0.120000     0.020000    -0.000000
    0.120000     0.010000     0.000000
    0.130000     0.020000    -0.000000
    0.110000     0.020000    -0.010000
    0.130000     0.010000     0.000000
    0.130000     0.010000     0.000000
    0.130000     0.020000    -0.010000
    0.130000     0.000000     0.010000
    0.140000     0.010000     0.000000
    0.140000     0.010000     0.010000
    0.140000     0.010000     0.010000
    0.130000    -0.000000     0.010000
    0.010000    -0.120000    -0.010000
    0.010000    -0.110000    -0.010000
    0.010000    -0.110000    -0.010000
    0.010000    -0.110000    -0.010000
    0.020000    -0.120000    -0.000000
    0.010000    -0.120000    -0.010000
    0.020000    -0.130000     0.000000
    0.020000    -0.110000    -0.000000
    0.010000    -0.130000    -0.000000
    0.020000    -0.130000     0.000000
    0.020000    -0.130000     0.000000
    0.000000    -0.130000     0.000000
    0.020000    -0.140000     0.010000
    0.010000    -0.140000     0.010000
    0.010000    -0.140000     0.010000
   -0.000000    -0.130000     0.000000
   -0.110000    -0.010000     0.000000
   -0.110000    -0.010000     0.000000
   -0.110000    -0.010000    -0.000000
   -0.110000    -0.010000    -0.000000
   -0.120000    -0.020000     0.000000
   -0.120000    -0.010000    -0.000000
   -0.130000    -0.020000     0.000000
   -0.110000    -0.020000     0.010000
   -0.130000    -0.010000    -0.000000
   -0.130000    -0.020000    -0.000000
   -0.130000    -0.020000     0.010000
   -0.130000    -0.000000    -0.010000
   -0.140000    -0.020000    -0.000000
   -0.140000    -0.010000    -0.010000
   -0.140000    -0.010000    -0.010000
   -0.130000     0.000000    -0.010000
vibration     7
    0.000000     0.000000    -0.000000
    0.000000     0.010000    -0.120000
    0.000000     0.010000    -0.170000
   -0.000000     0.010000    -0.160000
   -0.000000     0.000000    -0.070000
   -0.010000    -0.000000    -0.070000
   -0.010000     0.000000    -0.140000
   -0.010000    -0.010000     0.030000
   -0.010000    -0.010000     0.010000
   -0.000000    -0.010000     0.130000
   -0.000000    -0.010000     0.240000
   -0.000000    -0.020000     0.090000
    0.000000    -0.010000     0.220000
    0.000000    -0.000000     0.130000
    0.000000     0.000000     0.030000
    0.010000     0.000000     0.050000
   -0.020000     0.000000     0.090000
   -0.020000     0.000000     0.240000
   -0.010000     0.000000     0.130000
   -0.020000    -0.010000     0.220000
   -0.010000     0.010000     0.030000
   -0.010000    -0.000000     0.130000
   -0.000000     0.010000    -0.070000
   -0.010000     0.010000     0.010000
    0.000000    -0.000000     0.030000
    0.000000     0.000000    -0.070000
    0.000000     0.020000    -0.140000
    0.010000    -0.010000    -0.000000
    0.010000     0.000000    -0.160000
    0.010000    -0.000000    -0.120000
    0.020000    -0.010000    -0.170000
    0.010000    -0.010000     0.050000
    0.000000     0.020000     0.090000
    0.000000     0.020000     0.240000
    0.000000     0.010000     0.130000
   -0.000000     0.020000     0.220000
    0.010000     0.010000     0.030000
   -0.000000     0.010000     0.130000
    0.010000     0.000000    -0.070000
    0.010000     0.010000     0.010000
   -0.000000     0.000000     0.030000
    0.000000    -0.000000    -0.070000
    0.010000    -0.000000    -0.130000
   -0.010000    -0.000000    -0.000000
    0.000000    -0.010000    -0.160000
   -0.000000    -0.010000    -0.120000
   -0.010000    -0.020000    -0.170000
   -0.010000    -0.000000     0.050000
    0.010000    -0.000000     0.090000
    0.010000    -0.000000     0.240000
    0.010000    -0.000000     0.130000
    0.010000     0.000000     0.220000
    0.010000    -0.010000     0.030000
    0.010000     0.000000     0.130000
    0.000000    -0.010000    -0.070000
    0.010000    -0.010000     0.010000
    0.000000     0.000000     0.030000
   -0.000000    -0.000000    -0.070000
    0.000000    -0.010000    -0.130000
   -0.000000     0.000000    -0.000000
   -0.010000    -0.000000    -0.160000
   -0.010000     0.000000    -0.120000
   -0.010000     0.000000    -0.170000
   -0.000000     0.010000     0.050000
vibration     8
    0.110000     0.140000    -0.000000
    0.060000     0.210000    -0.010000
    0.090000     0.270000    -0.010000
   -0.010000     0.190000    -0.010000
   -0.020000     0.110000    -0.000000
   -0.080000     0.060000    -0.000000
   -0.150000     0.070000    -0.000000
   -0.060000    -0.020000     0.000000
   -0.100000    -0.060000     0.000000
    0.020000    -0.040000     0.010000
    0.030000    -0.130000     0.010000
   -0.020000    -0.170000     0.000000
    0.090000    -0.150000     0.010000
    0.080000     0.000000     0.010000
    0.060000     0.080000     0.000000
    0.170000     0.140000     0.000000
    0.040000    -0.070000     0.000000
    0.020000    -0.060000     0.000000
    0.010000    -0.060000     0.000000
    0.020000    -0.040000    -0.010000
    0.000000    -0.060000     0.010000
    0.000000    -0.050000    -0.000000
   -0.000000    -0.070000     0.010000
    0.010000    -0.070000     0.010000
   -0.000000    -0.060000    -0.000000
   -0.010000    -0.060000     0.000000
   -0.010000    -0.070000     0.010000
   -0.010000    -0.050000    -0.010000
   -0.010000    -0.060000     0.000000
   -0.010000    -0.060000    -0.000000
   -0.020000    -0.050000    -0.010000
   -0.010000    -0.050000    -0.010000
   -0.030000    -0.180000    -0.000000
    0.030000    -0.140000    -0.010000
    0.020000    -0.050000    -0.000000
    0.090000    -0.160000    -0.000000
   -0.060000    -0.020000    -0.000000
    0.080000    -0.000000    -0.000000
   -0.090000     0.060000    -0.000000
   -0.110000    -0.070000    -0.000000
    0.060000     0.080000    -0.000000
   -0.020000     0.110000     0.000000
   -0.160000     0.080000    -0.000000
    0.120000     0.150000     0.000000
   -0.020000     0.200000     0.000000
    0.070000     0.220000     0.000000
    0.100000     0.290000     0.010000
    0.180000     0.150000     0.000000
    0.020000    -0.070000     0.000000
    0.000000    -0.060000     0.000000
   -0.000000    -0.060000     0.000000
    0.010000    -0.050000     0.010000
   -0.000000    -0.060000    -0.010000
   -0.000000    -0.060000     0.000000
   -0.000000    -0.060000    -0.010000
   -0.000000    -0.060000    -0.010000
   -0.000000    -0.060000     0.000000
   -0.000000    -0.060000    -0.010000
   -0.010000    -0.060000    -0.010000
   -0.000000    -0.060000     0.000000
   -0.000000    -0.060000    -0.010000
   -0.000000    -0.060000    -0.000000
   -0.000000    -0.060000    -0.000000
   -0.000000    -0.060000     0.010000
vibration     9
   -0.060000     0.000000     0.000000
   -0.060000    -0.000000     0.000000
   -0.060000    -0.000000     0.000000
   -0.060000    -0.000000    -0.000000
   -0.060000     0.000000    -0.000000
   -0.050000     0.000000    -0.010000
   -0.050000     0.000000    -0.010000
   -0.060000     0.010000    -0.010000
   -0.050000     0.010000    -0.010000
   -0.060000     0.010000    -0.000000
   -0.060000     0.000000    -0.000000
   -0.070000    -0.010000    -0.000000
   -0.050000     0.000000     0.010000
   -0.060000     0.010000     0.000000
   -0.060000     0.000000     0.000000
   -0.060000     0.000000     0.010000
   -0.160000     0.020000     0.000000
   -0.120000    -0.030000     0.010000
   -0.040000    -0.020000     0.000000
   -0.140000    -0.090000     0.000000
   -0.020000     0.060000     0.000000
    0.010000    -0.080000     0.000000
    0.060000     0.080000    -0.000000
   -0.050000     0.100000     0.000000
    0.080000    -0.060000     0.000000
    0.110000     0.020000    -0.000000
    0.080000     0.140000    -0.000000
    0.140000    -0.110000    -0.000000
    0.190000     0.010000    -0.000000
    0.210000    -0.060000    -0.000000
    0.270000    -0.090000    -0.000000
    0.140000    -0.170000     0.000000
   -0.080000    -0.050000    -0.000000
   -0.060000    -0.030000    -0.000000
   -0.060000    -0.010000    -0.000000
   -0.040000    -0.030000    -0.010000
   -0.070000    -0.010000     0.010000
   -0.050000    -0.000000    -0.000000
   -0.070000     0.000000     0.010000
   -0.070000    -0.010000     0.010000
   -0.050000     0.000000    -0.000000
   -0.060000     0.010000     0.010000
   -0.080000     0.010000     0.020000
   -0.050000     0.010000    -0.010000
   -0.060000     0.020000     0.010000
   -0.050000     0.020000    -0.000000
   -0.050000     0.020000    -0.000000
   -0.040000     0.010000    -0.010000
   -0.190000     0.030000    -0.000000
   -0.150000    -0.030000    -0.010000
   -0.060000    -0.020000    -0.010000
   -0.170000    -0.100000    -0.010000
   -0.030000     0.070000    -0.000000
   -0.010000    -0.080000    -0.010000
    0.060000     0.090000    -0.000000
   -0.070000     0.110000    -0.000000
    0.080000    -0.060000    -0.000000
    0.110000     0.020000     0.000000
    0.080000     0.170000     0.000000
    0.150000    -0.120000     0.000000
    0.210000     0.020000     0.010000
    0.220000    -0.070000     0.010000
    0.290000    -0.100000     0.010000
    0.150000    -0.190000     0.000000
vibration    10
   -0.070000    -0.060000     0.010000
   -0.030000    -0.120000    -0.010000
   -0.050000    -0.170000    -0.010000
    0.040000    -0.110000    -0.020000
    0.040000    -0.040000    -0.010000
    0.100000     0.010000    -0.020000
    0.160000    -0.010000    -0.030000
    0.080000     0.070000    -0.010000
    0.110000     0.110000    -0.010000
    0.010000     0.100000     0.010000
    0.000000     0.160000     0.030000
    0.050000     0.200000     0.010000
   -0.050000     0.190000     0.030000
   -0.040000     0.060000     0.020000
   -0.020000    -0.010000     0.000000
   -0.120000    -0.060000     0.020000
    0.200000    -0.040000     0.010000
    0.170000     0.010000     0.030000
    0.100000    -0.000000     0.020000
    0.190000     0.060000     0.020000
    0.080000    -0.070000     0.020000
    0.060000     0.050000     0.010000
    0.010000    -0.090000     0.010000
    0.110000    -0.110000     0.020000
   -0.010000     0.030000     0.000000
   -0.040000    -0.030000    -0.000000
   -0.010000    -0.150000     0.010000
   -0.070000     0.080000    -0.010000
   -0.110000    -0.030000    -0.010000
   -0.120000     0.040000    -0.020000
   -0.180000     0.060000    -0.030000
   -0.060000     0.130000    -0.010000
   -0.030000    -0.180000     0.000000
    0.000000    -0.150000     0.010000
   -0.000000    -0.090000     0.000000
    0.050000    -0.170000     0.000000
   -0.060000    -0.070000     0.010000
    0.040000    -0.060000     0.000000
   -0.080000    -0.010000     0.010000
   -0.090000    -0.100000     0.010000
    0.030000     0.000000    -0.000000
   -0.030000     0.030000     0.000000
   -0.130000     0.000000     0.010000
    0.070000     0.050000    -0.000000
   -0.030000     0.090000     0.000000
    0.030000     0.100000    -0.000000
    0.050000     0.140000    -0.010000
    0.110000     0.050000    -0.010000
   -0.180000     0.040000     0.000000
   -0.150000     0.000000     0.000000
   -0.090000     0.010000    -0.000000
   -0.160000    -0.040000     0.010000
   -0.070000     0.060000    -0.010000
   -0.060000    -0.030000     0.010000
   -0.010000     0.080000    -0.020000
   -0.100000     0.090000    -0.020000
   -0.000000    -0.020000     0.000000
    0.020000     0.030000    -0.010000
   -0.000000     0.130000    -0.030000
    0.040000    -0.050000     0.010000
    0.080000     0.030000    -0.010000
    0.090000    -0.020000     0.000000
    0.130000    -0.040000     0.010000
    0.040000    -0.100000     0.020000
vibration    11
    0.010000     0.010000     0.130000
    0.000000     0.020000     0.050000
    0.010000     0.020000     0.100000
   -0.000000     0.020000    -0.090000
   -0.000000     0.010000    -0.110000
   -0.010000     0.000000    -0.210000
   -0.020000     0.000000    -0.310000
   -0.010000    -0.010000    -0.170000
   -0.010000    -0.010000    -0.200000
    0.000000    -0.010000    -0.030000
    0.000000    -0.020000    -0.020000
   -0.000000    -0.020000    -0.010000
    0.010000    -0.020000     0.130000
    0.010000    -0.000000     0.070000
    0.000000     0.000000     0.030000
    0.010000     0.010000     0.240000
   -0.010000    -0.000000     0.050000
   -0.010000    -0.000000     0.200000
   -0.010000    -0.000000     0.110000
   -0.010000    -0.000000     0.120000
   -0.010000    -0.000000     0.080000
   -0.010000    -0.000000     0.090000
   -0.010000    -0.000000     0.030000
   -0.010000    -0.000000     0.060000
   -0.010000    -0.000000     0.010000
   -0.010000    -0.000000    -0.020000
   -0.010000    -0.000000     0.030000
   -0.010000    -0.000000    -0.060000
   -0.010000    -0.000000    -0.100000
   -0.010000    -0.000000    -0.120000
   -0.010000    -0.000000    -0.190000
   -0.010000    -0.000000    -0.060000
    0.010000     0.020000     0.010000
    0.000000     0.010000     0.010000
    0.000000     0.010000     0.030000
   -0.000000     0.020000    -0.130000
    0.010000     0.010000     0.170000
   -0.000000     0.000000    -0.070000
    0.020000    -0.000000     0.210000
    0.020000     0.010000     0.200000
    0.000000    -0.010000    -0.030000
    0.010000    -0.010000     0.110000
    0.020000    -0.000000     0.310000
   -0.010000    -0.010000    -0.130000
    0.010000    -0.020000     0.090000
   -0.000000    -0.020000    -0.040000
   -0.000000    -0.020000    -0.100000
   -0.010000    -0.010000    -0.240000
    0.020000     0.000000    -0.050000
    0.020000     0.010000    -0.200000
    0.010000     0.000000    -0.120000
    0.020000     0.010000    -0.120000
    0.010000    -0.000000    -0.080000
    0.010000     0.010000    -0.090000
    0.000000    -0.010000    -0.030000
    0.010000    -0.010000    -0.060000
    0.000000     0.010000    -0.010000
   -0.000000     0.000000     0.020000
    0.000000    -0.010000    -0.030000
   -0.010000     0.010000     0.060000
   -0.010000    -0.000000     0.100000
   -0.010000     0.010000     0.130000
   -0.020000     0.010000     0.190000
   -0.010000     0.020000     0.060000
vibration    12
    0.000000     0.000000     0.060000
    0.000000     0.000000     0.130000
    0.000000     0.000000     0.190000
    0.000000     0.000000     0.100000
    0.000000     0.000000     0.010000
    0.000000     0.000000    -0.030000
    0.000000     0.000000    -0.030000
    0.000000     0.000000    -0.090000
    0.000000     0.000000    -0.060000
    0.000000     0.000000    -0.120000
    0.000000     0.010000    -0.200000
    0.000000     0.010000    -0.050000
    0.000000     0.010000    -0.120000
    0.000000     0.000000    -0.090000
    0.000000     0.000000    -0.010000
    0.000000     0.000000     0.060000
    0.020000    -0.010000    -0.010000
    0.010000    -0.000000    -0.010000
    0.010000    -0.000000    -0.030000
    0.020000     0.000000     0.130000
    0.010000    -0.010000    -0.170000
    0.000000     0.000000     0.070000
    0.000000    -0.010000    -0.210000
    0.010000    -0.010000    -0.200000
   -0.000000     0.000000     0.030000
   -0.000000    -0.010000    -0.110000
   -0.000000    -0.020000    -0.310000
   -0.010000     0.000000     0.130000
   -0.010000    -0.010000    -0.090000
   -0.010000     0.000000     0.040000
   -0.010000     0.000000     0.100000
   -0.010000     0.010000     0.240000
   -0.000000    -0.020000     0.050000
    0.000000    -0.020000     0.200000
    0.000000    -0.010000     0.120000
    0.010000    -0.020000     0.120000
   -0.010000    -0.010000     0.080000
    0.010000    -0.000000     0.090000
   -0.010000     0.000000     0.030000
   -0.010000    -0.010000     0.060000
    0.010000     0.000000     0.010000
   -0.000000     0.010000    -0.020000
   -0.020000     0.000000     0.030000
    0.010000     0.010000    -0.060000
   -0.000000     0.020000    -0.100000
    0.010000     0.020000    -0.130000
    0.010000     0.020000    -0.190000
    0.020000     0.010000    -0.060000
   -0.010000    -0.000000     0.010000
   -0.010000    -0.000000     0.010000
   -0.010000    -0.000000     0.030000
   -0.010000    -0.000000    -0.130000
   -0.010000     0.000000     0.170000
   -0.010000    -0.000000    -0.070000
   -0.000000     0.000000     0.210000
   -0.010000     0.000000     0.200000
   -0.000000    -0.000000    -0.030000
    0.000000    -0.000000     0.110000
    0.000000     0.010000     0.310000
    0.000000    -0.010000    -0.130000
    0.010000    -0.000000     0.090000
    0.010000    -0.000000    -0.040000
    0.010000    -0.010000    -0.100000
    0.000000    -0.010000    -0.240000
vibration    13
   -0.010000     0.120000    -0.010000
   -0.030000     0.160000    -0.000000
   -0.020000     0.200000    -0.010000
   -0.080000     0.150000     0.000000
   -0.080000     0.100000     0.010000
   -0.110000     0.080000     0.010000
   -0.140000     0.080000     0.020000
   -0.100000     0.040000     0.010000
   -0.120000     0.020000     0.010000
   -0.060000     0.020000     0.000000
   -0.050000    -0.030000     0.000000
   -0.090000    -0.060000     0.000000
   -0.010000    -0.040000    -0.010000
   -0.020000     0.050000    -0.000000
   -0.030000     0.090000    -0.000000
    0.030000     0.120000    -0.010000
    0.070000    -0.090000    -0.000000
    0.030000    -0.050000    -0.010000
   -0.020000    -0.050000    -0.010000
    0.040000    -0.010000    -0.000000
   -0.030000    -0.100000    -0.010000
   -0.050000    -0.020000    -0.000000
   -0.080000    -0.110000    -0.000000
   -0.010000    -0.120000    -0.000000
   -0.090000    -0.030000    -0.000000
   -0.100000    -0.080000    -0.000000
   -0.080000    -0.150000    -0.010000
   -0.120000    -0.000000     0.000000
   -0.150000    -0.080000     0.000000
   -0.160000    -0.030000     0.010000
   -0.200000    -0.020000     0.010000
   -0.120000     0.030000     0.010000
    0.090000     0.060000     0.000000
    0.050000     0.020000     0.000000
    0.050000    -0.020000     0.000000
    0.010000     0.040000     0.010000
    0.100000    -0.040000    -0.010000
    0.020000    -0.050000     0.000000
    0.110000    -0.080000    -0.010000
    0.120000    -0.020000    -0.010000
    0.030000    -0.090000     0.000000
    0.080000    -0.100000    -0.000000
    0.140000    -0.080000    -0.010000
    0.000000    -0.120000     0.000000
    0.070000    -0.150000    -0.000000
    0.030000    -0.160000     0.000000
    0.020000    -0.190000     0.000000
   -0.030000    -0.120000     0.010000
   -0.070000     0.090000    -0.000000
   -0.030000     0.050000     0.010000
    0.020000     0.050000     0.000000
   -0.050000     0.010000     0.000000
    0.030000     0.100000     0.000000
    0.050000     0.020000     0.000000
    0.080000     0.110000    -0.000000
    0.010000     0.120000     0.000000
    0.090000     0.030000     0.000000
    0.110000     0.080000    -0.000000
    0.080000     0.150000    -0.000000
    0.130000     0.000000    -0.000000
    0.160000     0.080000    -0.000000
    0.170000     0.030000    -0.000000
    0.200000     0.010000    -0.000000
    0.120000    -0.030000     0.000000
vibration    14
    0.000000    -0.000000    -0.120000
    0.000000    -0.000000    -0.080000
    0.000000    -0.000000    -0.150000
    0.000000    -0.000000     0.040000
    0.000000    -0.000000     0.080000
    0.000000    -0.000000     0.170000
    0.000000    -0.000000     0.240000
    0.000000    -0.000000     0.150000
    0.000000    -0.000000     0.150000
    0.000000    -0.000000     0.060000
    0.000000    -0.000000     0.080000
    0.000000    -0.000000     0.010000
    0.000000    -0.000000    -0.060000
    0.000000    -0.000000    -0.030000
    0.000000    -0.000000    -0.020000
    0.000000    -0.000000    -0.220000
    0.000000     0.000000    -0.010000
    0.000000     0.000000    -0.080000
    0.000000     0.000000    -0.060000
    0.000000     0.000000     0.060000
    0.000000     0.000000    -0.150000
    0.000000     0.000000     0.030000
    0.000000     0.000000    -0.170000
    0.000000     0.000000    -0.150000
    0.000000     0.000000     0.020000
    0.000000     0.000000    -0.080000
    0.000000     0.000000    -0.240000
    0.000000     0.000000     0.130000
    0.000000     0.000000    -0.040000
    0.000000     0.000000     0.080000
    0.000000     0.000000     0.150000
    0.000000     0.000000     0.220000
   -0.000000    -0.000000     0.010000
   -0.000000    -0.000000     0.090000
   -0.000000    -0.000000     0.060000
    0.000000    -0.000000    -0.060000
   -0.000000     0.000000     0.150000
    0.000000    -0.000000    -0.030000
   -0.000000     0.000000     0.170000
   -0.000000    -0.000000     0.150000
   -0.000000     0.000000    -0.020000
   -0.000000     0.000000     0.080000
   -0.000000     0.000000     0.240000
    0.000000     0.000000    -0.130000
   -0.000000     0.000000     0.040000
   -0.000000     0.000000    -0.080000
   -0.000000     0.000000    -0.150000
    0.000000     0.000000    -0.220000
    0.000000    -0.000000    -0.010000
    0.000000    -0.000000    -0.080000
    0.000000    -0.000000    -0.060000
    0.000000     0.000000     0.060000
    0.000000    -0.000000    -0.150000
    0.000000     0.000000     0.030000
   -0.000000    -0.000000    -0.170000
    0.000000    -0.000000    -0.150000
   -0.000000    -0.000000     0.020000
   -0.000000    -0.000000    -0.080000
   -0.000000    -0.000000    -0.240000
   -0.000000     0.000000     0.130000
   -0.000000    -0.000000    -0.040000
   -0.000000    -0.000000     0.080000
   -0.000000    -0.000000     0.150000
   -0.000000     0.000000     0.220000
vibration    15
    0.150000     0.030000     0.000000
    0.140000     0.040000     0.000000
    0.140000     0.050000     0.000000
    0.120000     0.040000     0.000000
    0.120000     0.020000     0.000000
    0.100000     0.000000     0.000000
    0.080000     0.010000     0.000000
    0.100000    -0.010000     0.000000
    0.100000    -0.010000    -0.000000
    0.120000    -0.010000    -0.000000
    0.120000    -0.010000    -0.000000
    0.120000    -0.010000    -0.000000
    0.120000    -0.010000    -0.000000
    0.130000     0.000000    -0.000000
    0.130000     0.010000     0.000000
    0.160000     0.020000     0.000000
   -0.010000    -0.120000    -0.000000
   -0.010000    -0.120000    -0.000000
   -0.010000    -0.120000    -0.000000
   -0.010000    -0.120000     0.000000
   -0.000000    -0.110000    -0.000000
    0.000000    -0.130000    -0.000000
    0.000000    -0.100000    -0.000000
   -0.010000    -0.100000    -0.000000
    0.010000    -0.130000     0.000000
    0.020000    -0.120000    -0.000000
    0.010000    -0.080000    -0.000000
    0.030000    -0.140000     0.000000
    0.040000    -0.120000     0.000000
    0.040000    -0.130000     0.000000
    0.050000    -0.140000     0.000000
    0.020000    -0.160000     0.000000
   -0.120000     0.010000     0.000000
   -0.120000     0.010000     0.000000
   -0.120000     0.010000     0.000000
   -0.120000     0.010000     0.000000
   -0.110000     0.000000    -0.000000
   -0.130000    -0.000000     0.000000
   -0.100000    -0.000000    -0.000000
   -0.100000     0.010000    -0.000000
   -0.130000    -0.010000     0.000000
   -0.120000    -0.020000    -0.000000
   -0.080000    -0.010000    -0.000000
   -0.140000    -0.030000     0.000000
   -0.120000    -0.040000    -0.000000
   -0.130000    -0.040000     0.000000
   -0.140000    -0.050000     0.000000
   -0.160000    -0.020000     0.010000
    0.010000     0.120000     0.000000
    0.010000     0.120000     0.000000
    0.010000     0.120000     0.000000
    0.010000     0.120000     0.000000
    0.010000     0.110000    -0.000000
   -0.000000     0.130000     0.000000
   -0.000000     0.100000    -0.000000
    0.010000     0.100000    -0.000000
   -0.010000     0.130000     0.000000
   -0.020000     0.120000    -0.000000
   -0.010000     0.080000    -0.000000
   -0.030000     0.140000     0.000000
   -0.040000     0.120000    -0.000000
   -0.040000     0.130000     0.000000
   -0.050000     0.140000     0.000000
   -0.020000     0.160000     0.000000
vibration    16
   -0.100000    -0.000000    -0.000000
   -0.100000    -0.000000    -0.000000
   -0.100000    -0.000000    -0.000000
   -0.100000    -0.000000    -0.000000
   -0.100000     0.000000    -0.000000
   -0.090000     0.010000    -0.000000
   -0.090000     0.000000    -0.000000
   -0.090000    -0.000000    -0.000000
   -0.100000    -0.010000    -0.000000
   -0.090000    -0.000000     0.000000
   -0.090000    -0.010000     0.000000
   -0.100000    -0.020000     0.000000
   -0.080000    -0.020000     0.000000
   -0.100000    -0.000000     0.000000
   -0.100000     0.000000    -0.000000
   -0.100000    -0.000000    -0.000000
    0.270000    -0.040000     0.000000
    0.230000     0.010000     0.000000
    0.170000     0.010000     0.000000
    0.240000     0.060000     0.000000
    0.150000    -0.050000     0.000000
    0.140000     0.050000     0.000000
    0.090000    -0.060000    -0.000000
    0.180000    -0.080000     0.000000
    0.090000     0.040000     0.000000
    0.060000    -0.010000    -0.000000
    0.080000    -0.100000     0.000000
    0.040000     0.070000     0.000000
    0.010000    -0.010000    -0.000000
   -0.010000     0.040000    -0.000000
   -0.050000     0.060000    -0.000000
    0.040000     0.120000     0.000000
   -0.100000    -0.010000     0.000000
   -0.090000    -0.000000     0.000000
   -0.090000     0.010000     0.000000
   -0.080000    -0.000000     0.000000
   -0.090000     0.010000    -0.000000
   -0.100000     0.010000     0.000000
   -0.090000     0.010000    -0.000000
   -0.090000     0.000000    -0.000000
   -0.100000     0.010000     0.000000
   -0.100000     0.000000    -0.000000
   -0.080000     0.010000    -0.000000
   -0.100000     0.000000     0.000000
   -0.100000    -0.000000    -0.000000
   -0.100000    -0.000000     0.000000
   -0.100000    -0.010000     0.000000
   -0.110000     0.000000     0.000000
    0.250000    -0.040000     0.000000
    0.210000     0.010000    -0.000000
    0.160000     0.010000    -0.000000
    0.230000     0.050000    -0.000000
    0.140000    -0.040000     0.000000
    0.130000     0.050000    -0.000000
    0.090000    -0.050000     0.000000
    0.170000    -0.070000    -0.000000
    0.080000     0.040000    -0.000000
    0.060000    -0.010000     0.000000
    0.080000    -0.090000     0.000000
    0.040000     0.070000    -0.000000
    0.010000    -0.010000     0.000000
   -0.010000     0.040000     0.000000
   -0.040000     0.060000     0.000000
    0.040000     0.110000    -0.000000
vibration    17
   -0.070000     0.040000    -0.000000
   -0.040000    -0.010000    -0.000000
   -0.060000    -0.050000    -0.000000
    0.010000     0.010000    -0.000000
    0.010000     0.060000     0.000000
    0.060000     0.090000     0.000000
    0.100000     0.080000     0.000000
    0.040000     0.150000     0.000000
    0.070000     0.170000     0.000000
   -0.010000     0.160000     0.000000
   -0.010000     0.220000     0.000000
    0.040000     0.260000     0.000000
   -0.060000     0.240000    -0.000000
   -0.050000     0.130000     0.000000
   -0.040000     0.080000     0.000000
   -0.110000     0.040000    -0.000000
    0.020000    -0.100000    -0.000000
    0.010000    -0.090000    -0.000000
   -0.000000    -0.090000    -0.000000
    0.010000    -0.080000    -0.000000
   -0.000000    -0.090000    -0.000000
    0.000000    -0.100000    -0.000000
   -0.010000    -0.090000    -0.000000
    0.000000    -0.100000    -0.000000
   -0.000000    -0.100000     0.000000
   -0.000000    -0.100000    -0.000000
   -0.010000    -0.080000    -0.000000
   -0.000000    -0.100000     0.000000
    0.000000    -0.100000     0.000000
    0.000000    -0.100000     0.000000
    0.000000    -0.100000     0.000000
   -0.000000    -0.100000     0.000000
    0.040000     0.260000    -0.000000
   -0.010000     0.220000    -0.000000
   -0.010000     0.170000    -0.000000
   -0.060000     0.240000    -0.000000
    0.050000     0.150000     0.000000
   -0.050000     0.140000    -0.000000
    0.060000     0.090000     0.000000
    0.070000     0.170000     0.000000
   -0.040000     0.080000    -0.000000
    0.010000     0.060000     0.000000
    0.100000     0.080000     0.000000
   -0.070000     0.040000    -0.000000
    0.010000     0.010000     0.000000
   -0.040000    -0.010000     0.000000
   -0.060000    -0.050000     0.000000
   -0.120000     0.040000    -0.000000
    0.010000    -0.100000    -0.000000
    0.010000    -0.090000    -0.000000
   -0.010000    -0.090000    -0.000000
    0.010000    -0.080000    -0.000000
   -0.000000    -0.090000     0.000000
   -0.000000    -0.100000    -0.000000
   -0.010000    -0.090000     0.000000
   -0.000000    -0.090000     0.000000
   -0.000000    -0.100000    -0.000000
   -0.000000    -0.100000     0.000000
   -0.010000    -0.080000     0.000000
   -0.000000    -0.100000    -0.000000
    0.000000    -0.100000     0.000000
    0.000000    -0.100000    -0.000000
    0.000000    -0.100000    -0.000000
   -0.000000    -0.110000    -0.000000
vibration    18
   -0.060000     0.030000    -0.000000
   -0.040000    -0.020000    -0.000000
   -0.050000    -0.050000    -0.000000
    0.010000    -0.010000    -0.000000
    0.010000     0.050000     0.000000
    0.050000     0.070000     0.000000
    0.080000     0.070000     0.000000
    0.040000     0.120000     0.000000
    0.070000     0.140000     0.000000
   -0.010000     0.140000     0.000000
   -0.010000     0.190000     0.000000
    0.040000     0.220000     0.000000
   -0.050000     0.200000     0.000000
   -0.040000     0.110000     0.000000
   -0.030000     0.060000     0.000000
   -0.100000     0.030000    -0.000000
   -0.210000     0.040000    -0.000000
   -0.180000    -0.010000    -0.000000
   -0.130000    -0.000000    -0.000000
   -0.190000    -0.050000    -0.000000
   -0.120000     0.040000    -0.000000
   -0.100000    -0.040000    -0.000000
   -0.070000     0.050000    -0.000000
   -0.140000     0.070000    -0.000000
   -0.060000    -0.030000    -0.000000
   -0.040000     0.020000     0.000000
   -0.060000     0.080000    -0.000000
   -0.020000    -0.060000    -0.000000
    0.010000     0.010000     0.000000
    0.020000    -0.030000     0.000000
    0.050000    -0.050000     0.000000
   -0.030000    -0.100000    -0.000000
   -0.040000    -0.220000     0.000000
    0.000000    -0.180000     0.000000
   -0.000000    -0.130000     0.000000
    0.040000    -0.200000     0.000000
   -0.050000    -0.120000    -0.000000
    0.030000    -0.110000     0.000000
   -0.050000    -0.070000    -0.000000
   -0.070000    -0.140000     0.000000
    0.030000    -0.060000     0.000000
   -0.020000    -0.040000    -0.000000
   -0.090000    -0.060000    -0.000000
    0.060000    -0.020000     0.000000
   -0.020000     0.010000    -0.000000
    0.030000     0.020000    -0.000000
    0.040000     0.050000    -0.000000
    0.100000    -0.030000     0.000000
    0.230000    -0.040000     0.000000
    0.190000     0.000000    -0.000000
    0.140000     0.000000    -0.000000
    0.210000     0.050000    -0.000000
    0.120000    -0.050000     0.000000
    0.110000     0.040000    -0.000000
    0.070000    -0.060000     0.000000
    0.150000    -0.070000    -0.000000
    0.070000     0.030000    -0.000000
    0.050000    -0.020000     0.000000
    0.070000    -0.090000     0.000000
    0.030000     0.060000    -0.000000
   -0.010000    -0.020000     0.000000
   -0.020000     0.030000     0.000000
   -0.060000     0.050000     0.000000
    0.030000     0.100000    -0.000000
vibration    19
    0.000000    -0.000000    -0.080000
   -0.000000    -0.000000     0.120000
   -0.000000    -0.000000     0.220000
   -0.000000    -0.000000     0.160000
   -0.000000    -0.000000    -0.000000
    0.000000    -0.000000    -0.040000
    0.000000    -0.000000    -0.060000
    0.000000     0.000000    -0.050000
    0.000000     0.000000    -0.020000
   -0.000000     0.000000    -0.020000
   -0.000000     0.000000     0.220000
   -0.000000     0.000000     0.190000
   -0.000000     0.000000     0.150000
    0.000000    -0.000000    -0.160000
    0.000000    -0.000000    -0.120000
    0.000000    -0.000000    -0.100000
   -0.000000     0.000000     0.180000
   -0.000000     0.000000     0.210000
    0.000000     0.000000    -0.020000
   -0.000000     0.000000     0.140000
    0.000000    -0.000000    -0.050000
    0.000000    -0.000000    -0.160000
    0.000000    -0.000000    -0.040000
    0.000000    -0.000000    -0.020000
    0.000000    -0.000000    -0.120000
    0.000000     0.000000    -0.000000
    0.000000    -0.000000    -0.060000
    0.000000     0.000000    -0.070000
   -0.000000     0.000000     0.150000
   -0.000000     0.000000     0.110000
   -0.000000     0.000000     0.210000
    0.000000     0.000000    -0.090000
    0.000000     0.000000     0.180000
    0.000000     0.000000     0.210000
    0.000000    -0.000000    -0.020000
    0.000000     0.000000     0.140000
   -0.000000    -0.000000    -0.050000
   -0.000000    -0.000000    -0.160000
   -0.000000    -0.000000    -0.040000
   -0.000000    -0.000000    -0.020000
   -0.000000    -0.000000    -0.120000
    0.000000     0.000000    -0.000000
   -0.000000    -0.000000    -0.060000
   -0.000000    -0.000000    -0.070000
    0.000000     0.000000     0.150000
    0.000000     0.000000     0.110000
    0.000000     0.000000     0.210000
   -0.000000    -0.000000    -0.090000
    0.000000    -0.000000     0.190000
    0.000000    -0.000000     0.230000
   -0.000000    -0.000000    -0.020000
    0.000000    -0.000000     0.150000
   -0.000000     0.000000    -0.050000
   -0.000000     0.000000    -0.170000
   -0.000000     0.000000    -0.040000
   -0.000000     0.000000    -0.020000
   -0.000000     0.000000    -0.120000
    0.000000    -0.000000    -0.000000
   -0.000000     0.000000    -0.060000
   -0.000000     0.000000    -0.080000
    0.000000    -0.000000     0.160000
    0.000000    -0.000000     0.120000
    0.000000    -0.000000     0.220000
   -0.000000     0.000000    -0.100000
vibration    20
    0.000000     0.000000     0.010000
    0.000000     0.000000    -0.040000
    0.000000     0.000000    -0.080000
    0.000000     0.000000    -0.040000
    0.000000    -0.000000     0.010000
    0.000000    -0.000000     0.020000
    0.000000    -0.000000     0.030000
    0.000000    -0.000000     0.010000
    0.000000    -0.000000    -0.010000
    0.000000    -0.000000     0.000000
    0.000000    -0.000000    -0.080000
    0.000000    -0.000000    -0.030000
    0.000000     0.000000    -0.020000
    0.000000    -0.000000     0.050000
    0.000000    -0.000000     0.040000
    0.000000     0.000000     0.010000
    0.000000    -0.000000    -0.230000
    0.000000    -0.000000    -0.300000
   -0.000000    -0.000000     0.020000
    0.000000    -0.000000    -0.160000
   -0.000000     0.000000     0.050000
   -0.000000     0.000000     0.230000
   -0.000000     0.000000     0.050000
   -0.000000     0.000000     0.000000
   -0.000000     0.000000     0.160000
   -0.000000    -0.000000    -0.010000
   -0.000000     0.000000     0.100000
   -0.000000     0.000000     0.110000
    0.000000    -0.000000    -0.230000
    0.000000    -0.000000    -0.160000
    0.000000    -0.000000    -0.300000
   -0.000000     0.000000     0.150000
    0.000000     0.000000     0.020000
    0.000000     0.000000     0.050000
    0.000000     0.000000    -0.000000
    0.000000     0.000000     0.000000
    0.000000     0.000000    -0.010000
   -0.000000    -0.000000    -0.030000
    0.000000    -0.000000    -0.020000
    0.000000     0.000000     0.010000
   -0.000000    -0.000000    -0.030000
    0.000000    -0.000000    -0.020000
    0.000000    -0.000000    -0.020000
    0.000000    -0.000000    -0.000000
    0.000000     0.000000     0.020000
    0.000000     0.000000     0.030000
    0.000000     0.000000     0.060000
    0.000000     0.000000     0.000000
    0.000000    -0.000000     0.230000
    0.000000    -0.000000     0.310000
   -0.000000     0.000000    -0.020000
    0.000000    -0.000000     0.160000
   -0.000000     0.000000    -0.050000
   -0.000000     0.000000    -0.240000
   -0.000000     0.000000    -0.050000
   -0.000000     0.000000    -0.000000
   -0.000000     0.000000    -0.170000
   -0.000000     0.000000     0.010000
   -0.000000     0.000000    -0.100000
   -0.000000     0.000000    -0.110000
    0.000000    -0.000000     0.240000
    0.000000    -0.000000     0.170000
    0.000000    -0.000000     0.310000
   -0.000000     0.000000    -0.150000
vibration    21
   -0.000000     0.000000     0.110000
    0.000000     0.000000    -0.170000
    0.000000     0.000000    -0.300000
    0.000000    -0.000000    -0.230000
    0.000000    -0.000000    -0.010000
   -0.000000    -0.000000     0.050000
   -0.000000    -0.000000     0.100000
   -0.000000    -0.000000     0.050000
   -0.000000    -0.000000     0.000000
    0.000000    -0.000000     0.020000
    0.000000    -0.000000    -0.310000
    0.000000    -0.000000    -0.230000
    0.000000    -0.000000    -0.160000
   -0.000000    -0.000000     0.240000
   -0.000000    -0.000000     0.170000
   -0.000000     0.000000     0.150000
   -0.000000     0.000000     0.030000
   -0.000000     0.000000     0.070000
    0.000000     0.000000    -0.000000
   -0.000000     0.000000     0.010000
    0.000000     0.000000    -0.010000
    0.000000    -0.000000    -0.050000
    0.000000    -0.000000    -0.020000
   -0.000000     0.000000     0.010000
    0.000000     0.000000    -0.040000
    0.000000     0.000000    -0.010000
    0.000000    -0.000000    -0.030000
   -0.000000     0.000000    -0.010000
   -0.000000     0.000000     0.040000
   -0.000000     0.000000     0.040000
   -0.000000     0.000000     0.080000
   -0.000000     0.000000    -0.010000
    0.000000     0.000000     0.230000
    0.000000     0.000000     0.310000
   -0.000000    -0.000000    -0.020000
    0.000000     0.000000     0.160000
   -0.000000    -0.000000    -0.050000
   -0.000000    -0.000000    -0.240000
   -0.000000    -0.000000    -0.050000
   -0.000000    -0.000000    -0.000000
   -0.000000    -0.000000    -0.170000
   -0.000000    -0.000000     0.010000
   -0.000000    -0.000000    -0.100000
   -0.000000    -0.000000    -0.110000
    0.000000     0.000000     0.230000
    0.000000     0.000000     0.170000
    0.000000     0.000000     0.300000
   -0.000000    -0.000000    -0.150000
   -0.000000     0.000000    -0.020000
   -0.000000     0.000000    -0.060000
   -0.000000     0.000000     0.000000
   -0.000000     0.000000    -0.010000
   -0.000000     0.000000     0.010000
    0.000000     0.000000     0.040000
    0.000000     0.000000     0.020000
   -0.000000     0.000000    -0.010000
    0.000000     0.000000     0.030000
    0.000000     0.000000     0.020000
    0.000000     0.000000     0.020000
    0.000000     0.000000     0.010000
   -0.000000     0.000000    -0.030000
   -0.000000     0.000000    -0.030000
   -0.000000     0.000000    -0.060000
    0.000000     0.000000    -0.000000
vibration    22
   -0.000000    -0.000000     0.080000
    0.000000    -0.000000    -0.120000
    0.000000    -0.000000    -0.220000
    0.000000    -0.000000    -0.170000
    0.000000    -0.000000    -0.010000
   -0.000000    -0.000000     0.040000
   -0.000000    -0.000000     0.080000
   -0.000000    -0.000000     0.020000
   -0.000000    -0.000000    -0.020000
    0.000000    -0.000000     0.010000
    0.000000    -0.000000    -0.220000
    0.000000    -0.000000    -0.150000
    0.000000    -0.000000    -0.080000
   -0.000000    -0.000000     0.170000
   -0.000000    -0.000000     0.120000
   -0.000000    -0.000000     0.110000
    0.000000     0.000000     0.160000
   -0.000000     0.000000     0.230000
    0.000000    -0.000000    -0.020000
   -0.000000     0.000000     0.090000
    0.000000    -0.000000    -0.020000
    0.000000    -0.000000    -0.190000
    0.000000    -0.000000    -0.040000
    0.000000    -0.000000     0.020000
    0.000000    -0.000000    -0.130000
    0.000000     0.000000     0.010000
    0.000000    -0.000000    -0.090000
    0.000000    -0.000000    -0.090000
   -0.000000     0.000000     0.180000
   -0.000000     0.000000     0.130000
   -0.000000     0.000000     0.230000
    0.000000    -0.000000    -0.120000
   -0.000000    -0.000000    -0.160000
   -0.000000    -0.000000    -0.230000
    0.000000     0.000000     0.020000
   -0.000000    -0.000000    -0.090000
    0.000000     0.000000     0.020000
    0.000000     0.000000     0.180000
    0.000000     0.000000     0.040000
    0.000000     0.000000    -0.020000
    0.000000     0.000000     0.120000
    0.000000     0.000000    -0.010000
    0.000000     0.000000     0.090000
    0.000000     0.000000     0.080000
   -0.000000    -0.000000    -0.180000
   -0.000000    -0.000000    -0.130000
   -0.000000    -0.000000    -0.230000
    0.000000     0.000000     0.120000
    0.000000    -0.000000     0.140000
    0.000000    -0.000000     0.210000
   -0.000000     0.000000    -0.010000
   -0.000000    -0.000000     0.080000
   -0.000000     0.000000    -0.020000
   -0.000000     0.000000    -0.170000
   -0.000000     0.000000    -0.040000
   -0.000000     0.000000     0.020000
   -0.000000     0.000000    -0.110000
   -0.000000    -0.000000     0.010000
   -0.000000     0.000000    -0.080000
   -0.000000     0.000000    -0.080000
    0.000000    -0.000000     0.170000
    0.000000    -0.000000     0.120000
    0.000000    -0.000000     0.210000
   -0.000000     0.000000    -0.110000
vibration    23
    0.000000    -0.000000    -0.150000
    0.000000    -0.000000    -0.110000
    0.000000    -0.000000    -0.270000
   -0.000000     0.000000     0.130000
   -0.000000     0.000000     0.280000
   -0.000000     0.000000     0.060000
    0.000000    -0.000000    -0.260000
   -0.000000     0.000000     0.130000
   -0.000000     0.000000     0.010000
   -0.000000     0.000000     0.040000
    0.000000    -0.000000    -0.100000
    0.000000    -0.000000    -0.070000
    0.000000    -0.000000    -0.150000
   -0.000000     0.000000     0.020000
   -0.000000     0.000000     0.090000
    0.000000    -0.000000    -0.370000
    0.000000    -0.000000    -0.050000
   -0.000000     0.000000     0.040000
   -0.000000    -0.000000    -0.000000
   -0.000000     0.000000     0.030000
    0.000000    -0.000000    -0.040000
   -0.000000     0.000000     0.010000
   -0.000000     0.000000    -0.000000
    0.000000    -0.000000    -0.060000
   -0.000000    -0.000000    -0.000000
    0.000000    -0.000000    -0.010000
   -0.000000     0.000000     0.030000
   -0.000000    -0.000000    -0.000000
   -0.000000    -0.000000    -0.000000
   -0.000000    -0.000000    -0.000000
   -0.000000    -0.000000    -0.000000
   -0.000000     0.000000     0.000000
    0.000000     0.000000     0.070000
    0.000000     0.000000     0.100000
   -0.000000     0.000000    -0.040000
    0.000000     0.000000     0.150000
   -0.000000    -0.000000    -0.130000
   -0.000000     0.000000    -0.020000
   -0.000000    -0.000000    -0.060000
    0.000000     0.000000    -0.010000
   -0.000000    -0.000000    -0.100000
   -0.000000    -0.000000    -0.280000
    0.000000     0.000000     0.270000
    0.000000     0.000000     0.160000
   -0.000000    -0.000000    -0.140000
    0.000000     0.000000     0.110000
    0.000000     0.000000     0.280000
    0.000000     0.000000     0.380000
   -0.000000    -0.000000     0.060000
   -0.000000     0.000000    -0.040000
   -0.000000    -0.000000     0.000000
   -0.000000     0.000000    -0.030000
   -0.000000    -0.000000     0.040000
   -0.000000    -0.000000    -0.010000
   -0.000000    -0.000000     0.000000
    0.000000    -0.000000     0.060000
   -0.000000    -0.000000     0.000000
   -0.000000    -0.000000     0.000000
   -0.000000    -0.000000    -0.030000
   -0.000000    -0.000000     0.010000
   -0.000000    -0.000000    -0.000000
   -0.000000    -0.000000     0.000000
   -0.000000    -0.000000     0.010000
   -0.000000    -0.000000     0.010000
vibration    24
   -0.000000     0.000000     0.010000
   -0.000000     0.000000     0.000000
   -0.000000    -0.000000     0.010000
   -0.000000     0.000000    -0.000000
   -0.000000     0.000000    -0.000000
   -0.000000     0.000000     0.000000
    0.000000     0.000000    -0.020000
   -0.000000     0.000000     0.030000
   -0.000000     0.000000     0.060000
   -0.000000     0.000000     0.000000
    0.000000     0.000000    -0.030000
   -0.000000     0.000000     0.060000
    0.000000     0.000000    -0.030000
   -0.000000     0.000000    -0.010000
   -0.000000     0.000000     0.000000
   -0.000000     0.000000     0.010000
    0.000000    -0.000000    -0.070000
    0.000000    -0.000000    -0.100000
    0.000000     0.000000     0.040000
    0.000000    -0.000000    -0.150000
   -0.000000     0.000000     0.130000
    0.000000     0.000000     0.020000
   -0.000000     0.000000     0.060000
    0.000000    -0.000000     0.010000
   -0.000000     0.000000     0.090000
   -0.000000     0.000000     0.280000
    0.000000    -0.000000    -0.260000
    0.000000    -0.000000    -0.150000
   -0.000000     0.000000     0.140000
    0.000000    -0.000000    -0.110000
    0.000000    -0.000000    -0.270000
    0.000000    -0.000000    -0.370000
   -0.000000    -0.000000    -0.050000
    0.000000     0.000000     0.040000
   -0.000000     0.000000    -0.000000
    0.000000     0.000000     0.030000
   -0.000000    -0.000000    -0.040000
   -0.000000     0.000000     0.010000
   -0.000000     0.000000    -0.000000
   -0.000000    -0.000000    -0.060000
   -0.000000     0.000000    -0.010000
   -0.000000     0.000000    -0.010000
    0.000000     0.000000     0.030000
   -0.000000     0.000000    -0.000000
   -0.000000     0.000000    -0.000000
   -0.000000     0.000000    -0.000000
   -0.000000     0.000000     0.000000
   -0.000000     0.000000     0.000000
    0.000000    -0.000000     0.070000
    0.000000    -0.000000     0.100000
    0.000000     0.000000    -0.040000
    0.000000    -0.000000     0.150000
   -0.000000     0.000000    -0.130000
    0.000000     0.000000    -0.020000
   -0.000000     0.000000    -0.060000
    0.000000    -0.000000    -0.010000
   -0.000000     0.000000    -0.100000
   -0.000000     0.000000    -0.280000
    0.000000    -0.000000     0.270000
    0.000000    -0.000000     0.160000
   -0.000000     0.000000    -0.140000
    0.000000    -0.000000     0.110000
    0.000000    -0.000000     0.280000
    0.000000    -0.000000     0.380000
vibration    25
   -0.000000     0.000000     0.120000
   -0.000000     0.000000     0.080000
   -0.000000     0.000000     0.210000
    0.000000    -0.000000    -0.110000
    0.000000    -0.000000    -0.210000
    0.000000     0.000000    -0.040000
   -0.000000     0.000000     0.190000
    0.000000     0.000000    -0.080000
    0.000000     0.000000     0.030000
    0.000000     0.000000    -0.030000
   -0.000000     0.000000     0.050000
   -0.000000     0.000000     0.080000
   -0.000000     0.000000     0.090000
   -0.000000     0.000000    -0.020000
    0.000000     0.000000    -0.070000
   -0.000000     0.000000     0.290000
   -0.000000     0.000000     0.080000
   -0.000000     0.000000     0.050000
    0.000000    -0.000000    -0.030000
   -0.000000     0.000000     0.090000
    0.000000    -0.000000    -0.070000
    0.000000    -0.000000    -0.020000
    0.000000    -0.000000    -0.040000
   -0.000000     0.000000     0.030000
    0.000000    -0.000000    -0.060000
    0.000000    -0.000000    -0.200000
   -0.000000     0.000000     0.170000
   -0.000000     0.000000     0.120000
    0.000000    -0.000000    -0.100000
   -0.000000     0.000000     0.080000
   -0.000000     0.000000     0.200000
   -0.000000     0.000000     0.270000
    0.000000     0.000000     0.080000
    0.000000     0.000000     0.050000
    0.000000     0.000000    -0.030000
    0.000000     0.000000     0.090000
   -0.000000    -0.000000    -0.070000
    0.000000     0.000000    -0.020000
   -0.000000    -0.000000    -0.040000
    0.000000     0.000000     0.030000
   -0.000000    -0.000000    -0.070000
   -0.000000    -0.000000    -0.210000
    0.000000     0.000000     0.180000
    0.000000     0.000000     0.120000
   -0.000000    -0.000000    -0.100000
    0.000000     0.000000     0.080000
    0.000000     0.000000     0.200000
    0.000000     0.000000     0.280000
    0.000000    -0.000000     0.080000
    0.000000    -0.000000     0.040000
   -0.000000    -0.000000    -0.020000
    0.000000    -0.000000     0.080000
   -0.000000     0.000000    -0.070000
   -0.000000    -0.000000    -0.020000
   -0.000000     0.000000    -0.040000
    0.000000    -0.000000     0.030000
   -0.000000     0.000000    -0.060000
   -0.000000     0.000000    -0.190000
    0.000000    -0.000000     0.170000
    0.000000    -0.000000     0.110000
   -0.000000     0.000000    -0.100000
    0.000000    -0.000000     0.080000
    0.000000    -0.000000     0.190000
    0.000000    -0.000000     0.260000
vibration    26
    0.000000    -0.000000    -0.100000
    0.000000    -0.000000    -0.070000
    0.000000    -0.000000    -0.180000
   -0.000000     0.000000     0.090000
   -0.000000     0.000000     0.190000
   -0.000000     0.000000     0.040000
    0.000000    -0.000000    -0.200000
   -0.000000     0.000000     0.110000
   -0.000000     0.000000     0.050000
   -0.000000     0.000000     0.030000
    0.000000     0.000000    -0.100000
   -0.000000    -0.000000     0.010000
    0.000000    -0.000000    -0.120000
   -0.000000     0.000000     0.020000
   -0.000000     0.000000     0.070000
    0.000000    -0.000000    -0.240000
    0.000000     0.000000    -0.000000
   -0.000000     0.000000     0.100000
    0.000000    -0.000000    -0.030000
   -0.000000     0.000000     0.120000
    0.000000    -0.000000    -0.120000
   -0.000000    -0.000000    -0.020000
    0.000000    -0.000000    -0.040000
    0.000000    -0.000000    -0.050000
    0.000000    -0.000000    -0.070000
    0.000000    -0.000000    -0.200000
   -0.000000     0.000000     0.210000
   -0.000000     0.000000     0.100000
    0.000000    -0.000000    -0.090000
   -0.000000     0.000000     0.080000
   -0.000000     0.000000     0.200000
   -0.000000     0.000000     0.260000
   -0.000000    -0.000000     0.010000
   -0.000000    -0.000000    -0.100000
    0.000000    -0.000000     0.030000
   -0.000000    -0.000000    -0.120000
    0.000000     0.000000     0.110000
    0.000000    -0.000000     0.020000
    0.000000     0.000000     0.040000
    0.000000     0.000000     0.050000
    0.000000     0.000000     0.070000
    0.000000     0.000000     0.190000
   -0.000000    -0.000000    -0.200000
   -0.000000    -0.000000    -0.100000
    0.000000     0.000000     0.090000
   -0.000000    -0.000000    -0.070000
   -0.000000    -0.000000    -0.180000
   -0.000000    -0.000000    -0.240000
    0.000000    -0.000000    -0.000000
    0.000000    -0.000000     0.100000
    0.000000     0.000000    -0.030000
    0.000000    -0.000000     0.120000
   -0.000000     0.000000    -0.120000
    0.000000     0.000000    -0.020000
    0.000000     0.000000    -0.040000
    0.000000     0.000000    -0.050000
   -0.000000     0.000000    -0.070000
   -0.000000     0.000000    -0.200000
    0.000000    -0.000000     0.210000
    0.000000    -0.000000     0.100000
   -0.000000     0.000000    -0.090000
    0.000000    -0.000000     0.080000
    0.000000    -0.000000     0.200000
    0.000000    -0.000000     0.260000
vibration    27
   -0.000000     0.000000     0.070000
   -0.000000     0.000000     0.070000
   -0.000000     0.000000     0.170000
    0.000000    -0.000000    -0.050000
    0.000000    -0.000000    -0.120000
   -0.000000    -0.000000     0.000000
    0.000000    -0.000000    -0.040000
   -0.000000     0.000000     0.230000
   -0.000000     0.000000     0.280000
   -0.000000     0.000000     0.030000
    0.000000     0.000000    -0.050000
   -0.000000    -0.000000     0.010000
    0.000000    -0.000000    -0.180000
    0.000000    -0.000000    -0.090000
    0.000000    -0.000000    -0.060000
   -0.000000     0.000000     0.150000
    0.000000    -0.000000    -0.010000
   -0.000000     0.000000     0.050000
    0.000000    -0.000000    -0.030000
   -0.000000     0.000000     0.180000
    0.000000    -0.000000    -0.230000
   -0.000000     0.000000     0.090000
    0.000000     0.000000    -0.000000
    0.000000    -0.000000    -0.280000
   -0.000000     0.000000     0.060000
   -0.000000     0.000000     0.120000
   -0.000000     0.000000     0.040000
    0.000000    -0.000000    -0.070000
   -0.000000     0.000000     0.050000
    0.000000    -0.000000    -0.070000
    0.000000    -0.000000    -0.160000
    0.000000    -0.000000    -0.140000
    0.000000     0.000000     0.010000
   -0.000000    -0.000000    -0.050000
    0.000000     0.000000     0.030000
   -0.000000    -0.000000    -0.170000
    0.000000     0.000000     0.230000
   -0.000000    -0.000000    -0.080000
   -0.000000    -0.000000     0.000000
    0.000000     0.000000     0.280000
   -0.000000    -0.000000    -0.050000
   -0.000000    -0.000000    -0.120000
   -0.000000    -0.000000    -0.040000
    0.000000     0.000000     0.060000
   -0.000000    -0.000000    -0.050000
    0.000000     0.000000     0.070000
    0.000000     0.000000     0.160000
    0.000000     0.000000     0.140000
    0.000000    -0.000000    -0.010000
    0.000000    -0.000000     0.050000
    0.000000     0.000000    -0.030000
    0.000000    -0.000000     0.170000
   -0.000000     0.000000    -0.230000
    0.000000    -0.000000     0.080000
    0.000000     0.000000    -0.000000
   -0.000000     0.000000    -0.280000
    0.000000    -0.000000     0.050000
    0.000000    -0.000000     0.120000
    0.000000    -0.000000     0.040000
   -0.000000     0.000000    -0.060000
    0.000000    -0.000000     0.050000
   -0.000000     0.000000    -0.070000
   -0.000000     0.000000    -0.160000
   -0.000000     0.000000    -0.140000
vibration    28
    0.000000    -0.000000    -0.080000
    0.000000    -0.000000    -0.090000
    0.000000    -0.000000    -0.220000
   -0.000000     0.000000     0.060000
   -0.000000     0.000000     0.150000
    0.000000     0.000000    -0.000000
   -0.000000     0.000000     0.090000
    0.000000    -0.000000    -0.330000
    0.000000    -0.000000    -0.380000
    0.000000    -0.000000    -0.040000
   -0.000000    -0.000000     0.060000
   -0.000000     0.000000     0.050000
   -0.000000     0.000000     0.290000
   -0.000000     0.000000     0.120000
   -0.000000     0.000000     0.070000
    0.000000    -0.000000    -0.180000
   -0.000000     0.000000     0.050000
    0.000000    -0.000000    -0.020000
   -0.000000    -0.000000     0.010000
   -0.000000    -0.000000     0.000000
   -0.000000     0.000000     0.030000
    0.000000    -0.000000    -0.010000
    0.000000    -0.000000    -0.000000
   -0.000000     0.000000     0.030000
    0.000000    -0.000000    -0.000000
   -0.000000    -0.000000     0.010000
    0.000000    -0.000000    -0.040000
   -0.000000    -0.000000    -0.000000
   -0.000000    -0.000000     0.010000
   -0.000000     0.000000     0.000000
   -0.000000     0.000000     0.010000
    0.000000    -0.000000    -0.010000
   -0.000000    -0.000000    -0.050000
   -0.000000    -0.000000    -0.070000
    0.000000     0.000000     0.040000
   -0.000000    -0.000000    -0.280000
    0.000000     0.000000     0.330000
   -0.000000    -0.000000    -0.120000
   -0.000000    -0.000000     0.000000
    0.000000     0.000000     0.380000
   -0.000000    -0.000000    -0.070000
   -0.000000    -0.000000    -0.150000
   -0.000000    -0.000000    -0.090000
    0.000000     0.000000     0.080000
   -0.000000    -0.000000    -0.060000
    0.000000     0.000000     0.090000
    0.000000     0.000000     0.220000
    0.000000     0.000000     0.180000
   -0.000000     0.000000    -0.050000
    0.000000    -0.000000     0.020000
    0.000000     0.000000    -0.010000
    0.000000    -0.000000     0.010000
   -0.000000     0.000000    -0.040000
    0.000000     0.000000     0.020000
    0.000000     0.000000     0.000000
   -0.000000     0.000000    -0.050000
    0.000000     0.000000     0.000000
    0.000000     0.000000    -0.000000
    0.000000    -0.000000     0.040000
    0.000000     0.000000    -0.000000
   -0.000000     0.000000    -0.010000
   -0.000000     0.000000    -0.010000
   -0.000000     0.000000    -0.010000
    0.000000     0.000000     0.000000
vibration    29
    0.000000    -0.000000     0.000000
    0.000000     0.000000    -0.010000
    0.000000     0.000000    -0.010000
    0.000000     0.000000    -0.010000
    0.000000    -0.000000    -0.000000
    0.000000    -0.000000     0.000000
   -0.000000    -0.000000     0.040000
    0.000000    -0.000000    -0.040000
    0.000000    -0.000000    -0.040000
    0.000000    -0.000000    -0.010000
   -0.000000     0.000000     0.020000
    0.000000     0.000000    -0.050000
   -0.000000     0.000000     0.000000
   -0.000000    -0.000000     0.010000
    0.000000    -0.000000     0.000000
    0.000000    -0.000000     0.000000
    0.000000    -0.000000     0.050000
   -0.000000     0.000000     0.060000
    0.000000    -0.000000    -0.040000
   -0.000000     0.000000     0.280000
    0.000000    -0.000000    -0.330000
   -0.000000     0.000000     0.120000
   -0.000000     0.000000    -0.000000
    0.000000    -0.000000    -0.380000
   -0.000000     0.000000     0.070000
   -0.000000     0.000000     0.150000
   -0.000000     0.000000     0.090000
    0.000000    -0.000000    -0.080000
   -0.000000     0.000000     0.060000
    0.000000    -0.000000    -0.090000
    0.000000    -0.000000    -0.220000
    0.000000    -0.000000    -0.180000
    0.000000     0.000000     0.050000
   -0.000000    -0.000000    -0.020000
    0.000000    -0.000000     0.010000
   -0.000000    -0.000000     0.000000
    0.000000     0.000000     0.030000
   -0.000000    -0.000000    -0.010000
   -0.000000    -0.000000    -0.000000
    0.000000     0.000000     0.040000
    0.000000    -0.000000    -0.000000
    0.000000     0.000000     0.010000
   -0.000000    -0.000000    -0.040000
    0.000000    -0.000000    -0.000000
    0.000000     0.000000     0.010000
    0.000000     0.000000     0.010000
    0.000000     0.000000     0.010000
    0.000000    -0.000000    -0.010000
   -0.000000     0.000000    -0.050000
   -0.000000     0.000000    -0.060000
    0.000000    -0.000000     0.040000
   -0.000000     0.000000    -0.290000
    0.000000    -0.000000     0.330000
   -0.000000     0.000000    -0.120000
    0.000000     0.000000     0.000000
    0.000000    -0.000000     0.380000
   -0.000000     0.000000    -0.070000
   -0.000000     0.000000    -0.150000
   -0.000000     0.000000    -0.090000
    0.000000    -0.000000     0.080000
   -0.000000     0.000000    -0.060000
    0.000000    -0.000000     0.090000
    0.000000    -0.000000     0.220000
    0.000000    -0.000000     0.180000
vibration    30
   -0.000000     0.000000     0.050000
   -0.000000     0.000000     0.060000
   -0.000000     0.000000     0.140000
    0.000000    -0.000000    -0.030000
    0.000000    -0.000000    -0.090000
   -0.000000    -0.000000    -0.000000
    0.000000    -0.000000    -0.080000
   -0.000000     0.000000     0.230000
   -0.000000     0.000000     0.250000
   -0.000000    -0.000000     0.030000
    0.000000    -0.000000    -0.040000
    0.000000    -0.000000    -0.070000
    0.000000    -0.000000    -0.230000
    0.000000    -0.000000    -0.090000
    0.000000    -0.000000    -0.050000
   -0.000000     0.000000     0.110000
    0.000000     0.000000    -0.070000
    0.000000    -0.000000    -0.040000
   -0.000000     0.000000     0.030000
    0.000000    -0.000000    -0.230000
   -0.000000     0.000000     0.230000
    0.000000    -0.000000    -0.090000
    0.000000    -0.000000    -0.000000
   -0.000000     0.000000     0.260000
    0.000000    -0.000000    -0.050000
    0.000000    -0.000000    -0.090000
    0.000000    -0.000000    -0.090000
   -0.000000     0.000000     0.050000
    0.000000    -0.000000    -0.030000
   -0.000000     0.000000     0.060000
   -0.000000     0.000000     0.140000
   -0.000000     0.000000     0.110000
   -0.000000    -0.000000    -0.070000
   -0.000000    -0.000000    -0.040000
    0.000000     0.000000     0.030000
   -0.000000    -0.000000    -0.230000
    0.000000     0.000000     0.240000
   -0.000000    -0.000000    -0.090000
   -0.000000    -0.000000    -0.000000
    0.000000     0.000000     0.260000
   -0.000000    -0.000000    -0.050000
   -0.000000    -0.000000    -0.090000
   -0.000000    -0.000000    -0.090000
    0.000000     0.000000     0.050000
   -0.000000    -0.000000    -0.040000
    0.000000     0.000000     0.060000
    0.000000     0.000000     0.150000
    0.000000     0.000000     0.110000
   -0.000000     0.000000    -0.070000
   -0.000000     0.000000    -0.040000
    0.000000    -0.000000     0.030000
   -0.000000     0.000000    -0.230000
    0.000000    -0.000000     0.240000
   -0.000000     0.000000    -0.090000
    0.000000     0.000000    -0.000000
    0.000000    -0.000000     0.260000
   -0.000000     0.000000    -0.050000
   -0.000000     0.000000    -0.090000
   -0.000000     0.000000    -0.090000
    0.000000    -0.000000     0.050000
   -0.000000     0.000000    -0.040000
    0.000000    -0.000000     0.060000
    0.000000    -0.000000     0.150000
    0.000000    -0.000000     0.110000
vibration    31
   -0.070000    -0.020000    -0.000000
   -0.020000    -0.120000     0.000000
   -0.050000    -0.200000    -0.000000
    0.090000    -0.090000     0.000000
    0.070000     0.050000     0.000000
    0.020000     0.050000     0.000000
   -0.130000     0.090000    -0.000000
    0.010000     0.010000     0.000000
    0.020000     0.010000    -0.000000
    0.010000     0.020000     0.000000
    0.030000    -0.080000     0.000000
   -0.060000    -0.160000     0.000000
    0.150000    -0.130000     0.000000
    0.040000     0.050000     0.000000
    0.010000     0.070000     0.000000
   -0.190000    -0.010000    -0.000000
   -0.160000     0.060000    -0.000000
   -0.090000    -0.030000    -0.000000
    0.020000    -0.010000     0.000000
   -0.130000    -0.160000    -0.000000
    0.010000    -0.010000     0.000000
    0.050000    -0.040000     0.000000
    0.050000    -0.020000     0.000000
    0.020000    -0.020000     0.000000
    0.070000    -0.010000     0.000000
    0.060000    -0.080000     0.000000
    0.100000     0.130000    -0.000000
   -0.020000     0.080000    -0.000000
   -0.090000    -0.090000    -0.000000
   -0.120000     0.020000    -0.000000
   -0.210000     0.050000    -0.000000
   -0.010000     0.190000    -0.000000
    0.070000     0.160000     0.000000
   -0.030000     0.090000    -0.000000
   -0.010000    -0.020000     0.000000
   -0.160000     0.130000    -0.000000
   -0.010000    -0.010000     0.000000
   -0.040000    -0.050000     0.000000
   -0.020000    -0.050000     0.000000
   -0.020000    -0.020000     0.000000
   -0.010000    -0.070000     0.000000
   -0.080000    -0.060000     0.000000
    0.130000    -0.100000    -0.000000
    0.080000     0.020000    -0.000000
   -0.090000     0.090000    -0.000000
    0.020000     0.120000    -0.000000
    0.050000     0.210000    -0.000000
    0.190000     0.010000    -0.000000
    0.160000    -0.060000     0.000000
    0.090000     0.030000    -0.000000
   -0.020000     0.010000     0.000000
    0.130000     0.150000     0.000000
   -0.010000     0.010000     0.000000
   -0.050000     0.040000     0.000000
   -0.050000     0.020000     0.000000
   -0.010000     0.020000    -0.000000
   -0.070000     0.010000     0.000000
   -0.050000     0.070000     0.000000
   -0.090000    -0.130000    -0.000000
    0.020000    -0.070000    -0.000000
    0.090000     0.090000     0.000000
    0.120000    -0.020000    -0.000000
    0.200000    -0.050000    -0.000000
    0.010000    -0.190000    -0.000000
vibration    32
    0.060000     0.010000     0.000000
    0.020000     0.090000     0.000000
    0.050000     0.150000     0.000000
   -0.060000     0.070000    -0.000000
   -0.050000    -0.040000    -0.000000
   -0.020000    -0.040000    -0.000000
    0.060000    -0.070000     0.000000
   -0.000000    -0.020000     0.000000
   -0.000000    -0.020000     0.000000
   -0.000000    -0.020000    -0.000000
   -0.020000     0.090000    -0.000000
    0.080000     0.170000    -0.000000
   -0.150000     0.140000    -0.000000
   -0.020000    -0.040000    -0.000000
   -0.000000    -0.050000     0.000000
    0.150000     0.010000     0.000000
   -0.170000     0.050000    -0.000000
   -0.090000    -0.040000    -0.000000
    0.020000    -0.020000     0.000000
   -0.140000    -0.150000    -0.000000
    0.010000    -0.020000     0.000000
    0.060000    -0.050000     0.000000
    0.070000    -0.020000     0.000000
    0.010000    -0.020000     0.000000
    0.080000    -0.020000     0.000000
    0.070000    -0.090000     0.000000
    0.120000     0.180000    -0.000000
   -0.020000     0.090000    -0.000000
   -0.110000    -0.110000    -0.000000
   -0.150000     0.020000    -0.000000
   -0.250000     0.060000    -0.000000
   -0.010000     0.230000    -0.000000
    0.080000     0.170000     0.000000
   -0.020000     0.090000    -0.000000
   -0.000000    -0.020000     0.000000
   -0.150000     0.140000     0.000000
   -0.000000    -0.020000    -0.000000
   -0.020000    -0.040000     0.000000
   -0.020000    -0.040000     0.000000
   -0.000000    -0.020000    -0.000000
   -0.000000    -0.050000     0.000000
   -0.040000    -0.040000     0.000000
    0.060000    -0.060000     0.000000
    0.060000     0.010000    -0.000000
   -0.060000     0.060000    -0.000000
    0.020000     0.080000    -0.000000
    0.040000     0.140000    -0.000000
    0.140000     0.010000    -0.000000
   -0.170000     0.050000    -0.000000
   -0.090000    -0.040000     0.000000
    0.020000    -0.020000    -0.000000
   -0.130000    -0.150000    -0.000000
    0.010000    -0.020000    -0.000000
    0.060000    -0.050000    -0.000000
    0.060000    -0.020000    -0.000000
    0.010000    -0.020000     0.000000
    0.080000    -0.020000    -0.000000
    0.070000    -0.090000    -0.000000
    0.120000     0.180000     0.000000
   -0.020000     0.090000     0.000000
   -0.110000    -0.110000    -0.000000
   -0.150000     0.020000     0.000000
   -0.250000     0.060000     0.000000
   -0.010000     0.230000     0.000000
vibration    33
    0.090000     0.020000     0.000000
    0.020000     0.150000     0.000000
    0.060000     0.250000     0.000000
   -0.110000     0.110000    -0.000000
   -0.090000    -0.070000    -0.000000
   -0.020000    -0.060000    -0.000000
    0.180000    -0.120000     0.000000
   -0.020000    -0.000000    -0.000000
   -0.020000    -0.010000    -0.000000
   -0.020000    -0.020000    -0.000000
   -0.040000     0.090000    -0.000000
    0.050000     0.170000     0.000000
   -0.150000     0.130000    -0.000000
   -0.050000    -0.060000    -0.000000
   -0.020000    -0.080000    -0.000000
    0.230000     0.010000     0.000000
    0.170000    -0.080000     0.000000
    0.090000     0.020000     0.000000
   -0.020000     0.000000    -0.000000
    0.140000     0.150000     0.000000
   -0.020000     0.000000     0.000000
   -0.040000     0.020000    -0.000000
   -0.040000     0.020000    -0.000000
   -0.020000     0.000000     0.000000
   -0.050000     0.000000    -0.000000
   -0.040000     0.050000    -0.000000
   -0.060000    -0.060000    -0.000000
    0.010000    -0.060000     0.000000
    0.070000     0.060000     0.000000
    0.090000    -0.020000     0.000000
    0.150000    -0.050000     0.000000
    0.010000    -0.140000     0.000000
    0.050000     0.170000    -0.000000
   -0.040000     0.090000    -0.000000
   -0.020000    -0.020000     0.000000
   -0.150000     0.140000     0.000000
   -0.020000    -0.010000     0.000000
   -0.050000    -0.060000     0.000000
   -0.020000    -0.060000     0.000000
   -0.020000    -0.010000     0.000000
   -0.020000    -0.080000     0.000000
   -0.090000    -0.070000     0.000000
    0.180000    -0.120000    -0.000000
    0.090000     0.020000    -0.000000
   -0.110000     0.110000    -0.000000
    0.020000     0.150000    -0.000000
    0.060000     0.250000    -0.000000
    0.230000     0.010000    -0.000000
    0.170000    -0.080000     0.000000
    0.090000     0.020000    -0.000000
   -0.020000     0.000000     0.000000
    0.140000     0.150000     0.000000
   -0.020000     0.000000     0.000000
   -0.040000     0.020000     0.000000
   -0.040000     0.020000     0.000000
   -0.020000     0.000000    -0.000000
   -0.050000     0.000000     0.000000
   -0.040000     0.050000     0.000000
   -0.060000    -0.060000    -0.000000
    0.010000    -0.060000    -0.000000
    0.060000     0.060000     0.000000
    0.080000    -0.020000    -0.000000
    0.140000    -0.040000    -0.000000
    0.010000    -0.140000    -0.000000
vibration    34
   -0.080000    -0.020000    -0.000000
   -0.020000    -0.120000    -0.000000
   -0.060000    -0.200000    -0.000000
    0.080000    -0.090000     0.000000
    0.070000     0.050000     0.000000
    0.020000     0.060000     0.000000
   -0.130000     0.090000    -0.000000
    0.010000     0.010000     0.000000
    0.010000     0.010000     0.000000
    0.010000     0.020000     0.000000
    0.030000    -0.100000     0.000000
   -0.060000    -0.170000    -0.000000
    0.140000    -0.140000     0.000000
    0.030000     0.050000     0.000000
    0.010000     0.070000    -0.000000
   -0.190000    -0.010000    -0.000000
    0.180000    -0.060000     0.000000
    0.100000     0.030000     0.000000
   -0.020000     0.010000    -0.000000
    0.140000     0.140000    -0.000000
   -0.010000     0.010000    -0.000000
   -0.050000     0.030000    -0.000000
   -0.060000     0.020000    -0.000000
   -0.010000     0.010000    -0.000000
   -0.070000     0.010000    -0.000000
   -0.050000     0.070000    -0.000000
   -0.090000    -0.130000     0.000000
    0.020000    -0.080000     0.000000
    0.090000     0.080000     0.000000
    0.120000    -0.020000     0.000000
    0.200000    -0.060000     0.000000
    0.010000    -0.190000     0.000000
    0.060000     0.180000    -0.000000
   -0.030000     0.100000    -0.000000
   -0.010000    -0.020000     0.000000
   -0.150000     0.140000     0.000000
   -0.010000    -0.010000     0.000000
   -0.030000    -0.050000     0.000000
   -0.020000    -0.060000     0.000000
   -0.010000    -0.010000    -0.000000
   -0.010000    -0.070000     0.000000
   -0.070000    -0.050000     0.000000
    0.130000    -0.090000     0.000000
    0.080000     0.020000    -0.000000
   -0.080000     0.090000    -0.000000
    0.020000     0.120000    -0.000000
    0.060000     0.200000    -0.000000
    0.190000     0.010000    -0.000000
   -0.180000     0.060000     0.000000
   -0.100000    -0.030000     0.000000
    0.020000    -0.010000    -0.000000
   -0.140000    -0.150000    -0.000000
    0.010000    -0.010000    -0.000000
    0.050000    -0.030000    -0.000000
    0.060000    -0.020000    -0.000000
    0.010000    -0.010000     0.000000
    0.070000    -0.010000    -0.000000
    0.050000    -0.070000    -0.000000
    0.100000     0.130000     0.000000
   -0.020000     0.080000     0.000000
   -0.090000    -0.090000    -0.000000
   -0.120000     0.020000     0.000000
   -0.200000     0.060000     0.000000
   -0.010000     0.200000     0.000000
vibration    35
    0.030000    -0.010000     0.000000
    0.030000    -0.010000    -0.000000
    0.030000    -0.010000    -0.000000
    0.030000    -0.010000    -0.000000
    0.020000    -0.010000     0.000000
   -0.010000    -0.020000     0.000000
   -0.150000     0.020000    -0.000000
    0.020000    -0.050000     0.000000
    0.030000    -0.050000     0.000000
    0.020000    -0.030000    -0.000000
   -0.010000     0.140000     0.000000
    0.140000     0.260000    -0.000000
   -0.200000     0.210000    -0.000000
    0.010000    -0.040000    -0.000000
    0.020000    -0.020000     0.000000
    0.040000    -0.010000     0.000000
   -0.270000     0.150000    -0.000000
   -0.140000    -0.010000    -0.000000
    0.040000     0.020000     0.000000
   -0.220000    -0.210000    -0.000000
    0.060000     0.020000    -0.000000
    0.040000     0.010000     0.000000
    0.020000    -0.010000     0.000000
    0.050000     0.030000     0.000000
    0.020000     0.020000    -0.000000
    0.010000     0.020000    -0.000000
   -0.020000    -0.150000     0.000000
    0.010000     0.030000    -0.000000
    0.010000     0.030000     0.000000
    0.010000     0.030000    -0.000000
    0.010000     0.030000    -0.000000
    0.010000     0.040000    -0.000000
   -0.150000    -0.280000    -0.000000
    0.010000    -0.140000     0.000000
   -0.020000     0.040000    -0.000000
    0.220000    -0.220000    -0.000000
   -0.030000     0.060000    -0.000000
   -0.010000     0.040000    -0.000000
    0.010000     0.020000    -0.000000
   -0.030000     0.050000     0.000000
   -0.020000     0.020000    -0.000000
   -0.030000     0.010000    -0.000000
    0.160000    -0.020000    -0.000000
   -0.030000     0.010000    -0.000000
   -0.030000     0.010000     0.000000
   -0.030000     0.010000     0.000000
   -0.030000     0.010000     0.000000
   -0.040000     0.010000     0.000000
    0.270000    -0.150000     0.000000
    0.140000     0.010000    -0.000000
   -0.040000    -0.020000     0.000000
    0.220000     0.210000     0.000000
   -0.060000    -0.020000     0.000000
   -0.040000    -0.010000     0.000000
   -0.020000     0.010000     0.000000
   -0.050000    -0.030000    -0.000000
   -0.020000    -0.020000    -0.000000
   -0.010000    -0.020000    -0.000000
    0.020000     0.150000     0.000000
   -0.010000    -0.030000    -0.000000
   -0.010000    -0.030000    -0.000000
   -0.010000    -0.030000    -0.000000
   -0.010000    -0.030000    -0.000000
   -0.010000    -0.040000    -0.000000
vibration    36
    0.020000    -0.020000     0.000000
    0.020000    -0.030000     0.000000
    0.020000    -0.030000     0.000000
    0.030000    -0.020000     0.000000
    0.030000    -0.000000     0.000000
   -0.010000    -0.010000    -0.000000
   -0.140000     0.030000    -0.000000
    0.020000    -0.050000     0.000000
    0.030000    -0.050000     0.000000
    0.020000    -0.030000     0.000000
   -0.000000     0.110000    -0.000000
    0.120000     0.210000     0.000000
   -0.170000     0.170000     0.000000
    0.010000    -0.040000     0.000000
    0.020000    -0.010000     0.000000
    0.010000    -0.020000     0.000000
    0.340000    -0.180000     0.000000
    0.180000     0.010000     0.000000
   -0.040000    -0.010000    -0.000000
    0.270000     0.250000     0.000000
   -0.060000    -0.030000     0.000000
   -0.050000    -0.000000    -0.000000
   -0.020000     0.020000    -0.000000
   -0.060000    -0.040000    -0.000000
   -0.030000    -0.020000     0.000000
   -0.010000    -0.020000     0.000000
    0.010000     0.150000    -0.000000
   -0.010000    -0.040000     0.000000
   -0.000000    -0.020000    -0.000000
    0.000000    -0.030000     0.000000
    0.010000    -0.040000    -0.000000
   -0.010000    -0.060000     0.000000
    0.110000     0.190000     0.000000
   -0.000000     0.100000    -0.000000
    0.020000    -0.030000     0.000000
   -0.150000     0.150000     0.000000
    0.020000    -0.050000     0.000000
    0.010000    -0.030000     0.000000
   -0.010000    -0.000000    -0.000000
    0.020000    -0.040000    -0.000000
    0.020000    -0.010000    -0.000000
    0.030000    -0.000000    -0.000000
   -0.130000     0.030000     0.000000
    0.020000    -0.010000    -0.000000
    0.030000    -0.020000     0.000000
    0.020000    -0.030000     0.000000
    0.020000    -0.030000     0.000000
    0.010000    -0.010000     0.000000
    0.330000    -0.170000     0.000000
    0.170000     0.010000    -0.000000
   -0.040000    -0.010000     0.000000
    0.260000     0.240000     0.000000
   -0.060000    -0.030000     0.000000
   -0.050000    -0.000000     0.000000
   -0.020000     0.020000     0.000000
   -0.050000    -0.040000    -0.000000
   -0.030000    -0.020000    -0.000000
   -0.010000    -0.020000    -0.000000
    0.010000     0.150000     0.000000
   -0.010000    -0.040000    -0.000000
   -0.000000    -0.020000     0.000000
    0.000000    -0.030000     0.000000
    0.010000    -0.040000     0.000000
   -0.010000    -0.060000    -0.000000
vibration    37
    0.040000    -0.010000     0.000000
    0.030000     0.000000     0.000000
    0.040000     0.010000    -0.000000
    0.020000    -0.000000    -0.000000
    0.020000    -0.010000     0.000000
   -0.020000    -0.020000    -0.000000
   -0.150000     0.010000    -0.000000
    0.030000    -0.060000     0.000000
    0.040000    -0.060000     0.000000
    0.010000    -0.040000    -0.000000
   -0.010000     0.170000    -0.000000
    0.180000     0.330000     0.000000
   -0.250000     0.260000    -0.000000
    0.000000    -0.050000    -0.000000
    0.020000    -0.030000     0.000000
    0.060000    -0.010000     0.000000
   -0.210000     0.120000    -0.000000
   -0.110000    -0.000000    -0.000000
    0.030000     0.020000     0.000000
   -0.170000    -0.160000     0.000000
    0.050000     0.020000     0.000000
    0.040000     0.010000     0.000000
    0.000000    -0.010000    -0.000000
    0.050000     0.030000    -0.000000
    0.010000     0.020000    -0.000000
    0.000000     0.030000    -0.000000
   -0.030000    -0.140000     0.000000
    0.020000     0.020000    -0.000000
    0.020000     0.030000     0.000000
    0.030000     0.020000     0.000000
    0.030000     0.020000     0.000000
    0.010000     0.010000    -0.000000
    0.180000     0.340000     0.000000
   -0.010000     0.170000    -0.000000
    0.010000    -0.040000     0.000000
   -0.250000     0.260000     0.000000
    0.030000    -0.060000     0.000000
    0.000000    -0.050000     0.000000
   -0.020000    -0.020000    -0.000000
    0.040000    -0.060000    -0.000000
    0.020000    -0.030000    -0.000000
    0.020000    -0.010000    -0.000000
   -0.150000     0.010000     0.000000
    0.040000    -0.010000    -0.000000
    0.020000    -0.000000     0.000000
    0.030000     0.000000     0.000000
    0.040000     0.010000     0.000000
    0.060000    -0.010000    -0.000000
   -0.190000     0.110000    -0.000000
   -0.100000    -0.000000     0.000000
    0.030000     0.020000    -0.000000
   -0.150000    -0.150000    -0.000000
    0.050000     0.020000    -0.000000
    0.030000     0.010000    -0.000000
    0.000000    -0.010000    -0.000000
    0.040000     0.020000     0.000000
    0.010000     0.020000     0.000000
    0.000000     0.030000     0.000000
   -0.030000    -0.130000    -0.000000
    0.010000     0.020000     0.000000
    0.020000     0.030000     0.000000
    0.030000     0.020000    -0.000000
    0.030000     0.020000    -0.000000
    0.010000     0.010000    -0.000000
vibration    38
   -0.000000     0.000000    -0.180000
   -0.000000     0.000000     0.090000
   -0.000000     0.000000     0.250000
   -0.000000     0.000000     0.100000
   -0.000000     0.000000    -0.150000
    0.000000     0.000000    -0.040000
    0.010000    -0.000000    -0.000000
   -0.000000     0.000000     0.020000
   -0.000000     0.000000    -0.010000
   -0.000000     0.000000     0.100000
    0.000000    -0.010000    -0.100000
   -0.010000    -0.010000     0.090000
    0.010000    -0.010000     0.170000
   -0.000000     0.000000     0.210000
   -0.000000     0.000000    -0.110000
   -0.000000     0.000000     0.000000
   -0.010000     0.000000     0.100000
   -0.000000    -0.000000    -0.100000
    0.000000     0.000000     0.100000
   -0.010000    -0.010000     0.170000
    0.000000     0.000000     0.020000
    0.000000     0.000000     0.210000
    0.000000    -0.000000    -0.040000
    0.000000     0.000000    -0.010000
    0.000000    -0.000000    -0.110000
    0.000000    -0.000000    -0.150000
   -0.000000    -0.000000    -0.000000
    0.000000     0.000000    -0.180000
   -0.000000     0.000000     0.100000
   -0.000000     0.000000     0.090000
   -0.000000     0.000000     0.250000
    0.000000     0.000000     0.000000
    0.000000     0.000000     0.090000
   -0.000000    -0.000000    -0.100000
    0.000000     0.000000     0.090000
    0.000000     0.000000     0.170000
    0.000000    -0.000000     0.020000
    0.000000     0.000000     0.210000
   -0.000000    -0.000000    -0.040000
    0.000000    -0.000000    -0.010000
   -0.000000    -0.000000    -0.110000
   -0.000000    -0.000000    -0.140000
   -0.000000     0.000000    -0.000000
   -0.000000    -0.000000    -0.180000
    0.000000     0.000000     0.100000
    0.000000     0.000000     0.090000
    0.000000     0.000000     0.250000
   -0.000000    -0.000000     0.000000
    0.010000    -0.000000     0.090000
    0.000000     0.000000    -0.100000
   -0.000000    -0.000000     0.090000
    0.010000     0.000000     0.170000
   -0.000000    -0.000000     0.020000
   -0.000000    -0.000000     0.210000
   -0.000000     0.000000    -0.040000
   -0.000000    -0.000000    -0.010000
   -0.000000     0.000000    -0.110000
   -0.000000     0.000000    -0.140000
    0.000000     0.000000    -0.000000
   -0.000000     0.000000    -0.180000
   -0.000000    -0.000000     0.100000
   -0.000000    -0.000000     0.090000
    0.000000    -0.000000     0.250000
   -0.000000    -0.000000     0.000000
vibration    39
   -0.000000     0.000000     0.240000
   -0.000000     0.000000    -0.120000
   -0.000000     0.000000    -0.330000
   -0.000000     0.000000    -0.140000
   -0.000000     0.000000     0.190000
    0.000000     0.000000     0.050000
    0.010000    -0.000000    -0.000000
   -0.000000     0.000000    -0.020000
   -0.000000     0.000000     0.020000
   -0.000000     0.000000    -0.130000
   -0.000000    -0.010000     0.110000
   -0.010000    -0.020000    -0.020000
    0.010000    -0.010000    -0.120000
    0.000000     0.000000    -0.280000
   -0.000000     0.000000     0.140000
   -0.000000     0.000000    -0.010000
   -0.020000     0.010000    -0.110000
   -0.010000    -0.000000     0.060000
    0.000000     0.000000    -0.050000
   -0.010000    -0.010000    -0.150000
    0.000000     0.000000    -0.010000
    0.000000    -0.000000    -0.120000
    0.000000    -0.000000     0.020000
    0.000000     0.000000     0.010000
    0.000000     0.000000     0.060000
    0.000000     0.000000     0.080000
   -0.000000    -0.010000    -0.010000
    0.000000     0.000000     0.110000
    0.000000     0.000000    -0.060000
    0.000000     0.000000    -0.050000
    0.000000     0.000000    -0.150000
    0.000000     0.000000    -0.000000
    0.010000     0.010000     0.020000
   -0.000000     0.000000    -0.110000
    0.000000    -0.000000     0.130000
   -0.010000     0.010000     0.130000
    0.000000    -0.000000     0.020000
    0.000000     0.000000     0.280000
   -0.000000    -0.000000    -0.050000
    0.000000    -0.000000    -0.020000
   -0.000000    -0.000000    -0.140000
   -0.000000    -0.000000    -0.190000
   -0.010000     0.000000     0.000000
   -0.000000    -0.000000    -0.240000
    0.000000     0.000000     0.140000
    0.000000     0.000000     0.120000
    0.000000     0.000000     0.340000
    0.000000    -0.000000     0.010000
    0.010000    -0.010000     0.110000
    0.000000     0.000000    -0.060000
   -0.000000    -0.000000     0.060000
    0.010000     0.010000     0.150000
   -0.000000    -0.000000     0.010000
   -0.000000    -0.000000     0.130000
   -0.000000     0.000000    -0.020000
   -0.000000    -0.000000    -0.010000
   -0.000000    -0.000000    -0.070000
   -0.000000    -0.000000    -0.080000
    0.000000     0.010000     0.010000
   -0.000000    -0.000000    -0.110000
   -0.000000    -0.000000     0.060000
   -0.000000    -0.000000     0.060000
   -0.000000    -0.000000     0.160000
   -0.000000    -0.000000     0.000000
vibration    40
    0.000000    -0.000000    -0.110000
    0.000000    -0.000000     0.060000
    0.000000     0.000000     0.160000
    0.000000    -0.000000     0.060000
    0.000000    -0.000000    -0.080000
   -0.000000    -0.000000    -0.020000
   -0.010000     0.000000     0.010000
    0.000000    -0.000000     0.010000
    0.000000    -0.000000    -0.010000
    0.000000    -0.000000     0.060000
   -0.000000     0.010000    -0.060000
    0.010000     0.020000     0.100000
   -0.010000     0.010000     0.150000
   -0.000000    -0.000000     0.120000
    0.000000    -0.000000    -0.070000
    0.000000    -0.000000     0.000000
    0.010000    -0.000000    -0.020000
    0.000000     0.000000     0.110000
   -0.000000    -0.000000    -0.130000
    0.010000     0.010000    -0.120000
   -0.000000    -0.000000    -0.020000
   -0.000000    -0.000000    -0.280000
   -0.000000     0.000000     0.050000
   -0.000000    -0.000000     0.020000
   -0.000000     0.000000     0.140000
   -0.000000     0.000000     0.190000
    0.000000     0.000000    -0.000000
   -0.000000     0.000000     0.240000
    0.000000    -0.000000    -0.140000
    0.000000    -0.000000    -0.120000
    0.000000    -0.000000    -0.330000
   -0.000000    -0.000000    -0.010000
   -0.000000    -0.010000    -0.100000
    0.000000    -0.000000     0.060000
   -0.000000     0.000000    -0.050000
    0.000000    -0.010000    -0.150000
   -0.000000     0.000000    -0.010000
   -0.000000     0.000000    -0.120000
    0.000000     0.000000     0.020000
   -0.000000     0.000000     0.010000
    0.000000     0.000000     0.060000
    0.000000     0.000000     0.080000
    0.000000    -0.000000    -0.010000
    0.000000     0.000000     0.110000
   -0.000000    -0.000000    -0.060000
   -0.000000    -0.000000    -0.060000
   -0.000000    -0.000000    -0.150000
   -0.000000     0.000000    -0.000000
   -0.010000     0.010000     0.020000
   -0.010000     0.000000    -0.120000
    0.000000    -0.000000     0.130000
   -0.010000    -0.010000     0.130000
    0.000000     0.000000     0.020000
    0.000000    -0.000000     0.290000
    0.000000    -0.000000    -0.050000
    0.000000     0.000000    -0.020000
    0.000000     0.000000    -0.140000
   -0.000000     0.000000    -0.190000
   -0.000000    -0.010000     0.000000
   -0.000000     0.000000    -0.240000
    0.000000     0.000000     0.140000
    0.000000     0.000000     0.120000
    0.000000    -0.000000     0.340000
    0.000000     0.000000     0.010000
vibration    41
   -0.030000     0.010000    -0.010000
   -0.030000     0.010000     0.000000
   -0.030000     0.010000     0.010000
   -0.020000     0.010000     0.000000
   -0.020000     0.010000    -0.000000
    0.010000     0.010000    -0.000000
    0.140000    -0.020000     0.000000
   -0.030000     0.060000     0.000000
   -0.040000     0.050000    -0.000000
   -0.010000     0.040000     0.000000
    0.010000    -0.140000    -0.000000
   -0.150000    -0.280000     0.000000
    0.210000    -0.220000     0.000000
   -0.000000     0.050000     0.010000
   -0.010000     0.020000    -0.000000
   -0.040000     0.010000     0.000000
   -0.270000     0.140000    -0.000000
   -0.140000    -0.010000     0.000000
    0.030000     0.010000    -0.000000
   -0.210000    -0.200000    -0.000000
    0.050000     0.030000    -0.000000
    0.040000     0.010000    -0.010000
    0.010000    -0.010000     0.000000
    0.050000     0.040000     0.000000
    0.020000     0.010000     0.000000
    0.010000     0.020000     0.000000
   -0.020000    -0.130000     0.000000
    0.010000     0.030000     0.010000
    0.010000     0.020000    -0.000000
    0.010000     0.020000    -0.000000
    0.010000     0.030000    -0.010000
    0.010000     0.030000    -0.000000
    0.150000     0.280000    -0.000000
   -0.010000     0.140000     0.000000
    0.010000    -0.040000    -0.000000
   -0.210000     0.220000    -0.010000
    0.030000    -0.060000    -0.000000
    0.010000    -0.050000    -0.010000
   -0.010000    -0.010000     0.000000
    0.040000    -0.050000     0.000000
    0.010000    -0.020000     0.010000
    0.020000    -0.010000     0.010000
   -0.140000     0.020000     0.000000
    0.030000    -0.010000     0.010000
    0.020000    -0.010000    -0.000000
    0.030000    -0.010000    -0.000000
    0.030000    -0.010000    -0.010000
    0.030000    -0.010000    -0.000000
    0.290000    -0.160000    -0.000000
    0.150000     0.010000    -0.000000
   -0.040000    -0.010000    -0.000000
    0.230000     0.220000    -0.000000
   -0.060000    -0.030000     0.000000
   -0.050000    -0.010000    -0.000000
   -0.010000     0.010000     0.000000
   -0.050000    -0.040000    -0.000000
   -0.020000    -0.010000     0.000000
   -0.010000    -0.020000     0.000000
    0.020000     0.150000     0.000000
   -0.010000    -0.030000     0.000000
   -0.010000    -0.020000    -0.000000
   -0.010000    -0.030000    -0.000000
   -0.010000    -0.030000    -0.000000
   -0.010000    -0.040000    -0.000000
vibration    42
    0.000000    -0.000000    -0.200000
   -0.000000     0.000000     0.100000
   -0.000000     0.000000     0.270000
   -0.000000     0.000000     0.110000
    0.000000    -0.000000    -0.150000
    0.000000    -0.000000    -0.040000
   -0.000000     0.000000     0.010000
    0.000000    -0.000000     0.010000
    0.000000    -0.000000    -0.020000
   -0.000000    -0.000000     0.100000
    0.000000     0.000000    -0.090000
    0.000000     0.000000    -0.020000
   -0.000000     0.000000     0.070000
   -0.000000    -0.000000     0.230000
    0.000000    -0.000000    -0.110000
    0.000000    -0.000000     0.010000
   -0.000000     0.000000     0.020000
   -0.000000     0.000000     0.090000
    0.000000    -0.000000    -0.100000
   -0.000000    -0.000000    -0.070000
    0.000000    -0.000000    -0.010000
    0.000000    -0.000000    -0.230000
   -0.000000     0.000000     0.040000
   -0.000000     0.000000     0.020000
   -0.000000     0.000000     0.120000
   -0.000000     0.000000     0.150000
    0.000000    -0.000000    -0.010000
   -0.000000     0.000000     0.200000
    0.000000    -0.000000    -0.110000
    0.000000    -0.000000    -0.100000
    0.000000    -0.000000    -0.280000
    0.000000    -0.000000    -0.010000
   -0.000000    -0.000000    -0.020000
   -0.000000    -0.000000    -0.090000
    0.000000     0.000000     0.100000
    0.000000    -0.000000     0.070000
   -0.000000     0.000000     0.010000
    0.000000     0.000000     0.230000
   -0.000000    -0.000000    -0.040000
   -0.000000     0.000000    -0.020000
   -0.000000    -0.000000    -0.120000
   -0.000000    -0.000000    -0.150000
    0.000000    -0.000000     0.010000
   -0.000000    -0.000000    -0.200000
    0.000000     0.000000     0.110000
    0.000000     0.000000     0.100000
    0.000000     0.000000     0.280000
   -0.000000     0.000000     0.010000
   -0.010000     0.000000     0.020000
   -0.000000    -0.000000     0.090000
    0.000000     0.000000    -0.100000
   -0.000000    -0.000000    -0.070000
    0.000000     0.000000    -0.010000
   -0.000000     0.000000    -0.230000
    0.000000    -0.000000     0.040000
    0.000000     0.000000     0.020000
    0.000000    -0.000000     0.110000
    0.000000    -0.000000     0.150000
   -0.000000    -0.000000    -0.010000
    0.000000    -0.000000     0.200000
   -0.000000     0.000000    -0.110000
   -0.000000     0.000000    -0.100000
   -0.000000     0.000000    -0.270000
    0.000000     0.000000    -0.010000
vibration    43
    0.000000    -0.000000    -0.000000
    0.000000     0.000000    -0.000000
    0.000000     0.000000    -0.000000
   -0.000000    -0.000000    -0.000000
   -0.000000    -0.000000    -0.010000
    0.000000     0.000000    -0.010000
   -0.000000     0.000000    -0.010000
    0.000000     0.000000    -0.010000
    0.000000     0.000000    -0.010000
   -0.000000     0.000000     0.000000
    0.000000     0.000000     0.030000
    0.000000    -0.000000    -0.220000
    0.000000    -0.000000    -0.410000
   -0.000000    -0.000000     0.020000
   -0.000000    -0.000000     0.000000
   -0.000000    -0.000000     0.010000
   -0.000000    -0.000000     0.260000
    0.000000     0.000000    -0.040000
    0.000000     0.000000    -0.010000
   -0.000000     0.000000     0.490000
   -0.000000     0.000000     0.010000
    0.000000    -0.000000    -0.020000
   -0.000000     0.000000     0.010000
   -0.000000     0.000000     0.010000
    0.000000    -0.000000    -0.000000
   -0.000000    -0.000000     0.010000
   -0.000000    -0.000000     0.010000
    0.000000    -0.000000     0.000000
   -0.000000    -0.000000     0.000000
   -0.000000    -0.000000     0.000000
   -0.000000    -0.000000     0.000000
    0.000000    -0.000000    -0.010000
   -0.000000    -0.000000    -0.240000
   -0.000000     0.000000     0.040000
   -0.000000     0.000000     0.000000
   -0.000000    -0.000000    -0.440000
   -0.000000    -0.000000    -0.010000
    0.000000     0.000000     0.020000
   -0.000000    -0.000000    -0.010000
    0.000000     0.000000    -0.010000
    0.000000     0.000000     0.000000
    0.000000    -0.000000    -0.010000
   -0.000000    -0.000000    -0.010000
    0.000000    -0.000000    -0.000000
    0.000000    -0.000000    -0.000000
    0.000000    -0.000000    -0.000000
    0.000000    -0.000000    -0.000000
    0.000000     0.000000     0.010000
    0.000000    -0.000000     0.220000
   -0.000000     0.000000    -0.030000
   -0.000000    -0.000000    -0.000000
    0.000000    -0.000000     0.410000
    0.000000    -0.000000     0.010000
   -0.000000     0.000000    -0.020000
    0.000000    -0.000000     0.010000
   -0.000000     0.000000     0.010000
    0.000000     0.000000    -0.000000
    0.000000     0.000000     0.010000
    0.000000    -0.000000     0.010000
    0.000000     0.000000     0.000000
   -0.000000     0.000000     0.000000
   -0.000000     0.000000     0.000000
   -0.000000     0.000000     0.000000
   -0.000000     0.000000    -0.010000
vibration    44
    0.000000    -0.000000    -0.010000
   -0.000000     0.000000     0.010000
   -0.000000     0.000000     0.020000
   -0.000000     0.000000     0.010000
   -0.000000    -0.000000    -0.000000
   -0.000000    -0.000000     0.010000
   -0.000000     0.000000     0.010000
    0.000000     0.000000    -0.010000
    0.000000     0.000000    -0.010000
   -0.000000     0.000000     0.000000
    0.000000     0.000000     0.000000
    0.000000    -0.000000    -0.020000
    0.000000    -0.000000    -0.030000
   -0.000000     0.000000     0.010000
    0.000000    -0.000000    -0.010000
   -0.000000     0.000000     0.020000
    0.000000     0.000000    -0.320000
   -0.000000    -0.000000     0.050000
   -0.000000    -0.000000     0.010000
    0.000000    -0.000000    -0.600000
    0.000000    -0.000000    -0.020000
   -0.000000     0.000000     0.030000
    0.000000     0.000000    -0.000000
    0.000000    -0.000000    -0.020000
   -0.000000     0.000000    -0.000000
    0.000000     0.000000    -0.010000
    0.000000     0.000000     0.000000
    0.000000     0.000000    -0.010000
   -0.000000     0.000000     0.000000
    0.000000     0.000000     0.000000
    0.000000     0.000000     0.020000
   -0.000000     0.000000     0.030000
   -0.000000    -0.000000    -0.030000
    0.000000     0.000000     0.000000
   -0.000000     0.000000    -0.000000
   -0.000000    -0.000000    -0.050000
   -0.000000     0.000000     0.000000
    0.000000     0.000000    -0.000000
   -0.000000    -0.000000    -0.010000
    0.000000     0.000000     0.010000
    0.000000     0.000000     0.010000
    0.000000     0.000000    -0.000000
   -0.000000    -0.000000    -0.010000
    0.000000     0.000000     0.010000
    0.000000    -0.000000    -0.000000
    0.000000    -0.000000    -0.010000
   -0.000000    -0.000000    -0.020000
   -0.000000    -0.000000    -0.010000
    0.000000    -0.000000     0.330000
   -0.000000     0.000000    -0.050000
   -0.000000    -0.000000    -0.010000
    0.000000    -0.010000     0.640000
    0.000000    -0.000000     0.020000
   -0.000000     0.000000    -0.030000
    0.000000     0.000000     0.000000
    0.000000     0.000000     0.020000
    0.000000     0.000000     0.000000
    0.000000     0.000000     0.010000
    0.000000    -0.000000    -0.000000
    0.000000     0.000000     0.010000
   -0.000000     0.000000    -0.000000
   -0.000000     0.000000    -0.000000
   -0.000000     0.000000    -0.010000
   -0.000000     0.000000    -0.030000
vibration    45
   -0.000000     0.000000     0.010000
    0.000000    -0.000000    -0.000000
    0.000000    -0.000000    -0.010000
    0.000000     0.000000    -0.000000
    0.000000     0.000000     0.010000
   -0.000000    -0.000000     0.000000
    0.000000    -0.000000    -0.000000
   -0.000000    -0.000000     0.020000
   -0.000000    -0.000000     0.020000
    0.000000    -0.000000    -0.010000
   -0.000000    -0.000000    -0.050000
   -0.000000     0.000000     0.330000
   -0.000000     0.000000     0.630000
    0.000000     0.000000    -0.030000
    0.000000     0.000000     0.000000
    0.000000     0.000000    -0.030000
   -0.000000     0.000000    -0.000000
   -0.000000     0.000000     0.000000
    0.000000     0.000000     0.000000
   -0.000000    -0.000000    -0.010000
    0.000000     0.000000    -0.010000
    0.000000     0.000000     0.010000
   -0.000000     0.000000     0.010000
    0.000000     0.000000    -0.010000
    0.000000    -0.000000    -0.010000
   -0.000000    -0.000000    -0.000000
   -0.000000     0.000000     0.010000
    0.000000    -0.000000    -0.010000
   -0.000000    -0.000000     0.010000
   -0.000000     0.000000     0.010000
   -0.000000     0.000000     0.020000
   -0.000000     0.000000     0.010000
   -0.000000    -0.000000    -0.320000
   -0.000000     0.000000     0.050000
   -0.000000     0.000000     0.010000
   -0.000000    -0.000000    -0.620000
   -0.000000    -0.000000    -0.020000
    0.000000     0.000000     0.030000
    0.000000    -0.000000    -0.000000
    0.000000    -0.000000    -0.020000
    0.000000    -0.000000    -0.000000
    0.000000    -0.000000    -0.010000
   -0.000000    -0.000000     0.000000
    0.000000    -0.000000    -0.010000
    0.000000     0.000000     0.000000
    0.000000     0.000000     0.000000
    0.000000     0.000000     0.020000
    0.000000     0.000000     0.030000
   -0.000000     0.000000    -0.010000
    0.000000    -0.000000     0.000000
    0.000000    -0.000000    -0.000000
   -0.000000     0.000000    -0.030000
    0.000000    -0.000000     0.000000
    0.000000    -0.000000    -0.000000
   -0.000000     0.000000    -0.010000
    0.000000    -0.000000     0.010000
    0.000000    -0.000000     0.010000
    0.000000    -0.000000    -0.000000
   -0.000000     0.000000    -0.010000
    0.000000    -0.000000     0.010000
   -0.000000    -0.000000    -0.000000
   -0.000000     0.000000    -0.010000
   -0.000000     0.000000    -0.020000
   -0.000000     0.000000    -0.010000
vibration    46
   -0.000000     0.000000     0.020000
    0.000000    -0.000000    -0.010000
    0.000000    -0.000000    -0.020000
    0.000000    -0.000000    -0.010000
    0.000000     0.000000     0.010000
    0.000000     0.000000    -0.000000
    0.000000    -0.000000    -0.010000
   -0.000000    -0.000000     0.020000
   -0.000000    -0.000000     0.020000
    0.000000    -0.000000    -0.010000
   -0.000000    -0.000000    -0.040000
   -0.000000     0.000000     0.230000
   -0.000000     0.000000     0.460000
    0.000000     0.000000    -0.020000
    0.000000     0.000000     0.000000
    0.000000     0.000000    -0.030000
   -0.000000    -0.000000     0.210000
   -0.000000     0.000000    -0.030000
   -0.000000     0.000000    -0.010000
   -0.000000     0.000000     0.410000
   -0.000000     0.000000     0.020000
    0.000000    -0.000000    -0.020000
   -0.000000    -0.000000    -0.000000
   -0.000000     0.000000     0.020000
    0.000000    -0.000000     0.000000
    0.000000    -0.000000     0.000000
    0.000000    -0.000000    -0.010000
   -0.000000     0.000000     0.020000
    0.000000    -0.000000    -0.010000
    0.000000    -0.000000    -0.010000
    0.000000    -0.000000    -0.020000
    0.000000    -0.000000    -0.030000
    0.000000     0.000000     0.230000
    0.000000    -0.000000    -0.030000
    0.000000     0.000000    -0.010000
    0.000000     0.000000     0.440000
    0.000000     0.000000     0.020000
   -0.000000    -0.000000    -0.020000
   -0.000000     0.000000    -0.000000
    0.000000     0.000000     0.020000
   -0.000000     0.000000     0.000000
   -0.000000     0.000000     0.000000
    0.000000    -0.000000    -0.010000
   -0.000000     0.000000     0.020000
   -0.000000    -0.000000    -0.010000
   -0.000000    -0.000000    -0.010000
   -0.000000    -0.000000    -0.020000
   -0.000000    -0.000000    -0.030000
    0.000000    -0.000000     0.230000
   -0.000000     0.000000    -0.040000
    0.000000    -0.000000    -0.010000
    0.000000    -0.000000     0.450000
    0.000000    -0.000000     0.020000
   -0.000000     0.000000    -0.020000
    0.000000     0.000000    -0.000000
    0.000000     0.000000     0.020000
    0.000000    -0.000000     0.000000
    0.000000     0.000000     0.000000
   -0.000000    -0.000000    -0.010000
    0.000000     0.000000     0.020000
   -0.000000     0.000000    -0.010000
   -0.000000     0.000000    -0.010000
   -0.000000     0.000000    -0.020000
   -0.000000     0.000000    -0.030000
vibration    47
    0.080000     0.000000     0.000000
    0.110000    -0.020000     0.000000
    0.100000    -0.050000     0.000000
    0.140000    -0.010000     0.000000
    0.100000    -0.020000     0.000000
   -0.030000    -0.090000    -0.000000
   -0.020000    -0.110000    -0.000000
   -0.100000     0.030000    -0.000000
   -0.010000     0.110000    -0.000000
   -0.140000     0.060000    -0.000000
   -0.160000    -0.010000    -0.000000
   -0.200000    -0.040000    -0.000000
   -0.110000    -0.030000    -0.000000
   -0.020000     0.150000    -0.000000
    0.050000     0.030000     0.000000
    0.100000     0.000000     0.000000
    0.040000    -0.200000     0.000000
    0.010000    -0.160000     0.000000
   -0.060000    -0.130000     0.000000
    0.030000    -0.110000     0.000000
   -0.030000    -0.100000     0.000000
   -0.150000    -0.020000    -0.000000
    0.090000    -0.030000     0.000000
   -0.110000    -0.010000    -0.000000
   -0.030000     0.050000    -0.000000
    0.020000     0.100000    -0.000000
    0.110000    -0.020000     0.000000
   -0.000000     0.080000    -0.000000
    0.010000     0.140000    -0.000000
    0.020000     0.110000    -0.000000
    0.050000     0.100000    -0.000000
   -0.000000     0.100000    -0.000000
    0.200000     0.040000    -0.000000
    0.160000     0.010000    -0.000000
    0.130000    -0.060000    -0.000000
    0.110000     0.030000    -0.010000
    0.100000    -0.030000    -0.000000
    0.020000    -0.150000     0.000000
    0.030000     0.090000    -0.000000
    0.010000    -0.110000     0.000000
   -0.050000    -0.030000     0.000000
   -0.100000     0.020000     0.000000
    0.020000     0.110000    -0.000000
   -0.080000    -0.000000     0.000000
   -0.140000     0.010000     0.000000
   -0.110000     0.020000     0.000000
   -0.100000     0.050000     0.000000
   -0.100000    -0.000000     0.000000
   -0.040000     0.200000     0.000000
   -0.010000     0.160000     0.000000
    0.060000     0.140000     0.000000
   -0.030000     0.120000     0.000000
    0.030000     0.100000     0.000000
    0.150000     0.020000    -0.000000
   -0.100000     0.030000     0.000000
    0.120000     0.010000    -0.000000
    0.030000    -0.050000    -0.000000
   -0.020000    -0.100000    -0.000000
   -0.110000     0.020000     0.000000
    0.000000    -0.090000    -0.000000
   -0.010000    -0.140000    -0.000000
   -0.020000    -0.110000    -0.000000
   -0.050000    -0.100000    -0.000000
    0.000000    -0.100000    -0.000000
vibration    48
   -0.020000    -0.000000    -0.000000
   -0.020000     0.000000    -0.000000
   -0.020000     0.000000    -0.000000
   -0.020000     0.000000    -0.000000
   -0.010000     0.010000    -0.000000
    0.010000     0.020000     0.000000
    0.010000     0.020000     0.000000
    0.010000    -0.010000    -0.000000
   -0.010000    -0.030000    -0.000000
    0.020000    -0.020000     0.000000
    0.020000    -0.010000     0.000000
    0.040000     0.010000     0.000000
    0.000000     0.000000    -0.000000
    0.000000    -0.030000     0.000000
   -0.010000    -0.010000    -0.000000
   -0.020000    -0.000000     0.000000
   -0.050000     0.290000    -0.000000
   -0.010000     0.240000    -0.000000
    0.080000     0.200000    -0.000000
   -0.030000     0.190000    -0.010000
    0.030000     0.130000    -0.000000
    0.200000     0.030000     0.000000
   -0.130000     0.040000    -0.000000
    0.150000     0.010000     0.000000
    0.050000    -0.070000     0.000000
   -0.020000    -0.140000     0.000000
   -0.160000     0.030000    -0.000000
    0.010000    -0.120000     0.000000
   -0.010000    -0.200000     0.000000
   -0.020000    -0.160000     0.000000
   -0.070000    -0.140000     0.000000
    0.010000    -0.140000     0.000000
    0.040000     0.010000     0.000000
    0.020000    -0.010000    -0.000000
    0.020000    -0.020000     0.000000
    0.000000     0.000000     0.000000
    0.010000    -0.010000     0.000000
    0.000000    -0.030000     0.000000
    0.010000     0.020000    -0.000000
   -0.010000    -0.030000     0.000000
   -0.010000    -0.000000     0.000000
   -0.010000     0.010000     0.000000
    0.010000     0.020000    -0.000000
   -0.020000    -0.000000     0.000000
   -0.020000     0.000000     0.000000
   -0.020000     0.000000     0.000000
   -0.020000     0.000000    -0.000000
   -0.020000    -0.000000    -0.000000
   -0.050000     0.280000     0.000000
   -0.010000     0.230000     0.000000
    0.080000     0.200000     0.000000
   -0.030000     0.180000     0.000000
    0.030000     0.130000     0.000000
    0.200000     0.030000    -0.000000
   -0.130000     0.040000     0.000000
    0.150000     0.010000    -0.000000
    0.050000    -0.070000    -0.000000
   -0.020000    -0.140000    -0.000000
   -0.160000     0.030000     0.000000
    0.010000    -0.120000    -0.000000
   -0.010000    -0.200000    -0.000000
   -0.020000    -0.150000    -0.000000
   -0.070000    -0.140000    -0.000000
    0.010000    -0.140000    -0.000000
vibration    49
   -0.120000    -0.010000    -0.000000
   -0.150000     0.020000    -0.000000
   -0.140000     0.070000    -0.000000
   -0.200000     0.010000    -0.000000
   -0.140000     0.020000    -0.000000
    0.040000     0.130000     0.000000
    0.030000     0.160000     0.000000
    0.130000    -0.030000     0.000000
    0.010000    -0.150000     0.000000
    0.200000    -0.080000     0.000000
    0.230000     0.010000     0.000000
    0.280000     0.050000     0.000000
    0.180000     0.030000     0.000000
    0.030000    -0.200000     0.000000
   -0.070000    -0.050000    -0.000000
   -0.140000    -0.010000    -0.000000
    0.010000    -0.040000    -0.000000
   -0.010000    -0.020000     0.000000
   -0.020000    -0.020000    -0.000000
    0.000000    -0.000000     0.000000
   -0.010000    -0.010000    -0.000000
   -0.030000    -0.000000    -0.000000
    0.020000    -0.010000     0.000000
   -0.030000     0.010000    -0.000000
   -0.010000     0.010000    -0.000000
    0.000000     0.010000    -0.000000
    0.020000    -0.010000     0.000000
   -0.000000     0.020000    -0.000000
    0.000000     0.020000    -0.000000
    0.000000     0.020000     0.000000
    0.000000     0.020000     0.000000
   -0.000000     0.020000     0.000000
    0.280000     0.050000    -0.000000
    0.240000     0.010000    -0.000000
    0.200000    -0.080000    -0.000000
    0.190000     0.030000    -0.010000
    0.130000    -0.030000    -0.000000
    0.030000    -0.200000     0.000000
    0.040000     0.130000    -0.000000
    0.010000    -0.150000     0.000000
   -0.070000    -0.050000     0.000000
   -0.140000     0.020000     0.000000
    0.030000     0.160000    -0.000000
   -0.120000    -0.010000     0.000000
   -0.200000     0.010000     0.000000
   -0.160000     0.020000     0.000000
   -0.140000     0.070000     0.000000
   -0.140000    -0.010000     0.000000
    0.010000    -0.040000    -0.000000
   -0.010000    -0.020000    -0.000000
   -0.020000    -0.020000    -0.000000
    0.000000    -0.000000     0.000000
   -0.010000    -0.010000     0.000000
   -0.030000    -0.000000     0.000000
    0.020000    -0.010000    -0.000000
   -0.030000     0.010000    -0.000000
   -0.010000     0.010000     0.000000
    0.010000     0.010000     0.000000
    0.020000    -0.010000    -0.000000
   -0.000000     0.020000     0.000000
    0.000000     0.020000     0.000000
    0.000000     0.020000     0.000000
    0.000000     0.020000     0.000000
   -0.000000     0.020000    -0.000000
vibration    50
   -0.080000    -0.010000    -0.000000
   -0.110000     0.010000    -0.000000
   -0.100000     0.050000    -0.000000
   -0.140000     0.000000    -0.000000
   -0.100000     0.020000    -0.000000
    0.030000     0.100000     0.000000
    0.030000     0.110000     0.000000
    0.090000    -0.020000     0.000000
   -0.000000    -0.100000    -0.000000
    0.140000    -0.050000     0.000000
    0.180000    -0.000000     0.000000
    0.200000     0.020000     0.000000
    0.150000     0.010000     0.000000
    0.020000    -0.130000     0.000000
   -0.050000    -0.030000    -0.000000
   -0.100000    -0.010000    -0.000000
    0.020000    -0.200000     0.000000
   -0.000000    -0.170000     0.000000
   -0.050000    -0.140000     0.000000
    0.010000    -0.150000     0.000000
   -0.010000    -0.090000     0.000000
   -0.130000    -0.020000    -0.000000
    0.100000    -0.030000     0.000000
   -0.100000     0.000000    -0.000000
   -0.030000     0.050000    -0.000000
    0.010000     0.100000    -0.000000
    0.110000    -0.030000     0.000000
   -0.010000     0.080000    -0.000000
    0.000000     0.140000    -0.000000
    0.010000     0.110000    -0.000000
    0.050000     0.100000    -0.000000
   -0.010000     0.100000    -0.000000
   -0.200000    -0.020000     0.000000
   -0.180000     0.000000     0.000000
   -0.140000     0.050000     0.000000
   -0.150000    -0.010000     0.010000
   -0.090000     0.020000     0.000000
   -0.020000     0.130000    -0.000000
   -0.030000    -0.100000     0.000000
    0.000000     0.100000    -0.000000
    0.050000     0.030000    -0.000000
    0.100000    -0.020000    -0.000000
   -0.030000    -0.110000     0.000000
    0.080000     0.010000    -0.000000
    0.140000    -0.000000    -0.000000
    0.110000    -0.010000    -0.000000
    0.100000    -0.050000    -0.000000
    0.100000     0.010000    -0.000000
   -0.020000     0.200000     0.000000
    0.000000     0.180000     0.000000
    0.050000     0.140000     0.000000
   -0.010000     0.150000     0.000000
    0.020000     0.090000     0.000000
    0.130000     0.020000    -0.000000
   -0.100000     0.030000     0.000000
    0.100000    -0.000000    -0.000000
    0.030000    -0.050000    -0.000000
   -0.020000    -0.100000    -0.000000
   -0.110000     0.030000     0.000000
    0.010000    -0.080000    -0.000000
   -0.000000    -0.140000    -0.000000
   -0.010000    -0.110000    -0.000000
   -0.050000    -0.100000    -0.000000
    0.010000    -0.100000    -0.000000
vibration    51
   -0.080000     0.110000    -0.000000
   -0.030000     0.010000    -0.000000
   -0.080000    -0.090000    -0.000000
    0.070000     0.030000     0.000000
    0.060000     0.070000     0.000000
    0.050000    -0.000000     0.000000
    0.080000    -0.010000     0.000000
    0.040000    -0.120000     0.000000
    0.050000    -0.120000     0.000000
   -0.050000    -0.110000    -0.000000
   -0.090000    -0.010000    -0.000000
    0.030000     0.090000    -0.000000
   -0.240000     0.050000    -0.000000
   -0.000000    -0.060000     0.000000
   -0.030000     0.110000    -0.000000
   -0.170000     0.110000    -0.000000
   -0.090000     0.030000     0.000000
    0.010000    -0.090000     0.000000
    0.120000    -0.050000     0.000000
   -0.050000    -0.250000     0.000000
    0.120000     0.040000     0.000000
    0.060000    -0.000000     0.000000
    0.000000     0.050000     0.000000
    0.120000     0.050000     0.000000
   -0.110000    -0.030000    -0.000000
   -0.070000     0.060000    -0.000000
    0.010000     0.080000    -0.000000
   -0.110000    -0.080000    -0.000000
   -0.030000     0.070000    -0.000000
   -0.010000    -0.030000     0.000000
    0.090000    -0.080000     0.000000
   -0.110000    -0.170000     0.000000
   -0.030000    -0.090000    -0.010000
    0.090000     0.010000    -0.000000
    0.050000     0.120000    -0.000000
    0.250000    -0.050000     0.000000
   -0.040000     0.120000    -0.000000
    0.000000     0.060000    -0.000000
   -0.050000     0.000000    -0.000000
   -0.050000     0.130000     0.000000
    0.030000    -0.120000     0.000000
   -0.060000    -0.080000     0.000000
   -0.080000     0.010000     0.000000
    0.080000    -0.110000     0.000000
   -0.070000    -0.040000     0.000000
    0.030000    -0.010000    -0.000000
    0.080000     0.090000    -0.000000
    0.170000    -0.120000    -0.000000
    0.090000    -0.030000     0.010000
   -0.010000     0.090000     0.000000
   -0.110000     0.050000     0.000000
    0.050000     0.250000    -0.000000
   -0.120000    -0.040000     0.000000
   -0.060000     0.000000     0.000000
   -0.000000    -0.050000    -0.000000
   -0.120000    -0.050000    -0.000000
    0.110000     0.030000    -0.000000
    0.070000    -0.060000    -0.000000
   -0.010000    -0.080000    -0.000000
    0.110000     0.080000     0.000000
    0.030000    -0.070000    -0.000000
    0.010000     0.030000     0.000000
   -0.090000     0.080000     0.000000
    0.110000     0.170000     0.000000
vibration    52
    0.100000    -0.130000     0.000000
    0.050000    -0.010000     0.000000
    0.100000     0.110000     0.000000
   -0.080000    -0.040000    -0.000000
   -0.070000    -0.090000    -0.000000
   -0.070000     0.000000    -0.000000
   -0.100000     0.010000    -0.000000
   -0.060000     0.150000    -0.000000
   -0.060000     0.160000    -0.000000
    0.060000     0.150000     0.000000
    0.100000     0.010000     0.000000
   -0.030000    -0.100000     0.000000
    0.290000    -0.060000     0.000000
    0.000000     0.080000    -0.000000
    0.040000    -0.140000     0.000000
    0.210000    -0.140000     0.000000
    0.070000    -0.020000    -0.000000
   -0.010000     0.070000    -0.000000
   -0.080000     0.040000    -0.000000
    0.040000     0.180000    -0.000000
   -0.090000    -0.030000    -0.000000
   -0.040000     0.000000    -0.000000
   -0.010000    -0.040000     0.000000
   -0.090000    -0.040000    -0.000000
    0.080000     0.020000     0.000000
    0.050000    -0.050000     0.000000
   -0.010000    -0.060000     0.000000
    0.080000     0.060000    -0.000000
    0.030000    -0.050000     0.000000
    0.010000     0.030000    -0.000000
   -0.070000     0.060000    -0.000000
    0.090000     0.130000     0.000000
   -0.030000    -0.100000    -0.000000
    0.100000     0.010000    -0.000000
    0.060000     0.150000    -0.000000
    0.290000    -0.060000     0.000000
   -0.060000     0.150000    -0.000000
    0.000000     0.080000    -0.000000
   -0.070000     0.000000     0.000000
   -0.060000     0.160000     0.000000
    0.040000    -0.140000     0.000000
   -0.070000    -0.090000     0.000000
   -0.100000     0.010000     0.000000
    0.100000    -0.130000     0.000000
   -0.080000    -0.040000     0.000000
    0.050000    -0.010000    -0.000000
    0.100000     0.110000    -0.000000
    0.210000    -0.140000    -0.000000
    0.060000    -0.020000     0.010000
   -0.000000     0.060000     0.000000
   -0.080000     0.040000     0.000000
    0.030000     0.170000    -0.000000
   -0.080000    -0.030000     0.000000
   -0.040000     0.000000     0.000000
   -0.010000    -0.040000    -0.000000
   -0.080000    -0.040000    -0.000000
    0.080000     0.020000    -0.000000
    0.050000    -0.050000    -0.000000
   -0.010000    -0.060000    -0.000000
    0.080000     0.060000     0.000000
    0.020000    -0.050000    -0.000000
    0.010000     0.020000     0.000000
   -0.060000     0.060000     0.000000
    0.080000     0.120000     0.000000
vibration    53
    0.060000    -0.080000     0.000000
    0.020000    -0.010000     0.000000
    0.060000     0.060000     0.000000
   -0.050000    -0.020000    -0.000000
   -0.050000    -0.050000    -0.000000
   -0.040000     0.010000    -0.000000
   -0.060000     0.010000    -0.000000
   -0.030000     0.080000    -0.000000
   -0.040000     0.080000    -0.000000
    0.040000     0.080000     0.000000
    0.060000     0.000000     0.000000
   -0.020000    -0.060000     0.000000
    0.170000    -0.040000    -0.000000
    0.000000     0.040000    -0.000000
    0.020000    -0.080000     0.000000
    0.120000    -0.080000     0.000000
   -0.100000     0.030000     0.000000
    0.010000    -0.100000     0.000000
    0.140000    -0.060000     0.000000
   -0.060000    -0.290000     0.000000
    0.150000     0.060000     0.000000
    0.080000    -0.000000     0.000000
    0.000000     0.070000    -0.000000
    0.160000     0.050000     0.000000
   -0.130000    -0.040000    -0.000000
   -0.090000     0.070000    -0.000000
    0.010000     0.100000    -0.000000
   -0.130000    -0.100000    -0.000000
   -0.040000     0.080000    -0.000000
   -0.010000    -0.040000     0.000000
    0.110000    -0.100000     0.000000
   -0.140000    -0.210000     0.000000
   -0.020000    -0.070000    -0.000000
    0.060000     0.010000    -0.000000
    0.040000     0.080000    -0.000000
    0.180000    -0.040000     0.000000
   -0.030000     0.090000    -0.000000
    0.000000     0.040000    -0.000000
   -0.040000     0.010000     0.000000
   -0.040000     0.090000     0.000000
    0.020000    -0.080000     0.000000
   -0.050000    -0.050000     0.000000
   -0.060000     0.010000     0.000000
    0.060000    -0.080000     0.000000
   -0.050000    -0.030000     0.000000
    0.030000    -0.010000    -0.000000
    0.060000     0.070000    -0.000000
    0.130000    -0.080000    -0.000000
   -0.110000     0.030000    -0.000000
    0.010000    -0.100000    -0.000000
    0.150000    -0.060000    -0.000000
   -0.060000    -0.300000    -0.000000
    0.150000     0.060000    -0.000000
    0.090000    -0.000000    -0.000000
    0.000000     0.070000     0.000000
    0.160000     0.060000     0.000000
   -0.140000    -0.040000     0.000000
   -0.090000     0.080000     0.000000
    0.010000     0.100000     0.000000
   -0.140000    -0.110000    -0.000000
   -0.040000     0.080000     0.000000
   -0.010000    -0.050000    -0.000000
    0.110000    -0.100000    -0.000000
   -0.140000    -0.220000    -0.000000
vibration    54
    0.090000    -0.110000     0.000000
    0.040000    -0.010000     0.000000
    0.090000     0.090000     0.000000
   -0.070000    -0.040000    -0.000000
   -0.060000    -0.080000    -0.000000
   -0.060000     0.000000    -0.000000
   -0.090000     0.010000    -0.000000
   -0.050000     0.130000    -0.000000
   -0.050000     0.140000    -0.000000
    0.040000     0.120000     0.000000
    0.080000     0.010000     0.000000
   -0.030000    -0.080000     0.000000
    0.240000    -0.050000     0.000000
    0.000000     0.070000    -0.000000
    0.040000    -0.120000     0.000000
    0.180000    -0.120000     0.000000
   -0.080000     0.030000     0.000000
    0.010000    -0.080000     0.000000
    0.120000    -0.040000     0.000000
   -0.050000    -0.240000     0.000000
    0.130000     0.050000     0.000000
    0.070000    -0.000000     0.000000
    0.000000     0.060000    -0.000000
    0.130000     0.050000     0.000000
   -0.110000    -0.040000    -0.000000
   -0.080000     0.060000    -0.000000
    0.010000     0.080000    -0.000000
   -0.110000    -0.090000     0.000000
   -0.030000     0.070000    -0.000000
   -0.010000    -0.040000     0.000000
    0.090000    -0.090000     0.000000
   -0.120000    -0.180000    -0.000000
    0.020000     0.080000     0.000000
   -0.080000    -0.010000     0.000000
   -0.040000    -0.120000     0.000000
   -0.220000     0.040000     0.000000
    0.050000    -0.120000     0.000000
   -0.000000    -0.070000     0.000000
    0.060000    -0.000000    -0.000000
    0.050000    -0.130000     0.000000
   -0.030000     0.110000    -0.000000
    0.060000     0.070000    -0.000000
    0.080000    -0.010000    -0.000000
   -0.090000     0.110000    -0.000000
    0.060000     0.030000    -0.000000
   -0.040000     0.010000     0.000000
   -0.080000    -0.090000     0.000000
   -0.180000     0.110000     0.000000
    0.080000    -0.030000     0.000000
   -0.010000     0.080000     0.000000
   -0.120000     0.040000     0.000000
    0.050000     0.230000     0.000000
   -0.120000    -0.050000     0.000000
   -0.070000     0.000000     0.000000
   -0.000000    -0.060000    -0.000000
   -0.130000    -0.050000    -0.000000
    0.110000     0.030000    -0.000000
    0.080000    -0.060000    -0.000000
   -0.010000    -0.080000    -0.000000
    0.110000     0.090000     0.000000
    0.030000    -0.070000    -0.000000
    0.010000     0.040000     0.000000
   -0.090000     0.080000     0.000000
    0.110000     0.180000    -0.000000
vibration    55
   -0.000000     0.000000     0.040000
    0.000000    -0.000000    -0.000000
    0.000000     0.000000    -0.020000
   -0.000000     0.000000     0.020000
    0.000000    -0.000000    -0.030000
    0.000000    -0.000000    -0.020000
   -0.000000     0.000000     0.000000
   -0.000000     0.000000     0.000000
   -0.000000     0.000000     0.040000
   -0.000000     0.000000     0.000000
    0.000000    -0.000000     0.000000
    0.000000     0.000000    -0.100000
   -0.000000     0.000000     0.050000
   -0.000000     0.000000     0.010000
    0.000000    -0.000000    -0.000000
    0.000000    -0.000000    -0.470000
   -0.000000     0.000000     0.110000
    0.000000     0.000000    -0.000000
   -0.000000    -0.000000    -0.000000
    0.000000    -0.000000    -0.050000
   -0.000000    -0.000000    -0.000000
   -0.000000    -0.000000    -0.010000
   -0.000000     0.000000     0.020000
    0.000000    -0.000000    -0.050000
    0.000000     0.000000     0.000000
   -0.000000     0.000000     0.030000
    0.000000    -0.000000    -0.000000
    0.000000    -0.000000    -0.040000
    0.000000    -0.000000    -0.020000
   -0.000000     0.000000     0.000000
   -0.000000     0.000000     0.020000
   -0.000000     0.000000     0.480000
   -0.000000    -0.000000    -0.110000
   -0.000000     0.000000     0.000000
   -0.000000    -0.000000     0.000000
    0.000000     0.000000     0.060000
    0.000000    -0.000000     0.000000
    0.000000    -0.000000     0.010000
   -0.000000    -0.000000    -0.020000
    0.000000     0.000000     0.050000
   -0.000000     0.000000    -0.000000
   -0.000000    -0.000000    -0.030000
    0.000000     0.000000     0.000000
    0.000000     0.000000     0.040000
    0.000000     0.000000     0.020000
   -0.000000    -0.000000    -0.000000
   -0.000000    -0.000000    -0.020000
   -0.000000    -0.000000    -0.480000
    0.000000    -0.000000     0.100000
   -0.000000    -0.000000    -0.000000
    0.000000     0.000000    -0.000000
   -0.000000     0.000000    -0.050000
    0.000000     0.000000    -0.000000
    0.000000     0.000000    -0.010000
    0.000000    -0.000000     0.020000
   -0.000000     0.000000    -0.050000
   -0.000000    -0.000000     0.000000
    0.000000    -0.000000     0.030000
    0.000000     0.000000    -0.000000
   -0.000000     0.000000    -0.040000
   -0.000000     0.000000    -0.020000
   -0.000000    -0.000000     0.000000
    0.000000    -0.000000     0.020000
    0.000000    -0.000000     0.480000
vibration    56
    0.000000    -0.000000    -0.010000
    0.000000    -0.000000     0.000000
   -0.000000     0.000000     0.010000
   -0.000000    -0.000000    -0.000000
   -0.000000    -0.000000     0.010000
   -0.000000     0.000000     0.000000
   -0.000000     0.000000     0.000000
   -0.000000     0.000000     0.000000
   -0.000000     0.000000     0.020000
    0.000000     0.000000    -0.000000
    0.000000    -0.000000     0.000000
    0.000000     0.000000    -0.070000
   -0.000000     0.000000     0.070000
    0.000000     0.000000    -0.000000
    0.000000    -0.000000     0.000000
   -0.000000     0.000000     0.090000
    0.000000    -0.000000    -0.070000
   -0.000000    -0.000000    -0.000000
   -0.000000     0.000000     0.010000
    0.000000     0.000000     0.010000
    0.000000     0.000000     0.000000
   -0.000000     0.000000     0.020000
    0.000000    -0.000000    -0.020000
   -0.000000     0.000000     0.040000
   -0.000000    -0.000000    -0.010000
    0.000000    -0.000000    -0.040000
   -0.000000     0.000000     0.000000
   -0.000000     0.000000     0.060000
   -0.000000     0.000000     0.020000
    0.000000    -0.000000    -0.000000
    0.000000    -0.000000    -0.030000
    0.000000    -0.000000    -0.680000
    0.000000     0.000000     0.080000
    0.000000    -0.000000    -0.000000
    0.000000     0.000000     0.000000
   -0.000000    -0.000000    -0.070000
   -0.000000     0.000000    -0.000000
    0.000000     0.000000     0.000000
   -0.000000     0.000000    -0.000000
   -0.000000    -0.000000    -0.020000
    0.000000    -0.000000    -0.000000
   -0.000000    -0.000000    -0.000000
    0.000000     0.000000    -0.000000
    0.000000     0.000000     0.010000
   -0.000000    -0.000000     0.000000
   -0.000000    -0.000000    -0.000000
   -0.000000    -0.000000    -0.010000
   -0.000000    -0.000000    -0.080000
    0.000000    -0.000000     0.060000
   -0.000000     0.000000     0.000000
   -0.000000     0.000000    -0.010000
   -0.000000     0.000000    -0.000000
    0.000000     0.000000    -0.000000
   -0.000000     0.000000    -0.020000
    0.000000    -0.000000     0.020000
   -0.000000     0.000000    -0.040000
    0.000000    -0.000000     0.010000
    0.000000    -0.000000     0.040000
   -0.000000     0.000000    -0.000000
   -0.000000     0.000000    -0.060000
   -0.000000     0.000000    -0.020000
    0.000000    -0.000000     0.000000
    0.000000    -0.000000     0.030000
    0.000000    -0.000000     0.690000
vibration    57
    0.000000    -0.000000    -0.060000
   -0.000000     0.000000     0.000000
   -0.000000     0.000000     0.030000
    0.000000    -0.000000    -0.020000
   -0.000000     0.000000     0.040000
   -0.000000     0.000000     0.020000
    0.000000     0.000000    -0.000000
    0.000000    -0.000000    -0.000000
    0.000000    -0.000000    -0.040000
    0.000000    -0.000000    -0.010000
   -0.000000     0.000000     0.000000
   -0.000000    -0.000000     0.060000
    0.000000    -0.000000    -0.000000
    0.000000    -0.000000    -0.020000
   -0.000000     0.000000     0.010000
   -0.000000     0.000000     0.680000
    0.000000    -0.000000    -0.080000
   -0.000000    -0.000000     0.000000
    0.000000    -0.000000    -0.000000
   -0.000000     0.000000     0.070000
    0.000000     0.000000     0.000000
    0.000000    -0.000000    -0.000000
    0.000000     0.000000     0.000000
   -0.000000     0.000000     0.020000
   -0.000000    -0.000000     0.000000
   -0.000000     0.000000     0.000000
   -0.000000    -0.000000     0.000000
    0.000000    -0.000000    -0.010000
   -0.000000    -0.000000    -0.000000
   -0.000000    -0.000000     0.000000
   -0.000000     0.000000     0.010000
   -0.000000     0.000000     0.080000
   -0.000000    -0.000000    -0.060000
   -0.000000     0.000000    -0.000000
    0.000000    -0.000000     0.010000
   -0.000000     0.000000     0.000000
    0.000000    -0.000000     0.000000
    0.000000     0.000000     0.020000
   -0.000000    -0.000000    -0.020000
    0.000000     0.000000     0.040000
   -0.000000     0.000000    -0.010000
   -0.000000    -0.000000    -0.040000
    0.000000     0.000000     0.000000
    0.000000     0.000000     0.060000
    0.000000     0.000000     0.020000
   -0.000000    -0.000000    -0.000000
   -0.000000    -0.000000    -0.030000
   -0.000000    -0.010000    -0.680000
    0.000000    -0.000000     0.070000
   -0.000000    -0.000000    -0.000000
    0.000000    -0.000000     0.000000
   -0.000000     0.000000    -0.070000
    0.000000     0.000000    -0.000000
    0.000000    -0.000000     0.000000
    0.000000     0.000000    -0.000000
   -0.000000     0.000000    -0.020000
   -0.000000    -0.000000    -0.000000
   -0.000000     0.000000    -0.010000
    0.000000     0.000000     0.000000
   -0.000000    -0.000000     0.010000
   -0.000000     0.000000     0.000000
   -0.000000     0.000000    -0.000000
   -0.000000     0.000000    -0.010000
   -0.000000     0.000000    -0.090000
vibration    58
    0.000000    -0.000000    -0.050000
   -0.000000    -0.000000     0.000000
   -0.000000     0.000000     0.020000
    0.000000    -0.000000    -0.010000
   -0.000000     0.000000     0.030000
   -0.000000     0.000000     0.010000
    0.000000     0.000000    -0.000000
   -0.000000     0.000000     0.000000
   -0.000000     0.000000    -0.010000
    0.000000     0.000000    -0.010000
    0.000000    -0.000000     0.000000
    0.000000     0.000000    -0.020000
   -0.000000     0.000000     0.060000
    0.000000     0.000000    -0.010000
   -0.000000    -0.000000     0.010000
   -0.000000     0.000000     0.500000
    0.000000    -0.000000    -0.020000
   -0.000000     0.000000     0.000000
    0.000000    -0.000000    -0.010000
   -0.000000     0.000000     0.060000
    0.000000     0.000000     0.000000
    0.000000    -0.000000    -0.010000
   -0.000000     0.000000     0.010000
    0.000000     0.000000    -0.000000
   -0.000000     0.000000     0.010000
   -0.000000     0.000000     0.030000
    0.000000    -0.000000    -0.000000
    0.000000    -0.000000    -0.050000
    0.000000    -0.000000    -0.010000
   -0.000000    -0.000000     0.000000
   -0.000000     0.000000     0.020000
   -0.000000     0.000000     0.500000
   -0.000000    -0.000000    -0.020000
   -0.000000     0.000000     0.000000
   -0.000000    -0.000000    -0.010000
    0.000000     0.000000     0.060000
    0.000000    -0.000000     0.000000
   -0.000000    -0.000000    -0.010000
    0.000000     0.000000     0.010000
    0.000000    -0.000000    -0.010000
    0.000000     0.000000     0.010000
    0.000000     0.000000     0.030000
   -0.000000    -0.000000    -0.000000
   -0.000000    -0.000000    -0.050000
   -0.000000    -0.000000    -0.010000
    0.000000     0.000000     0.000000
    0.000000     0.000000     0.020000
    0.000000     0.000000     0.490000
    0.000000     0.000000    -0.020000
    0.000000     0.000000     0.000000
   -0.000000     0.000000    -0.010000
    0.000000    -0.000000     0.060000
   -0.000000    -0.000000     0.000000
   -0.000000     0.000000    -0.010000
    0.000000    -0.000000     0.010000
   -0.000000    -0.000000    -0.010000
    0.000000    -0.000000     0.010000
    0.000000    -0.000000     0.030000
   -0.000000    -0.000000    -0.000000
   -0.000000     0.000000    -0.050000
   -0.000000     0.000000    -0.010000
    0.000000    -0.000000     0.000000
    0.000000    -0.000000     0.020000
    0.000000    -0.000000     0.480000
vibration    59
    0.000000    -0.000000    -0.020000
    0.000000    -0.000000    -0.010000
    0.000000     0.000000    -0.000000
   -0.000000    -0.000000     0.000000
   -0.000000    -0.000000     0.000000
    0.000000    -0.000000    -0.020000
    0.000000    -0.000000    -0.000000
   -0.000000     0.000000     0.010000
   -0.000000     0.000000     0.120000
    0.000000     0.000000    -0.010000
    0.000000    -0.000000     0.010000
    0.000000     0.000000    -0.340000
   -0.000000     0.000000     0.190000
    0.000000     0.000000    -0.010000
   -0.000000    -0.000000     0.020000
   -0.000000     0.000000     0.120000
   -0.000000     0.000000     0.460000
    0.000000     0.000000    -0.010000
   -0.000000     0.000000     0.020000
    0.000000    -0.000000    -0.260000
   -0.000000    -0.000000    -0.010000
   -0.000000     0.000000     0.010000
    0.000000    -0.000000     0.020000
    0.000000    -0.000000    -0.160000
    0.000000    -0.000000    -0.020000
    0.000000    -0.000000    -0.000000
    0.000000    -0.000000     0.000000
    0.000000     0.000000     0.020000
    0.000000    -0.000000    -0.010000
   -0.000000     0.000000     0.010000
   -0.000000     0.000000     0.000000
    0.000000    -0.000000    -0.120000
   -0.000000    -0.000000    -0.440000
   -0.000000     0.000000     0.010000
   -0.000000    -0.000000    -0.020000
    0.000000     0.000000     0.240000
    0.000000    -0.000000     0.010000
   -0.000000    -0.000000    -0.010000
    0.000000    -0.000000    -0.020000
    0.000000     0.000000     0.150000
   -0.000000     0.000000     0.020000
    0.000000     0.000000     0.000000
    0.000000    -0.000000    -0.000000
   -0.000000     0.000000    -0.020000
    0.000000     0.000000     0.010000
   -0.000000     0.000000    -0.000000
   -0.000000    -0.000000    -0.000000
    0.000000     0.000000     0.110000
    0.000000    -0.000000     0.370000
   -0.000000    -0.000000    -0.010000
    0.000000    -0.000000     0.010000
   -0.000000     0.000000    -0.210000
    0.000000     0.000000    -0.010000
    0.000000    -0.000000     0.010000
    0.000000     0.000000     0.020000
   -0.000000     0.000000    -0.130000
   -0.000000    -0.000000    -0.020000
   -0.000000     0.000000    -0.000000
    0.000000    -0.000000     0.000000
   -0.000000    -0.000000     0.020000
   -0.000000     0.000000    -0.000000
   -0.000000    -0.000000     0.000000
    0.000000    -0.000000     0.000000
   -0.000000     0.000000    -0.100000
vibration    60
   -0.000000     0.000000     0.010000
   -0.000000    -0.000000     0.010000
   -0.000000    -0.000000     0.010000
    0.000000    -0.000000    -0.000000
    0.000000     0.000000    -0.010000
   -0.000000     0.000000     0.010000
   -0.000000     0.000000     0.000000
    0.000000    -0.000000    -0.010000
    0.000000    -0.000000    -0.010000
   -0.000000    -0.000000     0.000000
   -0.000000    -0.000000    -0.000000
   -0.000000     0.000000    -0.000000
   -0.000000     0.000000     0.000000
   -0.000000    -0.000000     0.000000
    0.000000     0.000000    -0.010000
    0.000000    -0.000000    -0.100000
    0.000000    -0.000000    -0.580000
   -0.000000    -0.000000     0.010000
    0.000000    -0.000000    -0.020000
   -0.000000     0.000000     0.320000
    0.000000     0.000000     0.010000
    0.000000    -0.000000    -0.000000
    0.000000     0.000000    -0.010000
   -0.000000     0.000000     0.180000
   -0.000000    -0.000000     0.020000
    0.000000     0.000000    -0.000000
   -0.000000    -0.000000     0.000000
   -0.000000    -0.000000    -0.010000
   -0.000000    -0.000000     0.010000
   -0.000000    -0.000000     0.000000
   -0.000000    -0.000000     0.010000
   -0.000000     0.000000     0.020000
   -0.000000    -0.000000    -0.110000
    0.000000     0.000000     0.000000
    0.000000    -0.000000    -0.000000
    0.000000     0.000000     0.060000
    0.000000    -0.000000     0.010000
    0.000000    -0.000000    -0.010000
   -0.000000    -0.000000    -0.020000
    0.000000     0.000000     0.050000
    0.000000     0.000000     0.010000
    0.000000     0.000000     0.010000
    0.000000    -0.000000    -0.000000
   -0.000000     0.000000    -0.010000
    0.000000     0.000000     0.000000
   -0.000000    -0.000000    -0.010000
   -0.000000    -0.000000    -0.010000
    0.000000     0.000000     0.110000
    0.000000    -0.000000     0.590000
   -0.000000    -0.000000    -0.010000
    0.000000    -0.000000     0.020000
   -0.000000     0.000000    -0.320000
    0.000000     0.000000    -0.010000
    0.000000    -0.000000     0.010000
    0.000000     0.000000     0.020000
   -0.000000     0.000000    -0.190000
   -0.000000    -0.000000    -0.020000
   -0.000000     0.000000     0.000000
    0.000000    -0.000000    -0.000000
   -0.000000    -0.000000     0.020000
   -0.000000     0.000000    -0.010000
   -0.000000    -0.000000     0.000000
    0.000000    -0.000000    -0.000000
   -0.000000     0.000000    -0.040000
vibration    61
    0.000000    -0.000000    -0.020000
    0.000000    -0.000000    -0.000000
    0.000000    -0.000000     0.000000
   -0.000000    -0.000000     0.010000
   -0.000000    -0.000000    -0.000000
   -0.000000     0.000000    -0.020000
    0.000000    -0.000000     0.000000
   -0.000000     0.000000     0.010000
   -0.000000     0.000000     0.190000
    0.000000     0.000000    -0.020000
    0.000000    -0.000000     0.010000
    0.000000     0.000000    -0.580000
   -0.000000     0.000000     0.310000
    0.000000     0.000000    -0.010000
   -0.000000    -0.000000     0.020000
   -0.000000    -0.000000     0.040000
   -0.000000     0.000000     0.020000
   -0.000000     0.000000    -0.000000
    0.000000     0.000000    -0.000000
   -0.000000    -0.000000    -0.010000
    0.000000    -0.000000     0.010000
    0.000000     0.000000    -0.000000
   -0.000000    -0.000000    -0.010000
    0.000000    -0.000000     0.010000
   -0.000000     0.000000     0.010000
   -0.000000     0.000000     0.010000
    0.000000     0.000000    -0.000000
   -0.000000    -0.000000    -0.010000
    0.000000     0.000000     0.000000
    0.000000    -0.000000    -0.010000
    0.000000    -0.000000    -0.010000
   -0.000000     0.000000     0.100000
    0.000000     0.010000     0.590000
    0.000000    -0.000000    -0.010000
    0.000000     0.000000     0.020000
   -0.000000    -0.000000    -0.320000
   -0.000000     0.000000    -0.010000
    0.000000     0.000000     0.000000
   -0.000000     0.000000     0.010000
   -0.000000    -0.000000    -0.190000
    0.000000    -0.000000    -0.020000
   -0.000000     0.000000     0.000000
    0.000000    -0.000000    -0.000000
    0.000000    -0.000000     0.010000
   -0.000000    -0.000000    -0.010000
    0.000000    -0.000000    -0.000000
    0.000000    -0.000000    -0.010000
   -0.000000    -0.000000    -0.010000
    0.000000    -0.000000     0.130000
   -0.000000     0.000000    -0.000000
    0.000000     0.000000     0.010000
   -0.000000     0.000000    -0.070000
    0.000000     0.000000    -0.010000
    0.000000     0.000000     0.010000
    0.000000    -0.000000     0.020000
   -0.000000     0.000000    -0.050000
   -0.000000     0.000000    -0.010000
   -0.000000     0.000000    -0.010000
    0.000000    -0.000000     0.000000
   -0.000000    -0.000000     0.010000
   -0.000000     0.000000    -0.000000
    0.000000    -0.000000     0.010000
    0.000000    -0.000000     0.010000
   -0.000000     0.000000    -0.110000
vibration    62
   -0.000000     0.000000     0.010000
   -0.000000     0.000000    -0.000000
   -0.000000     0.000000    -0.010000
    0.000000     0.000000    -0.010000
   -0.000000    -0.000000     0.010000
    0.000000    -0.000000     0.010000
   -0.000000    -0.000000    -0.010000
    0.000000    -0.000000    -0.000000
    0.000000    -0.000000    -0.150000
   -0.000000    -0.000000     0.020000
   -0.000000     0.000000    -0.010000
   -0.000000    -0.000000     0.490000
    0.000000    -0.000000    -0.260000
   -0.000000    -0.000000     0.000000
   -0.000000    -0.000000    -0.010000
   -0.000000     0.000000     0.040000
   -0.000000     0.000000     0.370000
    0.000000     0.000000    -0.010000
   -0.000000     0.000000     0.010000
    0.000000    -0.000000    -0.190000
   -0.000000    -0.000000    -0.000000
   -0.000000     0.000000     0.000000
   -0.000000    -0.000000     0.000000
    0.000000    -0.000000    -0.110000
   -0.000000     0.000000    -0.010000
   -0.000000     0.000000     0.010000
    0.000000     0.000000    -0.000000
   -0.000000    -0.000000     0.010000
    0.000000     0.000000    -0.000000
    0.000000    -0.000000    -0.000000
    0.000000    -0.000000    -0.010000
   -0.000000    -0.000000     0.040000
    0.000000     0.000000     0.380000
    0.000000    -0.000000    -0.010000
    0.000000     0.000000     0.010000
   -0.000000    -0.000000    -0.200000
   -0.000000     0.000000    -0.000000
    0.000000     0.000000     0.000000
   -0.000000     0.000000     0.000000
   -0.000000    -0.000000    -0.110000
    0.000000     0.000000    -0.010000
    0.000000     0.000000     0.010000
    0.000000    -0.000000    -0.010000
   -0.000000     0.000000     0.010000
   -0.000000    -0.000000    -0.000000
   -0.000000    -0.000000    -0.000000
   -0.000000    -0.000000    -0.010000
   -0.000000     0.000000     0.050000
    0.000000    -0.000000     0.440000
   -0.000000    -0.000000    -0.010000
    0.000000    -0.000000     0.010000
   -0.000000     0.000000    -0.230000
    0.000000     0.000000    -0.000000
    0.000000    -0.000000     0.000000
    0.000000     0.000000     0.000000
   -0.000000     0.000000    -0.130000
    0.000000    -0.000000    -0.010000
    0.000000     0.000000     0.010000
   -0.000000    -0.000000    -0.010000
   -0.000000    -0.000000     0.010000
   -0.000000     0.000000    -0.010000
   -0.000000     0.000000    -0.010000
   -0.000000     0.000000    -0.010000
    0.000000    -0.000000     0.060000
vibration    63
    0.100000    -0.060000     0.000000
    0.090000    -0.020000     0.000000
    0.110000     0.030000     0.000000
    0.010000    -0.040000     0.000000
   -0.010000    -0.010000    -0.000000
    0.040000     0.160000    -0.000000
    0.060000     0.190000     0.000000
   -0.010000     0.020000    -0.000000
   -0.060000    -0.030000     0.000000
   -0.080000    -0.060000    -0.000000
   -0.130000    -0.040000    -0.000000
   -0.120000    -0.020000    -0.000000
   -0.180000    -0.020000    -0.000000
   -0.060000    -0.090000    -0.000000
    0.000000    -0.080000     0.000000
    0.180000    -0.070000     0.000000
   -0.020000     0.130000    -0.000000
   -0.040000     0.140000    -0.000000
   -0.060000     0.080000    -0.000000
   -0.020000     0.180000    -0.000000
    0.020000     0.010000    -0.000000
   -0.090000     0.060000    -0.000000
    0.170000    -0.040000     0.000000
   -0.030000     0.060000    -0.000000
   -0.080000    -0.000000    -0.000000
   -0.010000     0.010000     0.000000
    0.200000    -0.060000     0.000000
   -0.060000    -0.100000    -0.000000
   -0.040000    -0.010000    -0.000000
   -0.020000    -0.090000     0.000000
    0.030000    -0.120000     0.000000
   -0.070000    -0.180000    -0.000000
    0.130000     0.020000    -0.000000
    0.140000     0.040000    -0.000000
    0.080000     0.060000    -0.000000
    0.180000     0.020000    -0.000000
    0.010000    -0.020000    -0.000000
    0.060000     0.090000    -0.000000
   -0.040000    -0.170000     0.000000
    0.060000     0.030000    -0.000000
   -0.000000     0.080000    -0.000000
    0.010000     0.010000    -0.000000
   -0.060000    -0.200000     0.000000
   -0.100000     0.060000    -0.000000
   -0.010000     0.040000    -0.000000
   -0.090000     0.030000     0.000000
   -0.120000    -0.030000     0.000000
   -0.180000     0.070000    -0.000000
    0.020000    -0.120000    -0.000000
    0.040000    -0.140000    -0.000000
    0.060000    -0.080000    -0.000000
    0.020000    -0.180000    -0.000000
   -0.020000    -0.010000     0.000000
    0.090000    -0.060000    -0.000000
   -0.160000     0.040000     0.000000
    0.030000    -0.060000     0.000000
    0.080000     0.000000    -0.000000
    0.010000    -0.010000    -0.000000
   -0.200000     0.060000     0.000000
    0.060000     0.100000     0.000000
    0.040000     0.010000    -0.000000
    0.030000     0.090000     0.000000
   -0.030000     0.110000     0.000000
    0.070000     0.180000     0.000000
vibration    64
   -0.030000     0.020000    -0.000000
   -0.020000     0.020000     0.000000
   -0.030000     0.010000     0.000000
   -0.010000     0.020000    -0.000000
    0.010000    -0.010000     0.000000
    0.010000    -0.060000     0.000000
   -0.040000    -0.060000    -0.000000
    0.030000    -0.010000     0.000000
    0.080000     0.030000    -0.000000
    0.010000     0.040000     0.000000
    0.030000     0.010000     0.000000
   -0.010000    -0.030000     0.000000
    0.090000    -0.010000     0.000000
   -0.010000     0.030000    -0.000000
   -0.020000     0.010000    -0.000000
   -0.020000     0.020000    -0.000000
   -0.070000     0.220000    -0.000000
   -0.050000     0.200000    -0.000000
   -0.050000     0.120000    -0.000000
   -0.060000     0.190000    -0.000000
    0.020000    -0.040000     0.000000
   -0.110000     0.110000    -0.000000
    0.200000    -0.090000     0.000000
   -0.010000    -0.010000     0.000000
   -0.120000     0.020000    -0.000000
   -0.020000     0.010000     0.000000
    0.260000    -0.060000     0.000000
   -0.080000    -0.140000    -0.000000
   -0.040000    -0.010000    -0.000000
   -0.010000    -0.120000     0.000000
    0.070000    -0.160000     0.000000
   -0.090000    -0.280000    -0.000000
   -0.010000    -0.030000     0.000000
    0.020000     0.010000    -0.000000
    0.010000     0.030000    -0.000000
    0.080000    -0.010000    -0.000000
    0.030000    -0.010000    -0.000000
   -0.010000     0.030000    -0.000000
    0.020000    -0.060000     0.000000
    0.080000     0.030000    -0.000000
   -0.020000     0.010000     0.000000
    0.010000    -0.010000    -0.000000
   -0.040000    -0.050000     0.000000
   -0.020000     0.020000     0.000000
   -0.010000     0.020000     0.000000
   -0.020000     0.020000    -0.000000
   -0.030000     0.010000    -0.000000
   -0.020000     0.020000     0.000000
   -0.070000     0.220000     0.000000
   -0.050000     0.200000     0.000000
   -0.050000     0.120000     0.000000
   -0.060000     0.190000     0.000000
    0.020000    -0.040000    -0.000000
   -0.110000     0.110000     0.000000
    0.200000    -0.090000    -0.000000
   -0.010000    -0.000000     0.000000
   -0.120000     0.020000     0.000000
   -0.020000     0.010000     0.000000
    0.260000    -0.060000    -0.000000
   -0.080000    -0.140000    -0.000000
   -0.050000    -0.010000     0.000000
   -0.020000    -0.120000    -0.000000
    0.070000    -0.160000    -0.000000
   -0.090000    -0.280000    -0.000000
vibration    65
    0.140000    -0.080000     0.000000
    0.120000    -0.020000     0.000000
    0.160000     0.070000     0.000000
    0.010000    -0.050000     0.000000
   -0.010000    -0.020000     0.000000
    0.090000     0.200000     0.000000
    0.060000     0.260000     0.000000
    0.040000     0.020000     0.000000
    0.000000    -0.010000    -0.000000
   -0.120000    -0.050000    -0.000000
   -0.200000    -0.050000    -0.000000
   -0.220000    -0.070000    -0.000000
   -0.190000    -0.060000    -0.000000
   -0.110000    -0.110000    -0.000000
   -0.020000    -0.120000     0.000000
    0.280000    -0.090000     0.000000
    0.030000    -0.010000     0.000000
   -0.010000     0.030000    -0.000000
   -0.040000     0.010000    -0.000000
    0.010000     0.090000    -0.000000
    0.010000     0.030000    -0.000000
   -0.030000    -0.010000    -0.000000
    0.060000     0.010000    -0.000000
   -0.030000     0.080000    -0.000000
   -0.010000    -0.020000     0.000000
    0.010000     0.010000    -0.000000
    0.050000    -0.040000     0.000000
   -0.020000    -0.030000     0.000000
   -0.020000    -0.010000     0.000000
   -0.020000    -0.020000    -0.000000
   -0.010000    -0.030000    -0.000000
   -0.020000    -0.020000     0.000000
   -0.220000    -0.070000     0.010000
   -0.190000    -0.050000     0.000000
   -0.120000    -0.050000     0.000000
   -0.190000    -0.060000     0.000000
    0.040000     0.020000    -0.000000
   -0.110000    -0.110000     0.000000
    0.090000     0.200000    -0.000000
    0.000000    -0.010000    -0.000000
   -0.020000    -0.120000     0.000000
   -0.010000    -0.020000     0.000000
    0.060000     0.260000    -0.000000
    0.140000    -0.080000     0.000000
    0.010000    -0.040000     0.000000
    0.120000    -0.020000    -0.000000
    0.160000     0.070000    -0.000000
    0.280000    -0.090000     0.000000
    0.030000    -0.010000     0.000000
   -0.010000     0.020000     0.000000
   -0.030000     0.010000     0.000000
    0.010000     0.080000     0.000000
    0.010000     0.030000     0.000000
   -0.030000    -0.010000     0.000000
    0.060000     0.020000     0.000000
   -0.030000     0.080000    -0.000000
   -0.010000    -0.020000    -0.000000
    0.010000     0.010000     0.000000
    0.050000    -0.040000    -0.000000
   -0.020000    -0.020000    -0.000000
   -0.020000    -0.010000    -0.000000
   -0.020000    -0.020000     0.000000
   -0.010000    -0.030000     0.000000
   -0.020000    -0.020000    -0.000000
vibration    66
    0.100000    -0.050000     0.000000
    0.080000    -0.010000     0.000000
    0.110000     0.050000     0.000000
    0.010000    -0.030000     0.000000
   -0.000000    -0.020000     0.000000
    0.080000     0.140000     0.000000
    0.030000     0.190000     0.000000
    0.040000     0.010000     0.000000
    0.030000    -0.000000    -0.000000
   -0.090000    -0.030000    -0.000000
   -0.150000    -0.040000    -0.000000
   -0.170000    -0.060000    -0.000000
   -0.120000    -0.050000    -0.000000
   -0.090000    -0.080000    -0.000000
   -0.020000    -0.090000    -0.000000
    0.210000    -0.060000     0.000000
    0.060000    -0.170000     0.000000
    0.030000    -0.140000     0.000000
    0.030000    -0.090000     0.000000
    0.050000    -0.120000    -0.000000
   -0.010000     0.040000    -0.000000
    0.070000    -0.090000     0.000000
   -0.140000     0.080000    -0.000000
    0.000000     0.030000    -0.000000
    0.080000    -0.020000     0.000000
    0.020000    -0.000000     0.000000
   -0.180000     0.030000    -0.000000
    0.050000     0.100000    -0.000000
    0.030000     0.000000     0.000000
    0.000000     0.080000    -0.000000
   -0.050000     0.110000    -0.000000
    0.060000     0.200000    -0.000000
    0.170000     0.060000    -0.000000
    0.140000     0.040000    -0.000000
    0.090000     0.030000    -0.000000
    0.120000     0.050000    -0.000000
   -0.040000    -0.010000     0.000000
    0.090000     0.070000    -0.000000
   -0.080000    -0.140000     0.000000
   -0.030000     0.000000     0.000000
    0.020000     0.090000    -0.000000
    0.000000     0.020000    -0.000000
   -0.040000    -0.190000     0.000000
   -0.100000     0.050000     0.000000
   -0.010000     0.030000    -0.000000
   -0.080000     0.010000     0.000000
   -0.110000    -0.050000     0.000000
   -0.210000     0.060000     0.000000
   -0.060000     0.170000    -0.000000
   -0.040000     0.150000     0.000000
   -0.030000     0.090000     0.000000
   -0.050000     0.120000     0.000000
    0.010000    -0.040000    -0.000000
   -0.080000     0.090000     0.000000
    0.140000    -0.080000    -0.000000
   -0.000000    -0.030000     0.000000
   -0.090000     0.020000     0.000000
   -0.020000     0.000000     0.000000
    0.190000    -0.040000    -0.000000
   -0.050000    -0.100000    -0.000000
   -0.030000    -0.010000     0.000000
   -0.010000    -0.080000    -0.000000
    0.050000    -0.110000    -0.000000
   -0.060000    -0.210000    -0.000000
vibration    67
   -0.000000     0.000000     0.060000
    0.000000    -0.000000    -0.110000
    0.000000    -0.000000    -0.380000
   -0.000000     0.000000     0.140000
    0.000000    -0.000000    -0.060000
    0.000000     0.000000    -0.060000
    0.000000     0.000000     0.010000
   -0.000000     0.000000     0.010000
   -0.000000    -0.000000     0.090000
   -0.000000    -0.000000     0.020000
    0.000000     0.000000    -0.000000
    0.000000     0.000000    -0.030000
   -0.000000     0.000000    -0.030000
    0.000000    -0.000000    -0.000000
    0.000000     0.000000    -0.030000
   -0.000000     0.000000     0.230000
    0.000000    -0.000000    -0.030000
    0.000000     0.000000    -0.000000
   -0.000000     0.000000     0.020000
    0.000000     0.000000    -0.030000
    0.000000     0.000000     0.010000
   -0.000000    -0.000000    -0.000000
    0.000000    -0.000000    -0.060000
   -0.000000     0.000000     0.080000
    0.000000    -0.000000    -0.030000
    0.000000    -0.000000    -0.060000
    0.000000    -0.000000     0.010000
   -0.000000     0.000000     0.060000
   -0.000000     0.000000     0.130000
    0.000000    -0.000000    -0.110000
    0.000000    -0.000000    -0.360000
   -0.000000     0.000000     0.230000
   -0.000000    -0.000000    -0.030000
    0.000000    -0.000000    -0.000000
    0.000000     0.000000     0.020000
    0.000000    -0.000000    -0.030000
    0.000000     0.000000     0.010000
   -0.000000     0.000000    -0.000000
   -0.000000    -0.000000    -0.060000
    0.000000     0.000000     0.090000
   -0.000000    -0.000000    -0.030000
   -0.000000    -0.000000    -0.060000
   -0.000000    -0.000000     0.010000
    0.000000     0.000000     0.060000
    0.000000     0.000000     0.140000
   -0.000000    -0.000000    -0.120000
   -0.000000    -0.000000    -0.380000
    0.000000     0.000000     0.240000
   -0.000000     0.000000    -0.030000
   -0.000000     0.000000    -0.000000
    0.000000    -0.000000     0.020000
   -0.000000    -0.000000    -0.030000
   -0.000000    -0.000000     0.010000
    0.000000     0.000000    -0.000000
   -0.000000     0.000000    -0.060000
    0.000000    -0.000000     0.090000
   -0.000000     0.000000    -0.030000
   -0.000000     0.000000    -0.060000
   -0.000000     0.000000     0.010000
    0.000000    -0.000000     0.070000
    0.000000    -0.000000     0.140000
   -0.000000     0.000000    -0.120000
   -0.000000     0.000000    -0.390000
    0.000000    -0.000000     0.240000
vibration    68
    0.000000    -0.000000    -0.090000
   -0.000000     0.000000     0.150000
   -0.000000     0.000000     0.500000
    0.000000    -0.000000    -0.180000
   -0.000000     0.000000     0.080000
   -0.000000     0.000000     0.070000
    0.000000     0.000000    -0.020000
    0.000000     0.000000    -0.010000
    0.000000    -0.000000    -0.090000
    0.000000    -0.000000    -0.020000
   -0.000000    -0.000000     0.010000
    0.000000     0.000000    -0.010000
   -0.000000     0.000000     0.030000
    0.000000    -0.000000     0.000000
   -0.000000     0.000000     0.040000
    0.000000    -0.000000    -0.310000
   -0.000000     0.000000     0.070000
    0.000000     0.000000    -0.010000
    0.000000     0.000000     0.010000
   -0.000000    -0.000000    -0.010000
   -0.000000    -0.000000     0.000000
    0.000000     0.000000    -0.000000
    0.000000    -0.000000    -0.020000
    0.000000    -0.000000    -0.000000
    0.000000    -0.000000    -0.020000
    0.000000    -0.000000    -0.030000
   -0.000000     0.000000     0.000000
   -0.000000     0.000000     0.030000
   -0.000000     0.000000     0.060000
    0.000000    -0.000000    -0.060000
    0.000000    -0.000000    -0.180000
   -0.000000     0.000000     0.120000
    0.000000     0.000000     0.010000
    0.000000    -0.000000    -0.010000
    0.000000     0.000000     0.020000
    0.000000    -0.000000    -0.030000
    0.000000     0.000000     0.010000
    0.000000     0.000000    -0.000000
   -0.000000    -0.000000    -0.080000
    0.000000     0.000000     0.090000
   -0.000000    -0.000000    -0.050000
   -0.000000    -0.000000    -0.080000
    0.000000    -0.000000     0.020000
    0.000000     0.000000     0.090000
    0.000000     0.000000     0.180000
   -0.000000    -0.000000    -0.150000
   -0.000000    -0.000000    -0.510000
    0.000000     0.000000     0.310000
   -0.000000     0.000000    -0.070000
    0.000000    -0.000000     0.010000
    0.000000     0.000000    -0.010000
   -0.000000    -0.000000     0.010000
   -0.000000    -0.000000    -0.000000
    0.000000     0.000000     0.000000
   -0.000000    -0.000000     0.020000
    0.000000    -0.000000     0.010000
    0.000000    -0.000000     0.020000
    0.000000    -0.000000     0.030000
   -0.000000     0.000000    -0.000000
   -0.000000     0.000000    -0.030000
   -0.000000     0.000000    -0.060000
    0.000000    -0.000000     0.050000
    0.000000    -0.000000     0.180000
   -0.000000     0.000000    -0.120000
vibration    69
   -0.000000     0.000000     0.040000
    0.000000     0.000000    -0.060000
    0.000000    -0.000000    -0.200000
   -0.000000     0.000000     0.070000
    0.000000    -0.000000    -0.030000
    0.000000    -0.000000    -0.030000
   -0.000000    -0.000000     0.000000
    0.000000    -0.000000     0.010000
    0.000000     0.000000    -0.000000
   -0.000000     0.000000     0.010000
    0.000000     0.000000    -0.010000
   -0.000000    -0.000000     0.070000
    0.000000    -0.000000    -0.010000
   -0.000000     0.000000    -0.000000
    0.000000    -0.000000    -0.020000
   -0.000000     0.000000     0.130000
   -0.000000     0.000000     0.010000
    0.000000     0.000000    -0.010000
   -0.000000     0.000000     0.020000
    0.000000     0.000000    -0.030000
   -0.000000     0.000000     0.010000
   -0.000000     0.000000    -0.000000
    0.000000    -0.000000    -0.080000
   -0.000000     0.000000     0.090000
    0.000000    -0.000000    -0.050000
    0.000000    -0.000000    -0.080000
    0.000000     0.000000     0.020000
   -0.000000     0.000000     0.090000
   -0.000000     0.000000     0.180000
    0.000000    -0.000000    -0.150000
    0.000000    -0.000000    -0.500000
   -0.000000     0.000000     0.310000
   -0.000000    -0.000000    -0.070000
    0.000000     0.000000     0.010000
   -0.000000     0.000000    -0.010000
    0.000000    -0.000000     0.010000
    0.000000    -0.000000    -0.000000
   -0.000000     0.000000     0.000000
    0.000000    -0.000000     0.020000
    0.000000     0.000000     0.010000
   -0.000000     0.000000     0.020000
    0.000000     0.000000     0.020000
   -0.000000    -0.000000    -0.000000
   -0.000000    -0.000000    -0.030000
   -0.000000    -0.000000    -0.060000
    0.000000     0.000000     0.050000
    0.000000     0.000000     0.170000
   -0.000000    -0.000000    -0.110000
   -0.000000     0.000000    -0.010000
    0.000000    -0.000000     0.010000
   -0.000000     0.000000    -0.020000
    0.000000    -0.000000     0.030000
   -0.000000     0.000000    -0.010000
   -0.000000     0.000000     0.000000
    0.000000    -0.000000     0.070000
   -0.000000     0.000000    -0.090000
    0.000000    -0.000000     0.050000
    0.000000    -0.000000     0.080000
   -0.000000     0.000000    -0.020000
   -0.000000     0.000000    -0.090000
   -0.000000     0.000000    -0.180000
    0.000000    -0.000000     0.150000
    0.000000    -0.000000     0.500000
   -0.000000     0.000000    -0.310000
vibration    70
    0.000000    -0.000000    -0.070000
   -0.000000     0.000000     0.110000
   -0.000000     0.000000     0.380000
    0.000000    -0.000000    -0.130000
   -0.000000     0.000000     0.060000
   -0.000000     0.000000     0.050000
    0.000000     0.000000    -0.010000
   -0.000000     0.000000    -0.010000
   -0.000000    -0.000000    -0.030000
    0.000000    -0.000000    -0.020000
   -0.000000    -0.000000     0.010000
    0.000000     0.000000    -0.060000
   -0.000000     0.000000     0.020000
    0.000000    -0.000000     0.000000
   -0.000000     0.000000     0.040000
    0.000000    -0.000000    -0.240000
   -0.000000     0.000000     0.060000
    0.000000     0.000000    -0.010000
   -0.000000     0.000000     0.020000
   -0.000000    -0.000000    -0.020000
   -0.000000    -0.000000     0.010000
   -0.000000     0.000000    -0.000000
    0.000000    -0.000000    -0.050000
   -0.000000    -0.000000     0.040000
    0.000000    -0.000000    -0.040000
    0.000000    -0.000000    -0.060000
    0.000000     0.000000     0.010000
   -0.000000     0.000000     0.070000
   -0.000000     0.000000     0.140000
    0.000000    -0.000000    -0.120000
    0.000000    -0.000000    -0.390000
   -0.000000     0.000000     0.240000
   -0.000000    -0.000000    -0.060000
   -0.000000     0.000000     0.010000
   -0.000000    -0.000000    -0.020000
    0.000000     0.000000     0.020000
    0.000000    -0.000000    -0.010000
   -0.000000    -0.000000     0.000000
    0.000000     0.000000     0.050000
    0.000000    -0.000000    -0.030000
    0.000000     0.000000     0.040000
    0.000000     0.000000     0.060000
   -0.000000     0.000000    -0.010000
   -0.000000    -0.000000    -0.070000
   -0.000000    -0.000000    -0.130000
    0.000000     0.000000     0.110000
    0.000000     0.000000     0.380000
   -0.000000    -0.000000    -0.240000
    0.000000    -0.000000     0.060000
   -0.000000     0.000000    -0.010000
    0.000000    -0.000000     0.020000
   -0.000000     0.000000    -0.020000
    0.000000     0.000000     0.010000
   -0.000000    -0.000000    -0.000000
   -0.000000     0.000000    -0.050000
    0.000000    -0.000000     0.030000
   -0.000000     0.000000    -0.040000
   -0.000000     0.000000    -0.060000
    0.000000    -0.000000     0.010000
    0.000000    -0.000000     0.070000
    0.000000    -0.000000     0.130000
   -0.000000     0.000000    -0.110000
   -0.000000     0.000000    -0.370000
    0.000000    -0.000000     0.230000
vibration    71
    0.000000    -0.020000     0.000000
    0.000000    -0.060000     0.000000
    0.000000    -0.060000     0.000000
    0.010000    -0.040000    -0.000000
   -0.020000     0.040000    -0.000000
   -0.130000     0.040000    -0.000000
    0.070000    -0.010000     0.000000
   -0.140000     0.020000    -0.000000
   -0.250000    -0.070000    -0.000000
    0.030000    -0.070000     0.000000
    0.020000     0.020000     0.000000
    0.180000     0.150000     0.000000
   -0.180000     0.100000    -0.000000
    0.090000    -0.000000     0.000000
    0.060000     0.040000     0.000000
   -0.090000    -0.010000    -0.000000
    0.150000    -0.180000     0.000000
    0.020000    -0.020000     0.000000
   -0.070000    -0.030000    -0.000000
    0.100000     0.190000    -0.000000
    0.020000     0.140000    -0.000000
   -0.000000    -0.090000     0.000000
    0.050000     0.130000    -0.000000
   -0.070000     0.250000    -0.000000
    0.040000    -0.070000     0.000000
    0.040000     0.020000     0.000000
   -0.010000    -0.070000     0.000000
   -0.020000    -0.000000    -0.000000
   -0.040000    -0.010000    -0.000000
   -0.060000    -0.000000     0.000000
   -0.060000    -0.000000     0.000000
   -0.010000     0.090000    -0.000000
   -0.180000    -0.150000     0.010000
   -0.020000    -0.020000     0.000000
   -0.030000     0.070000    -0.000000
    0.190000    -0.100000    -0.000000
    0.140000    -0.030000    -0.000000
   -0.090000     0.000000     0.000000
    0.130000    -0.050000    -0.000000
    0.250000     0.070000    -0.010000
   -0.070000    -0.040000     0.000000
    0.020000    -0.040000     0.000000
   -0.070000     0.010000     0.000000
   -0.000000     0.020000    -0.000000
   -0.010000     0.040000    -0.000000
   -0.000000     0.060000    -0.000000
   -0.000000     0.060000    -0.000000
    0.090000     0.010000    -0.000000
   -0.150000     0.180000     0.010000
   -0.020000     0.020000     0.000000
    0.070000     0.030000     0.000000
   -0.100000    -0.180000    -0.000000
   -0.020000    -0.140000    -0.000000
    0.000000     0.090000     0.000000
   -0.050000    -0.130000    -0.000000
    0.070000    -0.250000    -0.000000
   -0.040000     0.060000     0.000000
   -0.040000    -0.020000     0.000000
    0.010000     0.070000     0.000000
    0.020000     0.000000     0.000000
    0.040000     0.010000    -0.000000
    0.060000     0.000000    -0.000000
    0.060000     0.000000     0.000000
    0.010000    -0.090000    -0.000000
vibration    72
   -0.010000     0.030000    -0.000000
   -0.010000     0.070000    -0.000000
   -0.010000     0.070000    -0.000000
   -0.010000     0.060000    -0.000000
    0.030000    -0.060000     0.000000
    0.160000    -0.070000     0.000000
   -0.090000    -0.000000    -0.000000
    0.180000    -0.030000     0.000000
    0.310000     0.080000     0.000000
   -0.030000     0.090000    -0.000000
   -0.020000    -0.030000    -0.000000
   -0.220000    -0.190000    -0.000000
    0.240000    -0.130000     0.000000
   -0.110000     0.010000    -0.000000
   -0.080000    -0.050000    -0.000000
    0.110000     0.020000     0.000000
   -0.090000     0.090000    -0.000000
   -0.010000    -0.010000     0.000000
    0.050000     0.000000     0.000000
   -0.060000    -0.150000     0.000000
   -0.020000    -0.090000     0.000000
    0.020000     0.040000    -0.000000
   -0.060000    -0.070000    -0.000000
    0.050000    -0.170000     0.000000
   -0.010000     0.040000     0.000000
   -0.030000    -0.020000     0.000000
   -0.040000     0.060000    -0.000000
    0.020000     0.020000    -0.000000
    0.030000     0.010000    -0.000000
    0.040000     0.020000     0.000000
    0.030000     0.020000     0.000000
    0.020000    -0.020000    -0.000000
   -0.220000    -0.190000     0.010000
   -0.020000    -0.030000     0.000000
   -0.030000     0.090000    -0.000000
    0.250000    -0.130000    -0.000000
    0.180000    -0.040000    -0.000000
   -0.110000     0.010000     0.000000
    0.160000    -0.070000    -0.000000
    0.310000     0.080000    -0.010000
   -0.080000    -0.050000     0.000000
    0.030000    -0.060000     0.000000
   -0.090000    -0.000000     0.000000
   -0.010000     0.030000     0.000000
   -0.010000     0.060000    -0.000000
   -0.010000     0.070000    -0.000000
   -0.010000     0.070000    -0.000000
    0.110000     0.020000    -0.000000
   -0.080000     0.080000     0.000000
   -0.000000    -0.010000    -0.000000
    0.050000     0.000000     0.000000
   -0.050000    -0.150000    -0.000000
   -0.020000    -0.080000    -0.000000
    0.020000     0.040000     0.000000
   -0.060000    -0.070000     0.000000
    0.040000    -0.160000    -0.000000
   -0.010000     0.040000    -0.000000
   -0.030000    -0.010000     0.000000
   -0.040000     0.060000     0.000000
    0.020000     0.020000     0.000000
    0.030000     0.010000    -0.000000
    0.030000     0.020000    -0.000000
    0.030000     0.020000    -0.000000
    0.020000    -0.020000     0.000000
vibration    73
   -0.020000     0.020000    -0.000000
   -0.020000     0.040000     0.000000
   -0.020000     0.030000     0.000000
   -0.010000     0.030000    -0.000000
    0.020000    -0.030000     0.000000
    0.070000    -0.060000     0.000000
   -0.060000    -0.040000    -0.000000
    0.080000    -0.020000     0.000000
    0.160000     0.050000     0.000000
   -0.000000     0.050000    -0.000000
    0.010000    -0.000000     0.000000
   -0.080000    -0.090000    -0.000000
    0.150000    -0.060000     0.000000
   -0.040000     0.020000    -0.000000
   -0.040000    -0.010000     0.000000
    0.020000     0.020000    -0.000000
    0.190000    -0.220000     0.000000
    0.030000    -0.020000     0.000000
   -0.090000    -0.030000    -0.000000
    0.130000     0.250000    -0.000000
    0.040000     0.180000    -0.000000
   -0.010000    -0.110000     0.000000
    0.070000     0.160000    -0.000000
   -0.080000     0.310000    -0.000000
    0.050000    -0.080000     0.000000
    0.060000     0.030000     0.000000
    0.000000    -0.090000     0.000000
   -0.030000    -0.010000     0.000000
   -0.060000    -0.010000    -0.000000
   -0.070000    -0.010000    -0.000000
   -0.070000    -0.010000    -0.000000
   -0.020000     0.100000    -0.000000
   -0.080000    -0.090000     0.000000
    0.010000    -0.000000    -0.000000
   -0.000000     0.050000    -0.000000
    0.150000    -0.060000    -0.000000
    0.080000    -0.020000    -0.000000
   -0.040000     0.020000     0.000000
    0.070000    -0.060000     0.000000
    0.160000     0.050000    -0.000000
   -0.040000    -0.010000    -0.000000
    0.020000    -0.030000     0.000000
   -0.060000    -0.040000     0.000000
   -0.020000     0.020000     0.000000
   -0.010000     0.030000    -0.000000
   -0.020000     0.040000    -0.000000
   -0.020000     0.030000    -0.000000
    0.020000     0.020000     0.000000
    0.190000    -0.220000    -0.010000
    0.030000    -0.020000    -0.000000
   -0.090000    -0.030000    -0.000000
    0.130000     0.250000     0.000000
    0.040000     0.180000     0.000000
   -0.010000    -0.110000    -0.000000
    0.070000     0.160000     0.000000
   -0.080000     0.310000     0.010000
    0.050000    -0.080000    -0.000000
    0.060000     0.030000    -0.000000
    0.000000    -0.090000    -0.000000
   -0.030000    -0.010000    -0.000000
   -0.060000    -0.010000     0.000000
   -0.070000    -0.010000     0.000000
   -0.070000    -0.010000     0.000000
   -0.020000     0.110000     0.000000
vibration    74
   -0.020000     0.030000    -0.000000
   -0.020000     0.060000    -0.000000
   -0.020000     0.050000     0.000000
   -0.010000     0.050000    -0.000000
    0.030000    -0.050000     0.000000
    0.120000    -0.070000     0.000000
   -0.080000    -0.030000    -0.000000
    0.140000    -0.030000     0.000000
    0.250000     0.060000     0.000000
   -0.020000     0.080000    -0.000000
   -0.000000    -0.020000     0.000000
   -0.160000    -0.150000    -0.000000
    0.220000    -0.100000     0.000000
   -0.080000     0.020000    -0.000000
   -0.060000    -0.030000    -0.000000
    0.060000     0.030000     0.000000
    0.150000    -0.150000     0.000000
    0.020000    -0.000000    -0.000000
   -0.080000    -0.020000    -0.000000
    0.100000     0.220000    -0.000000
    0.030000     0.140000    -0.000000
   -0.020000    -0.080000     0.000000
    0.070000     0.120000     0.000000
   -0.060000     0.250000    -0.000000
    0.030000    -0.060000    -0.000000
    0.050000     0.030000    -0.000000
    0.030000    -0.080000     0.000000
   -0.030000    -0.020000     0.000000
   -0.050000    -0.010000     0.000000
   -0.060000    -0.020000    -0.000000
   -0.050000    -0.020000    -0.000000
   -0.030000     0.060000    -0.000000
    0.150000     0.150000    -0.000000
    0.000000     0.020000    -0.000000
    0.020000    -0.080000     0.000000
   -0.210000     0.100000     0.000000
   -0.140000     0.030000     0.000000
    0.080000    -0.020000    -0.000000
   -0.120000     0.070000    -0.000000
   -0.240000    -0.060000     0.000000
    0.060000     0.030000    -0.000000
   -0.020000     0.040000    -0.000000
    0.080000     0.030000    -0.000000
    0.020000    -0.030000    -0.000000
    0.010000    -0.050000     0.000000
    0.020000    -0.060000     0.000000
    0.020000    -0.050000     0.000000
   -0.060000    -0.030000     0.000000
   -0.150000     0.150000     0.000000
   -0.020000     0.000000     0.000000
    0.080000     0.020000     0.000000
   -0.100000    -0.220000    -0.000000
   -0.030000    -0.140000    -0.000000
    0.020000     0.080000     0.000000
   -0.070000    -0.120000    -0.000000
    0.060000    -0.250000    -0.000000
   -0.030000     0.060000     0.000000
   -0.050000    -0.030000     0.000000
   -0.030000     0.080000     0.000000
    0.030000     0.020000     0.000000
    0.050000     0.010000    -0.000000
    0.060000     0.020000    -0.000000
    0.050000     0.020000    -0.000000
    0.030000    -0.060000    -0.000000
vibration    75
   -0.000000     0.000000     0.070000
    0.000000    -0.000000    -0.010000
    0.000000    -0.000000    -0.110000
    0.000000    -0.000000    -0.010000
   -0.000000     0.000000     0.010000
   -0.000000     0.000000     0.180000
    0.000000    -0.000000    -0.040000
    0.000000    -0.000000    -0.030000
    0.000000     0.000000    -0.350000
   -0.000000     0.000000     0.050000
    0.000000    -0.000000    -0.010000
    0.000000     0.000000    -0.160000
   -0.000000     0.000000     0.110000
   -0.000000     0.000000     0.010000
    0.000000    -0.000000    -0.180000
   -0.000000     0.000000     0.040000
    0.000000    -0.000000    -0.160000
   -0.000000    -0.000000    -0.010000
   -0.000000     0.000000     0.050000
   -0.000000     0.000000     0.110000
    0.000000    -0.000000    -0.030000
    0.000000     0.000000     0.010000
   -0.000000     0.000000     0.180000
    0.000000    -0.000000    -0.350000
    0.000000    -0.000000    -0.180000
   -0.000000     0.000000     0.010000
    0.000000    -0.000000    -0.040000
   -0.000000     0.000000     0.070000
    0.000000     0.000000    -0.010000
    0.000000    -0.000000    -0.010000
    0.000000    -0.000000    -0.110000
   -0.000000     0.000000     0.040000
   -0.000000    -0.000000    -0.170000
   -0.000000     0.000000    -0.010000
    0.000000     0.000000     0.050000
    0.000000     0.000000     0.110000
   -0.000000    -0.000000    -0.030000
    0.000000     0.000000     0.010000
    0.000000     0.000000     0.180000
   -0.000000    -0.000000    -0.350000
   -0.000000    -0.000000    -0.180000
    0.000000     0.000000     0.010000
   -0.000000    -0.000000    -0.040000
    0.000000     0.000000     0.070000
   -0.000000    -0.000000    -0.010000
   -0.000000    -0.000000    -0.010000
   -0.000000    -0.000000    -0.110000
    0.000000     0.000000     0.040000
   -0.000000     0.000000    -0.170000
    0.000000     0.000000    -0.010000
    0.000000    -0.000000     0.050000
    0.000000    -0.000000     0.110000
   -0.000000     0.000000    -0.030000
    0.000000    -0.000000     0.010000
    0.000000    -0.000000     0.180000
   -0.000000     0.000000    -0.350000
   -0.000000     0.000000    -0.180000
    0.000000    -0.000000     0.010000
   -0.000000     0.000000    -0.040000
    0.000000    -0.000000     0.070000
   -0.000000     0.000000    -0.010000
   -0.000000     0.000000    -0.010000
   -0.000000     0.000000    -0.110000
    0.000000    -0.000000     0.040000
vibration    76
    0.000000    -0.000000    -0.080000
    0.000000    -0.000000     0.000000
   -0.000000     0.000000     0.110000
   -0.000000     0.000000     0.020000
    0.000000     0.000000    -0.020000
    0.000000    -0.000000    -0.190000
   -0.000000     0.000000     0.060000
   -0.000000     0.000000     0.030000
   -0.000000    -0.000000     0.410000
    0.000000    -0.000000    -0.060000
   -0.000000     0.000000     0.010000
   -0.000000    -0.000000     0.220000
    0.000000    -0.000000    -0.130000
    0.000000    -0.000000    -0.010000
   -0.000000     0.000000     0.200000
    0.000000    -0.000000    -0.050000
    0.000000    -0.000000    -0.240000
   -0.000000    -0.000000    -0.000000
    0.000000     0.000000     0.030000
   -0.000000     0.000000     0.100000
    0.000000    -0.000000    -0.020000
    0.000000     0.000000     0.010000
   -0.000000     0.000000     0.130000
    0.000000    -0.000000    -0.190000
    0.000000    -0.000000    -0.130000
   -0.000000     0.000000     0.010000
    0.000000    -0.000000    -0.030000
   -0.000000     0.000000     0.050000
    0.000000    -0.000000    -0.010000
    0.000000    -0.000000    -0.010000
    0.000000    -0.000000    -0.080000
   -0.000000    -0.000000     0.030000
   -0.000000    -0.000000    -0.220000
   -0.000000     0.000000    -0.010000
    0.000000     0.000000     0.060000
    0.000000     0.000000     0.130000
   -0.000000    -0.000000    -0.030000
    0.000000    -0.000000     0.010000
    0.000000     0.000000     0.190000
   -0.000000    -0.000000    -0.410000
   -0.000000    -0.000000    -0.200000
    0.000000     0.000000     0.020000
   -0.000000    -0.000000    -0.060000
    0.000000     0.000000     0.080000
   -0.000000    -0.000000    -0.020000
    0.000000    -0.000000    -0.000000
   -0.000000    -0.000000    -0.110000
    0.000000     0.000000     0.050000
    0.000000    -0.000000     0.250000
   -0.000000     0.000000     0.000000
   -0.000000     0.000000    -0.030000
   -0.000000     0.000000    -0.100000
    0.000000    -0.000000     0.020000
   -0.000000     0.000000    -0.010000
   -0.000000     0.000000    -0.140000
    0.000000    -0.000000     0.200000
    0.000000    -0.000000     0.130000
   -0.000000     0.000000    -0.010000
    0.000000    -0.000000     0.030000
   -0.000000     0.000000    -0.050000
    0.000000    -0.000000     0.010000
    0.000000    -0.000000     0.010000
    0.000000    -0.000000     0.090000
   -0.000000    -0.000000    -0.030000
vibration    77
    0.000000    -0.000000    -0.050000
   -0.000000    -0.000000     0.010000
   -0.000000     0.000000     0.090000
   -0.000000    -0.000000     0.010000
    0.000000     0.000000    -0.010000
    0.000000    -0.000000    -0.140000
   -0.000000    -0.000000     0.030000
   -0.000000    -0.000000     0.020000
   -0.000000    -0.000000     0.190000
    0.000000    -0.000000    -0.030000
   -0.000000     0.000000     0.000000
   -0.000000    -0.000000     0.250000
    0.000000    -0.000000    -0.100000
    0.000000    -0.000000    -0.010000
   -0.000000     0.000000     0.130000
    0.000000    -0.000000    -0.030000
   -0.000000     0.000000     0.220000
    0.000000     0.000000     0.010000
    0.000000    -0.000000    -0.060000
    0.000000    -0.000000    -0.130000
   -0.000000     0.000000     0.030000
   -0.000000    -0.000000    -0.010000
    0.000000    -0.000000    -0.190000
   -0.000000     0.000000     0.420000
   -0.000000     0.000000     0.200000
    0.000000    -0.000000    -0.030000
   -0.000000     0.000000     0.060000
    0.000000    -0.000000    -0.080000
   -0.000000     0.000000     0.020000
   -0.000000    -0.000000     0.000000
   -0.000000     0.000000     0.110000
    0.000000    -0.000000    -0.050000
   -0.000000    -0.000000    -0.250000
    0.000000     0.000000    -0.000000
    0.000000     0.000000     0.030000
    0.000000     0.000000     0.100000
   -0.000000    -0.000000    -0.020000
    0.000000     0.000000     0.010000
    0.000000     0.000000     0.140000
   -0.000000    -0.000000    -0.190000
   -0.000000    -0.000000    -0.130000
    0.000000     0.000000     0.010000
   -0.000000    -0.000000    -0.030000
    0.000000     0.000000     0.050000
    0.000000    -0.000000    -0.010000
   -0.000000    -0.000000    -0.010000
   -0.000000    -0.000000    -0.080000
   -0.000000     0.000000     0.030000
   -0.000000     0.000000    -0.220000
    0.000000     0.000000    -0.010000
    0.000000    -0.000000     0.060000
    0.000000    -0.000000     0.130000
   -0.000000     0.000000    -0.030000
    0.000000    -0.000000     0.010000
    0.000000    -0.000000     0.190000
   -0.000000     0.000000    -0.410000
   -0.000000     0.000000    -0.200000
    0.000000    -0.000000     0.020000
   -0.000000     0.000000    -0.060000
    0.000000    -0.000000     0.080000
   -0.000000     0.000000    -0.020000
   -0.000000    -0.000000    -0.000000
   -0.000000     0.000000    -0.110000
    0.000000    -0.000000     0.050000
vibration    78
    0.000000    -0.000000    -0.060000
    0.000000    -0.000000     0.000000
   -0.000000    -0.000000     0.090000
   -0.000000    -0.000000     0.020000
    0.000000     0.000000    -0.020000
    0.000000    -0.000000    -0.160000
   -0.000000     0.000000     0.050000
   -0.000000    -0.000000     0.020000
   -0.000000    -0.000000     0.290000
    0.000000    -0.000000    -0.050000
   -0.000000     0.000000     0.000000
   -0.000000    -0.000000     0.280000
    0.000000    -0.000000    -0.120000
    0.000000    -0.000000    -0.010000
   -0.000000     0.000000     0.170000
    0.000000    -0.000000    -0.040000
    0.000000    -0.000000    -0.280000
   -0.000000    -0.000000    -0.000000
   -0.000000     0.000000     0.050000
   -0.000000     0.000000     0.120000
    0.000000    -0.000000    -0.020000
    0.000000     0.000000     0.010000
   -0.000000     0.000000     0.160000
    0.000000    -0.000000    -0.290000
    0.000000    -0.000000    -0.170000
   -0.000000     0.000000     0.020000
    0.000000    -0.000000    -0.050000
   -0.000000     0.000000     0.060000
    0.000000    -0.000000    -0.020000
    0.000000     0.000000    -0.000000
    0.000000    -0.000000    -0.090000
   -0.000000     0.000000     0.040000
    0.000000     0.000000     0.280000
    0.000000    -0.000000     0.000000
   -0.000000    -0.000000    -0.050000
   -0.000000    -0.000000    -0.120000
    0.000000     0.000000     0.020000
   -0.000000     0.000000    -0.010000
   -0.000000    -0.000000    -0.160000
    0.000000     0.000000     0.290000
    0.000000     0.000000     0.160000
   -0.000000    -0.000000    -0.020000
    0.000000     0.000000     0.050000
   -0.000000    -0.000000    -0.060000
    0.000000     0.000000     0.020000
   -0.000000     0.000000     0.000000
    0.000000     0.000000     0.090000
   -0.000000    -0.000000    -0.040000
   -0.000000     0.000000    -0.280000
    0.000000     0.000000    -0.000000
    0.000000    -0.000000     0.050000
    0.000000    -0.000000     0.120000
   -0.000000     0.000000    -0.020000
   -0.000000    -0.000000     0.010000
    0.000000    -0.000000     0.160000
   -0.000000     0.000000    -0.290000
   -0.000000     0.000000    -0.170000
    0.000000    -0.000000     0.020000
   -0.000000     0.000000    -0.050000
    0.000000    -0.000000     0.060000
   -0.000000     0.000000    -0.020000
   -0.000000    -0.000000    -0.000000
   -0.000000     0.000000    -0.090000
    0.000000    -0.000000     0.040000
vibration    79
    0.000000    -0.000000    -0.010000
    0.000000    -0.000000    -0.040000
    0.000000    -0.000000    -0.020000
   -0.000000     0.000000     0.060000
    0.000000    -0.000000    -0.160000
   -0.000000     0.000000     0.210000
    0.000000     0.000000    -0.060000
   -0.000000     0.000000     0.060000
   -0.000000    -0.000000    -0.040000
    0.000000    -0.000000    -0.370000
   -0.000000     0.000000     0.080000
   -0.000000     0.000000     0.100000
    0.000000    -0.000000     0.030000
   -0.000000     0.000000     0.110000
   -0.000000     0.000000     0.070000
    0.000000     0.000000     0.010000
    0.000000     0.000000    -0.100000
    0.000000    -0.000000    -0.080000
   -0.000000     0.000000     0.350000
    0.000000     0.000000    -0.030000
    0.000000    -0.000000    -0.060000
    0.000000    -0.000000    -0.110000
    0.000000    -0.000000    -0.200000
   -0.000000    -0.000000     0.030000
    0.000000    -0.000000    -0.070000
   -0.000000     0.000000     0.150000
   -0.000000     0.000000     0.060000
   -0.000000     0.000000     0.010000
    0.000000    -0.000000    -0.060000
   -0.000000     0.000000     0.030000
    0.000000     0.000000     0.020000
   -0.000000     0.000000    -0.010000
    0.000000     0.000000     0.100000
    0.000000     0.000000     0.080000
   -0.000000    -0.000000    -0.360000
   -0.000000     0.000000     0.030000
    0.000000     0.000000     0.060000
    0.000000     0.000000     0.110000
    0.000000     0.000000     0.200000
    0.000000    -0.000000    -0.040000
    0.000000     0.000000     0.070000
   -0.000000    -0.000000    -0.160000
   -0.000000    -0.000000    -0.060000
   -0.000000    -0.000000    -0.010000
    0.000000     0.000000     0.060000
   -0.000000    -0.000000    -0.030000
   -0.000000     0.000000    -0.020000
    0.000000     0.000000     0.010000
   -0.000000     0.000000    -0.110000
   -0.000000     0.000000    -0.080000
    0.000000    -0.000000     0.380000
   -0.000000    -0.000000    -0.030000
   -0.000000     0.000000    -0.070000
   -0.000000     0.000000    -0.120000
   -0.000000     0.000000    -0.210000
   -0.000000     0.000000     0.040000
   -0.000000     0.000000    -0.080000
    0.000000    -0.000000     0.160000
    0.000000    -0.000000     0.070000
    0.000000    -0.000000     0.010000
   -0.000000     0.000000    -0.060000
    0.000000    -0.000000     0.040000
   -0.000000    -0.000000     0.020000
   -0.000000     0.000000    -0.010000
vibration    80
    0.000000    -0.000000    -0.020000
    0.000000    -0.000000    -0.040000
    0.000000    -0.000000    -0.020000
   -0.000000     0.000000     0.070000
    0.000000    -0.000000    -0.190000
   -0.000000     0.000000     0.250000
    0.000000    -0.000000    -0.080000
   -0.000000     0.000000     0.080000
   -0.000000    -0.000000    -0.070000
    0.000000    -0.000000    -0.450000
   -0.000000     0.000000     0.100000
   -0.000000     0.000000     0.150000
    0.000000    -0.000000     0.030000
   -0.000000     0.000000     0.140000
   -0.000000     0.000000     0.090000
    0.000000     0.000000     0.010000
   -0.000000    -0.000000     0.140000
   -0.000000     0.000000     0.040000
    0.000000    -0.000000    -0.210000
   -0.000000    -0.000000    -0.000000
   -0.000000     0.000000     0.040000
   -0.000000     0.000000     0.060000
   -0.000000     0.000000     0.100000
    0.000000     0.000000    -0.060000
   -0.000000     0.000000     0.060000
    0.000000    -0.000000    -0.100000
    0.000000    -0.000000    -0.030000
    0.000000    -0.000000    -0.010000
   -0.000000     0.000000     0.040000
    0.000000    -0.000000    -0.020000
   -0.000000    -0.000000    -0.000000
   -0.000000    -0.000000     0.000000
   -0.000000    -0.000000    -0.160000
   -0.000000    -0.000000    -0.100000
    0.000000     0.000000     0.460000
    0.000000    -0.000000    -0.030000
   -0.000000    -0.000000    -0.080000
   -0.000000    -0.000000    -0.140000
   -0.000000    -0.000000    -0.260000
   -0.000000     0.000000     0.080000
   -0.000000    -0.000000    -0.090000
    0.000000     0.000000     0.200000
    0.000000     0.000000     0.080000
    0.000000     0.000000     0.020000
   -0.000000    -0.000000    -0.080000
    0.000000     0.000000     0.050000
    0.000000    -0.000000     0.020000
   -0.000000    -0.000000    -0.010000
   -0.000000     0.000000    -0.140000
    0.000000     0.000000    -0.040000
    0.000000    -0.000000     0.200000
    0.000000    -0.000000     0.000000
   -0.000000     0.000000    -0.040000
   -0.000000     0.000000    -0.060000
   -0.000000     0.000000    -0.100000
    0.000000     0.000000     0.060000
   -0.000000     0.000000    -0.060000
    0.000000    -0.000000     0.090000
    0.000000    -0.000000     0.030000
    0.000000    -0.000000     0.010000
   -0.000000     0.000000    -0.040000
    0.000000    -0.000000     0.020000
   -0.000000    -0.000000     0.000000
    0.000000     0.000000    -0.000000
vibration    81
   -0.000000     0.000000     0.010000
   -0.000000     0.000000     0.020000
   -0.000000     0.000000     0.000000
    0.000000    -0.000000    -0.040000
   -0.000000     0.000000     0.100000
    0.000000    -0.000000    -0.110000
   -0.000000    -0.000000     0.030000
    0.000000     0.000000    -0.040000
   -0.000000     0.000000     0.060000
   -0.000000     0.000000     0.230000
    0.000000    -0.000000    -0.050000
    0.000000    -0.000000    -0.150000
   -0.000000     0.000000     0.000000
    0.000000    -0.000000    -0.070000
    0.000000    -0.000000    -0.060000
   -0.000000    -0.000000    -0.000000
   -0.000000    -0.000000     0.150000
   -0.000000     0.000000     0.100000
    0.000000    -0.000000    -0.450000
   -0.000000    -0.000000     0.030000
   -0.000000     0.000000     0.080000
   -0.000000     0.000000     0.140000
   -0.000000     0.000000     0.250000
    0.000000     0.000000    -0.070000
   -0.000000     0.000000     0.090000
    0.000000    -0.000000    -0.200000
    0.000000    -0.000000    -0.080000
    0.000000    -0.000000    -0.020000
   -0.000000     0.000000     0.070000
    0.000000    -0.000000    -0.040000
    0.000000    -0.000000    -0.020000
   -0.000000    -0.000000     0.010000
    0.000000     0.000000     0.130000
    0.000000     0.000000     0.040000
   -0.000000    -0.000000    -0.180000
   -0.000000     0.000000    -0.000000
    0.000000     0.000000     0.040000
    0.000000     0.000000     0.050000
    0.000000     0.000000     0.090000
   -0.000000    -0.000000    -0.060000
    0.000000     0.000000     0.050000
   -0.000000    -0.000000    -0.080000
   -0.000000    -0.000000    -0.030000
   -0.000000    -0.000000    -0.010000
    0.000000     0.000000     0.030000
   -0.000000    -0.000000    -0.020000
   -0.000000     0.000000    -0.000000
    0.000000    -0.000000     0.000000
   -0.000000     0.000000    -0.160000
   -0.000000     0.000000    -0.100000
    0.000000    -0.000000     0.460000
    0.000000    -0.000000    -0.030000
   -0.000000     0.000000    -0.080000
   -0.000000     0.000000    -0.140000
   -0.000000     0.000000    -0.260000
   -0.000000     0.000000     0.080000
   -0.000000     0.000000    -0.090000
    0.000000    -0.000000     0.200000
    0.000000    -0.000000     0.080000
    0.000000    -0.000000     0.020000
   -0.000000     0.000000    -0.070000
    0.000000    -0.000000     0.050000
   -0.000000    -0.000000     0.020000
   -0.000000     0.000000    -0.010000
vibration    82
   -0.000000    -0.000000     0.010000
   -0.000000     0.000000     0.030000
   -0.000000     0.000000     0.010000
    0.000000    -0.000000    -0.060000
   -0.000000     0.000000     0.150000
    0.000000    -0.000000    -0.180000
   -0.000000     0.000000     0.050000
    0.000000     0.000000    -0.060000
   -0.000000     0.000000     0.080000
   -0.000000     0.000000     0.340000
    0.000000    -0.000000    -0.070000
    0.000000    -0.000000    -0.170000
   -0.000000     0.000000    -0.010000
    0.000000    -0.000000    -0.100000
    0.000000    -0.000000    -0.080000
   -0.000000    -0.000000    -0.010000
    0.000000     0.000000    -0.180000
    0.000000    -0.000000    -0.080000
   -0.000000     0.000000     0.360000
    0.000000     0.000000    -0.010000
    0.000000    -0.000000    -0.070000
    0.000000    -0.000000    -0.110000
    0.000000    -0.000000    -0.200000
   -0.000000    -0.000000     0.090000
    0.000000    -0.000000    -0.080000
   -0.000000     0.000000     0.160000
   -0.000000     0.000000     0.060000
   -0.000000     0.000000     0.010000
    0.000000    -0.000000    -0.060000
   -0.000000     0.000000     0.040000
    0.000000     0.000000     0.010000
    0.000000     0.000000    -0.010000
   -0.000000    -0.000000    -0.180000
   -0.000000    -0.000000    -0.080000
    0.000000     0.000000     0.350000
    0.000000    -0.000000    -0.010000
   -0.000000    -0.000000    -0.060000
   -0.000000    -0.000000    -0.110000
   -0.000000    -0.000000    -0.190000
    0.000000     0.000000     0.090000
   -0.000000    -0.000000    -0.080000
    0.000000     0.000000     0.160000
    0.000000     0.000000     0.060000
    0.000000     0.000000     0.010000
   -0.000000    -0.000000    -0.060000
    0.000000     0.000000     0.040000
    0.000000    -0.000000     0.010000
   -0.000000    -0.000000    -0.010000
   -0.000000     0.000000    -0.170000
   -0.000000     0.000000    -0.070000
    0.000000    -0.000000     0.330000
    0.000000    -0.000000    -0.010000
   -0.000000     0.000000    -0.060000
   -0.000000     0.000000    -0.100000
   -0.000000     0.000000    -0.180000
    0.000000     0.000000     0.080000
   -0.000000     0.000000    -0.080000
    0.000000    -0.000000     0.150000
    0.000000    -0.000000     0.050000
    0.000000    -0.000000     0.010000
   -0.000000     0.000000    -0.050000
    0.000000    -0.000000     0.030000
   -0.000000    -0.000000     0.010000
    0.000000     0.000000    -0.010000
vibration    83
    0.000000    -0.000000    -0.020000
   -0.000000    -0.000000    -0.010000
   -0.000000     0.000000     0.060000
   -0.000000    -0.000000     0.020000
    0.000000    -0.000000    -0.060000
   -0.000000     0.000000     0.020000
    0.000000     0.000000    -0.000000
   -0.000000    -0.000000     0.020000
    0.000000    -0.000000    -0.450000
   -0.000000    -0.000000     0.050000
   -0.000000    -0.000000    -0.000000
    0.000000     0.000000    -0.090000
   -0.000000     0.000000     0.040000
    0.000000     0.000000    -0.050000
   -0.000000     0.000000     0.080000
   -0.000000    -0.000000    -0.000000
   -0.000000     0.000000     0.080000
    0.000000    -0.000000     0.000000
    0.000000    -0.000000    -0.040000
   -0.000000    -0.000000    -0.040000
    0.000000     0.000000    -0.020000
   -0.000000     0.000000     0.040000
    0.000000    -0.000000    -0.010000
   -0.000000     0.000000     0.410000
    0.000000    -0.000000    -0.070000
   -0.000000     0.000000     0.060000
    0.000000     0.000000     0.000000
    0.000000     0.000000     0.020000
    0.000000    -0.000000    -0.020000
   -0.000000    -0.000000     0.010000
   -0.000000    -0.000000    -0.050000
    0.000000    -0.000000     0.000000
   -0.000000    -0.000000    -0.100000
   -0.000000     0.000000    -0.000000
    0.000000     0.000000     0.050000
    0.000000     0.000000     0.050000
    0.000000     0.000000     0.020000
   -0.000000    -0.000000    -0.050000
    0.000000     0.000000     0.020000
   -0.000000    -0.000000    -0.500000
    0.000000     0.000000     0.090000
   -0.000000    -0.000000    -0.070000
    0.000000     0.000000    -0.000000
   -0.000000    -0.000000    -0.020000
    0.000000     0.000000     0.020000
   -0.000000    -0.000000    -0.020000
    0.000000     0.000000     0.070000
   -0.000000     0.000000    -0.000000
    0.000000    -0.000000     0.100000
   -0.000000    -0.000000     0.000000
   -0.000000     0.000000    -0.050000
   -0.000000     0.000000    -0.050000
   -0.000000     0.000000    -0.020000
    0.000000    -0.000000     0.050000
   -0.000000     0.000000    -0.020000
    0.000000    -0.000000     0.500000
   -0.000000     0.000000    -0.090000
    0.000000    -0.000000     0.070000
   -0.000000     0.000000     0.000000
    0.000000    -0.000000     0.020000
   -0.000000     0.000000    -0.020000
    0.000000    -0.000000     0.020000
   -0.000000     0.000000    -0.070000
    0.000000     0.000000     0.000000
vibration    84
   -0.000000     0.000000     0.030000
    0.000000     0.000000     0.020000
    0.000000    -0.000000    -0.100000
    0.000000     0.000000    -0.030000
   -0.000000     0.000000     0.110000
    0.000000    -0.000000    -0.030000
   -0.000000    -0.000000     0.000000
   -0.000000     0.000000    -0.020000
   -0.000000    -0.000000     0.660000
    0.000000     0.000000    -0.090000
    0.000000     0.000000     0.010000
   -0.000000    -0.000000     0.130000
    0.000000    -0.000000    -0.060000
   -0.000000    -0.000000     0.080000
    0.000000    -0.000000    -0.140000
    0.000000     0.000000     0.010000
    0.000000    -0.000000    -0.000000
    0.000000     0.000000    -0.000000
   -0.000000     0.000000     0.010000
    0.000000     0.000000     0.000000
    0.000000    -0.000000    -0.000000
    0.000000    -0.000000    -0.010000
    0.000000     0.000000     0.000000
    0.000000    -0.000000    -0.010000
   -0.000000     0.000000     0.010000
    0.000000    -0.000000    -0.010000
    0.000000     0.000000     0.000000
   -0.000000    -0.000000    -0.000000
   -0.000000     0.000000     0.000000
   -0.000000    -0.000000    -0.000000
   -0.000000     0.000000     0.010000
   -0.000000     0.000000    -0.000000
   -0.000000    -0.000000    -0.130000
   -0.000000     0.000000    -0.010000
    0.000000     0.000000     0.080000
    0.000000     0.000000     0.060000
   -0.000000     0.000000     0.020000
   -0.000000    -0.000000    -0.080000
    0.000000     0.000000     0.030000
   -0.000000    -0.010000    -0.640000
    0.000000     0.000000     0.130000
   -0.000000    -0.000000    -0.100000
    0.000000    -0.000000     0.000000
   -0.000000    -0.000000    -0.030000
    0.000000     0.000000     0.030000
   -0.000000    -0.000000    -0.020000
    0.000000     0.000000     0.100000
   -0.000000     0.000000    -0.010000
   -0.000000     0.000000    -0.010000
   -0.000000     0.000000     0.000000
   -0.000000     0.000000    -0.010000
    0.000000     0.000000     0.000000
    0.000000    -0.000000     0.010000
    0.000000    -0.000000     0.000000
   -0.000000     0.000000    -0.000000
   -0.000000     0.000000    -0.040000
   -0.000000     0.000000    -0.000000
    0.000000    -0.000000     0.000000
    0.000000    -0.000000    -0.010000
   -0.000000    -0.000000     0.000000
   -0.000000     0.000000    -0.000000
   -0.000000    -0.000000     0.000000
    0.000000    -0.000000     0.000000
   -0.000000    -0.000000     0.000000
vibration    85
    0.000000    -0.000000    -0.000000
   -0.000000     0.000000    -0.000000
   -0.000000     0.000000     0.000000
   -0.000000     0.000000    -0.000000
   -0.000000    -0.000000    -0.000000
    0.000000     0.000000    -0.000000
    0.000000    -0.000000    -0.010000
   -0.000000    -0.000000     0.010000
    0.000000    -0.000000    -0.070000
    0.000000     0.000000    -0.000000
   -0.000000    -0.000000     0.000000
    0.000000     0.000000    -0.010000
   -0.000000     0.000000     0.010000
    0.000000     0.000000    -0.000000
    0.000000     0.000000     0.000000
   -0.000000    -0.000000     0.000000
   -0.000000     0.000000     0.130000
    0.000000    -0.000000     0.010000
    0.000000    -0.000000    -0.090000
   -0.000000    -0.000000    -0.060000
    0.000000     0.000000    -0.020000
   -0.000000     0.000000     0.080000
    0.000000    -0.000000    -0.030000
   -0.000000     0.000000     0.670000
    0.000000    -0.000000    -0.140000
   -0.000000     0.000000     0.110000
   -0.000000     0.000000     0.000000
    0.000000     0.000000     0.030000
    0.000000    -0.000000    -0.030000
   -0.000000    -0.000000     0.020000
   -0.000000    -0.000000    -0.100000
    0.000000    -0.000000     0.010000
   -0.000000    -0.000000    -0.010000
    0.000000    -0.000000    -0.000000
    0.000000     0.000000     0.020000
    0.000000    -0.000000     0.000000
   -0.000000    -0.000000    -0.000000
   -0.000000    -0.000000    -0.010000
    0.000000     0.000000     0.010000
   -0.000000    -0.000000    -0.030000
    0.000000     0.000000     0.020000
   -0.000000    -0.000000    -0.010000
   -0.000000    -0.000000     0.000000
   -0.000000     0.000000    -0.000000
    0.000000     0.000000     0.010000
   -0.000000    -0.000000    -0.000000
    0.000000     0.000000     0.010000
   -0.000000     0.000000    -0.000000
   -0.000000     0.000000    -0.130000
    0.000000     0.000000    -0.010000
    0.000000    -0.000000     0.080000
    0.000000    -0.000000     0.060000
    0.000000     0.000000     0.010000
   -0.000000     0.000000    -0.080000
    0.000000    -0.000000     0.030000
   -0.000000     0.000000    -0.630000
    0.000000    -0.000000     0.130000
   -0.000000     0.000000    -0.100000
   -0.000000    -0.000000    -0.000000
   -0.000000     0.000000    -0.030000
    0.000000    -0.000000     0.030000
   -0.000000     0.000000    -0.020000
    0.000000    -0.000000     0.090000
   -0.000000     0.000000    -0.010000
vibration    86
   -0.000000     0.000000     0.020000
    0.000000     0.000000     0.020000
    0.000000    -0.000000    -0.080000
    0.000000     0.000000    -0.030000
   -0.000000     0.000000     0.090000
    0.000000    -0.000000    -0.040000
   -0.000000    -0.000000    -0.000000
   -0.000000     0.000000    -0.000000
   -0.000000    -0.000000     0.440000
    0.000000     0.000000    -0.080000
    0.000000     0.000000     0.010000
   -0.000000    -0.000000     0.090000
    0.000000    -0.000000    -0.040000
   -0.000000    -0.000000     0.070000
    0.000000    -0.000000    -0.110000
    0.000000     0.000000     0.000000
   -0.000000     0.000000     0.100000
    0.000000    -0.000000     0.010000
    0.000000    -0.000000    -0.080000
   -0.000000    -0.000000    -0.040000
    0.000000     0.000000    -0.000000
   -0.000000     0.000000     0.070000
    0.000000    -0.000000    -0.040000
   -0.000000     0.000000     0.480000
    0.000000    -0.000000    -0.120000
   -0.000000     0.000000     0.100000
   -0.000000     0.000000     0.000000
    0.000000     0.000000     0.030000
    0.000000    -0.000000    -0.030000
   -0.000000    -0.000000     0.020000
   -0.000000    -0.000000    -0.090000
    0.000000    -0.000000     0.000000
    0.000000     0.000000     0.090000
   -0.000000    -0.000000     0.010000
   -0.000000    -0.000000    -0.070000
   -0.000000    -0.000000    -0.040000
    0.000000    -0.000000    -0.000000
    0.000000     0.000000     0.060000
   -0.000000    -0.000000    -0.040000
    0.000000     0.000000     0.420000
   -0.000000    -0.000000    -0.110000
    0.000000     0.000000     0.090000
   -0.000000     0.000000    -0.000000
    0.000000     0.000000     0.020000
   -0.000000    -0.000000    -0.030000
    0.000000     0.000000     0.020000
   -0.000000    -0.000000    -0.080000
    0.000000    -0.000000     0.000000
    0.000000    -0.000000     0.090000
   -0.000000    -0.000000     0.010000
   -0.000000     0.000000    -0.080000
   -0.000000     0.000000    -0.040000
    0.000000    -0.000000    -0.000000
    0.000000    -0.000000     0.060000
   -0.000000     0.000000    -0.040000
    0.000000    -0.000000     0.430000
   -0.000000     0.000000    -0.110000
    0.000000    -0.000000     0.090000
    0.000000    -0.000000    -0.000000
    0.000000    -0.000000     0.020000
   -0.000000     0.000000    -0.030000
    0.000000    -0.000000     0.020000
   -0.000000     0.000000    -0.080000
    0.000000     0.000000     0.000000
vibration    87
    0.000000    -0.000000     0.010000
   -0.000000     0.000000     0.020000
    0.000000     0.000000    -0.070000
   -0.000000    -0.000000    -0.020000
   -0.000000     0.000000     0.070000
    0.000000    -0.000000    -0.120000
   -0.000000     0.000000     0.030000
    0.000000    -0.000000     0.090000
    0.000000    -0.000000    -0.450000
    0.000000    -0.000000    -0.080000
   -0.000000    -0.000000     0.020000
    0.000000     0.000000    -0.040000
   -0.000000     0.000000     0.040000
    0.000000     0.000000     0.040000
    0.000000     0.000000    -0.060000
   -0.000000    -0.000000    -0.010000
   -0.000000     0.000000     0.040000
    0.000000    -0.000000    -0.020000
   -0.000000     0.000000     0.080000
   -0.000000    -0.000000    -0.030000
    0.000000     0.000000    -0.090000
   -0.000000     0.000000    -0.040000
   -0.000000     0.000000     0.110000
   -0.000000     0.000000     0.440000
   -0.000000     0.000000     0.060000
    0.000000    -0.000000    -0.070000
    0.000000    -0.000000    -0.030000
    0.000000     0.000000    -0.010000
   -0.000000    -0.000000     0.020000
    0.000000    -0.000000    -0.020000
   -0.000000     0.000000     0.060000
    0.000000    -0.000000     0.010000
   -0.000000    -0.000000    -0.040000
   -0.000000     0.000000     0.020000
   -0.000000    -0.000000    -0.080000
   -0.000000     0.000000     0.040000
    0.000000     0.000000     0.090000
    0.000000     0.000000     0.040000
   -0.000000    -0.000000    -0.120000
   -0.000000    -0.000000    -0.450000
   -0.000000    -0.000000    -0.070000
    0.000000     0.000000     0.070000
    0.000000     0.000000     0.030000
    0.000000    -0.000000     0.010000
   -0.000000    -0.000000    -0.020000
   -0.000000     0.000000     0.020000
   -0.000000    -0.000000    -0.070000
   -0.000000    -0.000000    -0.010000
   -0.000000    -0.000000     0.040000
    0.000000    -0.000000    -0.020000
    0.000000    -0.000000     0.080000
   -0.000000    -0.000000    -0.040000
   -0.000000     0.000000    -0.090000
   -0.000000     0.000000    -0.040000
    0.000000    -0.000000     0.120000
    0.000000    -0.000000     0.460000
    0.000000    -0.000000     0.070000
   -0.000000     0.000000    -0.080000
   -0.000000     0.000000    -0.030000
    0.000000     0.000000    -0.010000
    0.000000    -0.000000     0.020000
   -0.000000     0.000000    -0.020000
   -0.000000    -0.000000     0.070000
    0.000000    -0.000000     0.010000
vibration    88
   -0.000000     0.000000    -0.010000
    0.000000    -0.000000    -0.020000
   -0.000000    -0.000000     0.080000
    0.000000     0.000000     0.020000
    0.000000    -0.000000    -0.090000
   -0.000000     0.000000     0.150000
    0.000000    -0.000000    -0.040000
   -0.000000     0.000000    -0.120000
   -0.010000     0.000000     0.650000
    0.000000     0.000000     0.100000
    0.000000     0.000000    -0.020000
   -0.000000    -0.000000     0.100000
    0.010000    -0.000000    -0.050000
   -0.000000    -0.000000    -0.050000
   -0.000000    -0.000000     0.070000
    0.000000     0.000000     0.010000
   -0.000000     0.000000     0.040000
    0.000000    -0.000000     0.000000
    0.000000    -0.000000    -0.010000
   -0.000000    -0.000000    -0.000000
    0.000000     0.000000     0.000000
   -0.000000     0.000000     0.010000
    0.000000     0.000000    -0.010000
   -0.000000     0.000000     0.010000
    0.000000     0.000000    -0.010000
   -0.000000     0.000000     0.010000
   -0.000000     0.000000     0.010000
    0.000000    -0.000000     0.000000
   -0.000000    -0.000000    -0.000000
   -0.000000    -0.000000     0.000000
   -0.000000    -0.000000    -0.010000
    0.000000    -0.000000    -0.000000
   -0.000000    -0.000000    -0.100000
   -0.000000     0.000000     0.020000
   -0.000000    -0.000000    -0.100000
   -0.000000     0.000000     0.050000
    0.000000     0.000000     0.120000
    0.000000     0.000000     0.050000
   -0.000000    -0.000000    -0.150000
   -0.000000    -0.010000    -0.640000
    0.000000    -0.000000    -0.070000
    0.000000     0.000000     0.080000
    0.000000     0.000000     0.040000
    0.000000    -0.000000     0.010000
   -0.000000    -0.000000    -0.020000
   -0.000000     0.000000     0.020000
   -0.000000     0.000000    -0.080000
   -0.000000    -0.000000    -0.010000
   -0.000000     0.000000    -0.040000
   -0.000000     0.000000     0.000000
   -0.000000    -0.000000     0.010000
    0.000000     0.000000     0.010000
   -0.000000    -0.000000    -0.000000
    0.000000    -0.000000    -0.000000
    0.000000    -0.000000     0.010000
   -0.000000     0.000000    -0.020000
   -0.000000    -0.000000     0.010000
    0.000000     0.000000    -0.010000
    0.000000    -0.000000    -0.010000
   -0.000000     0.000000    -0.000000
   -0.000000     0.000000     0.000000
   -0.000000     0.000000    -0.000000
    0.000000    -0.000000     0.010000
   -0.000000     0.000000     0.000000
vibration    89
    0.000000     0.000000    -0.000000
   -0.000000     0.000000    -0.000000
   -0.000000     0.000000     0.010000
   -0.000000     0.000000     0.000000
    0.000000    -0.000000    -0.010000
   -0.000000     0.000000     0.010000
    0.000000    -0.000000    -0.010000
   -0.000000    -0.000000    -0.000000
    0.000000    -0.000000    -0.030000
   -0.000000     0.000000     0.010000
    0.000000    -0.000000     0.000000
    0.000000     0.000000    -0.040000
   -0.000000     0.000000     0.010000
    0.000000     0.000000    -0.000000
   -0.000000     0.000000     0.010000
    0.000000     0.000000     0.000000
   -0.000000     0.000000     0.100000
    0.000000    -0.000000    -0.020000
    0.000000    -0.000000     0.100000
   -0.000000    -0.010000    -0.050000
    0.000000     0.000000    -0.120000
   -0.000000     0.000000    -0.050000
   -0.000000     0.000000     0.150000
   -0.000000     0.010000     0.650000
   -0.000000     0.000000     0.070000
    0.000000    -0.000000    -0.080000
   -0.000000    -0.000000    -0.040000
    0.000000     0.000000    -0.010000
    0.000000    -0.000000     0.020000
   -0.000000    -0.000000    -0.020000
   -0.000000     0.000000     0.080000
    0.000000    -0.000000     0.010000
    0.000000     0.000000     0.030000
   -0.000000    -0.000000     0.000000
   -0.000000    -0.000000    -0.010000
   -0.000000     0.000000    -0.000000
    0.000000    -0.000000     0.010000
    0.000000     0.000000     0.010000
   -0.000000    -0.000000    -0.010000
    0.000000     0.000000     0.000000
    0.000000    -0.000000    -0.010000
    0.000000     0.000000     0.010000
    0.000000     0.000000     0.010000
   -0.000000    -0.000000     0.000000
   -0.000000     0.000000    -0.000000
   -0.000000     0.000000     0.000000
   -0.000000     0.000000    -0.010000
   -0.000000    -0.000000    -0.000000
   -0.000000     0.000000    -0.100000
    0.000000     0.000000     0.020000
   -0.000000     0.000000    -0.090000
    0.000000     0.000000     0.050000
    0.000000    -0.000000     0.120000
    0.000000    -0.000000     0.050000
   -0.000000     0.000000    -0.140000
   -0.000000     0.000000    -0.640000
   -0.000000     0.000000    -0.070000
    0.000000    -0.000000     0.080000
    0.000000    -0.000000     0.040000
   -0.000000    -0.000000     0.010000
   -0.000000     0.000000    -0.020000
    0.000000     0.000000     0.020000
    0.000000     0.000000    -0.080000
   -0.000000     0.000000    -0.010000
vibration    90
   -0.010000     0.090000     0.000000
    0.070000    -0.010000     0.000000
    0.010000    -0.170000    -0.000000
    0.140000     0.000000     0.000000
    0.020000    -0.010000     0.000000
   -0.040000     0.000000    -0.000000
    0.000000    -0.020000     0.000000
   -0.080000     0.070000     0.000000
   -0.140000     0.020000    -0.010000
    0.020000     0.030000    -0.000000
    0.090000     0.030000     0.000000
    0.000000    -0.050000    -0.000000
    0.240000    -0.030000     0.000000
   -0.140000    -0.150000     0.000000
   -0.090000    -0.020000    -0.000000
    0.040000     0.100000    -0.000000
   -0.050000    -0.000000    -0.000000
    0.030000    -0.090000     0.000000
    0.030000    -0.020000    -0.000000
   -0.030000    -0.240000     0.000000
    0.070000     0.080000     0.000000
   -0.150000     0.140000    -0.000000
    0.000000     0.040000    -0.000000
    0.020000     0.140000    -0.010000
   -0.020000     0.090000    -0.000000
   -0.010000    -0.020000     0.000000
   -0.020000    -0.000000     0.000000
    0.100000     0.010000     0.000000
    0.000000    -0.140000     0.000000
   -0.010000    -0.070000     0.000000
   -0.170000    -0.010000    -0.000000
    0.100000    -0.040000     0.000000
   -0.010000     0.060000     0.000000
   -0.100000    -0.030000    -0.000000
   -0.020000    -0.030000     0.000000
   -0.260000     0.030000     0.000000
    0.090000    -0.070000    -0.000000
    0.150000     0.170000    -0.000000
    0.050000    -0.000000     0.000000
    0.150000    -0.030000     0.020000
    0.100000     0.020000     0.000000
   -0.020000     0.010000    -0.000000
   -0.000000     0.020000    -0.000000
    0.010000    -0.100000     0.000000
   -0.150000    -0.000000     0.000000
   -0.080000     0.010000    -0.000000
   -0.010000     0.180000     0.000000
   -0.040000    -0.100000     0.000000
    0.060000     0.010000     0.000000
   -0.030000     0.100000     0.000000
   -0.030000     0.020000     0.000000
    0.030000     0.260000     0.000000
   -0.070000    -0.090000    -0.000000
    0.170000    -0.150000    -0.000000
   -0.000000    -0.050000     0.000000
   -0.030000    -0.150000     0.020000
    0.020000    -0.100000     0.000000
    0.010000     0.020000    -0.000000
    0.020000     0.000000    -0.000000
   -0.100000    -0.010000     0.000000
   -0.000000     0.150000     0.000000
    0.010000     0.080000    -0.000000
    0.180000     0.010000     0.000000
   -0.100000     0.040000     0.000000
vibration    91
    0.010000    -0.130000     0.000000
   -0.100000     0.010000    -0.000000
   -0.010000     0.230000     0.000000
   -0.190000    -0.010000    -0.000000
   -0.020000     0.020000    -0.000000
    0.060000    -0.000000     0.000000
   -0.000000     0.030000    -0.000000
    0.110000    -0.090000    -0.000000
    0.190000    -0.030000     0.020000
   -0.030000    -0.040000     0.000000
   -0.130000    -0.030000    -0.000000
   -0.010000     0.070000     0.000000
   -0.320000     0.040000    -0.000000
    0.190000     0.210000     0.000000
    0.120000     0.030000     0.000000
   -0.050000    -0.130000     0.000000
   -0.030000    -0.000000    -0.000000
    0.010000    -0.050000     0.000000
    0.020000    -0.010000    -0.000000
   -0.010000    -0.120000     0.000000
    0.030000     0.040000     0.000000
   -0.080000     0.070000     0.000000
    0.000000     0.020000    -0.000000
    0.010000     0.060000    -0.020000
   -0.010000     0.050000    -0.000000
   -0.010000    -0.010000     0.000000
   -0.010000     0.000000     0.000000
    0.050000     0.000000     0.000000
    0.000000    -0.070000    -0.000000
   -0.000000    -0.040000     0.000000
   -0.080000    -0.000000    -0.000000
    0.050000    -0.020000    -0.000000
   -0.010000     0.070000    -0.000000
   -0.130000    -0.040000     0.000000
   -0.030000    -0.040000    -0.000000
   -0.320000     0.040000     0.000000
    0.110000    -0.100000     0.000000
    0.190000     0.210000    -0.000000
    0.060000    -0.010000    -0.000000
    0.190000    -0.040000    -0.010000
    0.130000     0.030000    -0.000000
   -0.020000     0.020000     0.000000
   -0.000000     0.030000     0.000000
    0.010000    -0.130000     0.000000
   -0.200000    -0.010000     0.000000
   -0.100000     0.010000     0.000000
   -0.010000     0.230000    -0.000000
   -0.050000    -0.130000     0.000000
   -0.040000    -0.000000    -0.000000
    0.020000    -0.060000    -0.000000
    0.020000    -0.010000    -0.000000
   -0.020000    -0.150000    -0.000000
    0.040000     0.050000     0.000000
   -0.090000     0.090000     0.000000
    0.000000     0.030000    -0.000000
    0.020000     0.080000    -0.000000
   -0.010000     0.060000     0.000000
   -0.010000    -0.010000     0.000000
   -0.010000     0.000000     0.000000
    0.060000     0.000000    -0.000000
    0.000000    -0.090000    -0.000000
   -0.000000    -0.040000    -0.000000
   -0.100000    -0.010000     0.000000
    0.060000    -0.020000    -0.000000
vibration    92
    0.000000    -0.060000     0.000000
   -0.040000     0.000000    -0.000000
   -0.010000     0.100000    -0.000000
   -0.090000    -0.000000    -0.000000
   -0.010000     0.010000    -0.000000
    0.020000    -0.000000     0.000000
    0.000000     0.010000    -0.000000
    0.050000    -0.040000     0.000000
    0.080000    -0.020000     0.000000
   -0.010000    -0.020000    -0.000000
   -0.060000    -0.020000    -0.000000
   -0.000000     0.030000    -0.000000
   -0.140000     0.020000    -0.000000
    0.080000     0.090000     0.000000
    0.060000     0.010000     0.000000
   -0.020000    -0.060000    -0.000000
    0.070000     0.010000     0.000000
   -0.040000     0.130000    -0.000000
   -0.040000     0.030000     0.000000
    0.040000     0.330000    -0.000000
   -0.100000    -0.110000    -0.000000
    0.220000    -0.200000     0.000000
   -0.010000    -0.060000     0.000000
   -0.040000    -0.190000     0.010000
    0.030000    -0.130000     0.000000
    0.020000     0.020000    -0.000000
    0.030000     0.000000    -0.000000
   -0.130000    -0.010000    -0.000000
   -0.010000     0.200000    -0.000000
    0.010000     0.100000    -0.000000
    0.230000     0.010000     0.000000
   -0.130000     0.050000    -0.000000
   -0.000000     0.030000    -0.000000
   -0.050000    -0.010000     0.000000
   -0.010000    -0.020000    -0.000000
   -0.120000     0.010000     0.000000
    0.040000    -0.040000     0.000000
    0.070000     0.080000    -0.000000
    0.020000    -0.000000    -0.000000
    0.070000    -0.010000    -0.010000
    0.050000     0.010000    -0.000000
   -0.010000     0.010000     0.000000
    0.000000     0.010000     0.000000
    0.000000    -0.050000     0.000000
   -0.070000    -0.000000     0.000000
   -0.040000     0.000000     0.000000
   -0.000000     0.080000    -0.000000
   -0.020000    -0.050000     0.000000
    0.070000     0.010000    -0.000000
   -0.030000     0.120000     0.000000
   -0.040000     0.030000    -0.000000
    0.030000     0.310000     0.000000
   -0.090000    -0.110000     0.000000
    0.210000    -0.190000    -0.000000
   -0.000000    -0.060000    -0.000000
   -0.030000    -0.180000    -0.020000
    0.030000    -0.120000    -0.000000
    0.020000     0.020000     0.000000
    0.030000     0.000000     0.000000
   -0.130000    -0.010000     0.000000
   -0.000000     0.190000     0.000000
    0.010000     0.100000     0.000000
    0.230000     0.010000    -0.000000
   -0.130000     0.050000     0.000000
vibration    93
    0.010000    -0.100000    -0.000000
   -0.080000     0.010000    -0.000000
   -0.010000     0.180000     0.000000
   -0.160000    -0.000000    -0.000000
   -0.020000     0.010000    -0.000000
    0.050000    -0.000000     0.000000
   -0.000000     0.020000    -0.000000
    0.090000    -0.080000    -0.000000
    0.150000    -0.030000     0.020000
   -0.020000    -0.030000     0.000000
   -0.100000    -0.030000    -0.000000
   -0.000000     0.060000     0.000000
   -0.250000     0.030000    -0.000000
    0.150000     0.170000    -0.000000
    0.100000     0.020000     0.000000
   -0.040000    -0.100000     0.000000
   -0.060000    -0.000000    -0.000000
    0.030000    -0.100000     0.000000
    0.030000    -0.020000    -0.000000
   -0.030000    -0.250000     0.000000
    0.080000     0.090000     0.000000
   -0.170000     0.150000    -0.000000
    0.000000     0.050000    -0.000000
    0.030000     0.150000    -0.020000
   -0.020000     0.100000    -0.000000
   -0.010000    -0.020000     0.000000
   -0.020000    -0.000000     0.000000
    0.100000     0.010000     0.000000
    0.000000    -0.150000     0.000000
   -0.010000    -0.080000     0.000000
   -0.180000    -0.010000    -0.000000
    0.100000    -0.040000     0.000000
    0.000000    -0.050000    -0.000000
    0.090000     0.020000    -0.000000
    0.020000     0.030000    -0.000000
    0.230000    -0.030000    -0.000000
   -0.080000     0.070000     0.000000
   -0.140000    -0.160000     0.000000
   -0.040000     0.000000    -0.000000
   -0.140000     0.030000    -0.010000
   -0.090000    -0.020000    -0.000000
    0.020000    -0.010000     0.000000
    0.000000    -0.020000     0.000000
   -0.010000     0.090000    -0.000000
    0.140000     0.000000    -0.000000
    0.070000    -0.010000     0.000000
    0.010000    -0.170000    -0.000000
    0.040000     0.090000    -0.000000
    0.050000     0.000000    -0.000000
   -0.020000     0.100000     0.000000
   -0.030000     0.020000     0.000000
    0.030000     0.240000     0.000000
   -0.070000    -0.080000    -0.000000
    0.160000    -0.140000    -0.000000
   -0.000000    -0.040000     0.000000
   -0.030000    -0.140000     0.010000
    0.020000    -0.090000     0.000000
    0.010000     0.020000    -0.000000
    0.020000     0.000000    -0.000000
   -0.090000    -0.010000     0.000000
   -0.000000     0.150000     0.000000
    0.010000     0.070000     0.000000
    0.170000     0.010000     0.000000
   -0.100000     0.040000     0.000000
vibration    94
    0.000000    -0.000000    -0.000000
   -0.000000     0.000000    -0.010000
   -0.000000     0.000000     0.050000
   -0.000000     0.000000     0.010000
    0.000000     0.000000    -0.040000
    0.000000     0.000000     0.090000
    0.000000     0.000000    -0.030000
    0.000000    -0.000000    -0.070000
   -0.000000    -0.000000     0.460000
   -0.000000    -0.000000     0.050000
   -0.000000    -0.000000    -0.020000
   -0.000000     0.000000     0.100000
   -0.000000     0.000000    -0.040000
    0.000000     0.000000    -0.020000
    0.000000     0.000000     0.030000
   -0.000000    -0.000000     0.010000
   -0.000000     0.000000     0.100000
    0.000000     0.000000    -0.020000
   -0.000000     0.000000     0.050000
    0.000000     0.000000    -0.040000
   -0.000000    -0.000000    -0.080000
    0.000000    -0.000000    -0.020000
   -0.000000     0.000000     0.090000
   -0.000000     0.000000     0.470000
   -0.000000    -0.000000     0.030000
    0.000000    -0.000000    -0.040000
    0.000000    -0.000000    -0.030000
   -0.000000    -0.000000    -0.000000
   -0.000000     0.000000     0.010000
    0.000000     0.000000    -0.010000
    0.000000     0.000000     0.050000
   -0.000000     0.000000     0.010000
    0.000000     0.000000     0.090000
   -0.000000    -0.000000    -0.020000
    0.000000     0.000000     0.050000
   -0.000000    -0.000000    -0.040000
   -0.000000    -0.000000    -0.070000
   -0.000000    -0.000000    -0.020000
    0.000000     0.000000     0.090000
    0.000000     0.000000     0.460000
    0.000000     0.000000     0.030000
   -0.000000    -0.000000    -0.040000
   -0.000000    -0.000000    -0.030000
   -0.000000    -0.000000    -0.000000
   -0.000000     0.000000     0.010000
   -0.000000    -0.000000    -0.010000
    0.000000     0.000000     0.050000
    0.000000     0.000000     0.010000
    0.000000    -0.000000     0.090000
   -0.000000     0.000000    -0.020000
    0.000000    -0.000000     0.050000
   -0.000000    -0.000000    -0.040000
   -0.000000     0.000000    -0.070000
   -0.000000     0.000000    -0.020000
    0.000000    -0.000000     0.090000
    0.000000    -0.000000     0.460000
    0.000000    -0.000000     0.030000
   -0.000000     0.000000    -0.040000
   -0.000000     0.000000    -0.030000
    0.000000     0.000000    -0.000000
    0.000000    -0.000000     0.010000
   -0.000000     0.000000    -0.010000
    0.000000    -0.000000     0.050000
    0.000000    -0.000000     0.010000
vibration    95
    0.000000    -0.000000    -0.010000
   -0.000000     0.000000     0.050000
    0.000000    -0.000000    -0.270000
    0.000000    -0.000000    -0.010000
    0.000000    -0.000000    -0.010000
   -0.000000     0.000000     0.000000
    0.000000    -0.000000    -0.000000
    0.000000    -0.000000    -0.000000
    0.000000    -0.000000    -0.000000
   -0.000000     0.000000     0.000000
    0.000000     0.000000    -0.000000
   -0.000000    -0.000000     0.000000
    0.000000    -0.000000    -0.000000
    0.000000    -0.000000    -0.000000
   -0.000000     0.000000     0.010000
    0.000000    -0.000000    -0.010000
    0.000000    -0.000000    -0.000000
   -0.000000     0.000000     0.000000
    0.000000    -0.000000    -0.010000
   -0.000000     0.000000     0.000000
   -0.000000     0.000000     0.010000
   -0.000000     0.000000     0.010000
    0.000000    -0.000000    -0.010000
   -0.000000    -0.000000     0.000000
    0.000000    -0.000000    -0.030000
   -0.000000     0.000000     0.030000
   -0.000000     0.000000     0.000000
   -0.000000     0.000000     0.040000
   -0.000000     0.000000     0.030000
    0.000000    -0.000000    -0.150000
   -0.000000     0.000000     0.800000
   -0.000000     0.000000     0.030000
   -0.000000    -0.000000    -0.000000
   -0.000000     0.000000    -0.000000
    0.000000     0.000000     0.000000
    0.000000    -0.000000    -0.000000
   -0.000000    -0.000000    -0.000000
   -0.000000    -0.000000    -0.010000
    0.000000     0.000000     0.010000
   -0.000000    -0.000000    -0.010000
    0.000000     0.000000     0.020000
   -0.000000    -0.000000    -0.020000
   -0.000000    -0.000000    -0.000000
   -0.000000    -0.000000    -0.020000
   -0.000000    -0.000000    -0.020000
    0.000000     0.000000     0.090000
   -0.000000    -0.000000    -0.470000
   -0.000000    -0.000000    -0.020000
    0.000000    -0.000000     0.000000
   -0.000000     0.000000    -0.000000
   -0.000000     0.000000    -0.000000
    0.000000     0.000000    -0.000000
    0.000000    -0.000000     0.000000
    0.000000    -0.000000     0.000000
   -0.000000     0.000000    -0.000000
    0.000000    -0.000000     0.000000
   -0.000000     0.000000    -0.000000
    0.000000    -0.000000     0.000000
    0.000000    -0.000000     0.000000
    0.000000    -0.000000     0.010000
    0.000000    -0.000000     0.000000
   -0.000000     0.000000    -0.020000
    0.000000    -0.000000     0.120000
    0.000000    -0.000000     0.000000
vibration    96
    0.000000    -0.000000    -0.020000
   -0.000000     0.000000     0.060000
    0.000000    -0.000000    -0.330000
    0.000000    -0.000000    -0.010000
    0.000000    -0.000000    -0.010000
   -0.000000     0.000000     0.010000
    0.000000    -0.000000    -0.000000
    0.000000    -0.000000    -0.000000
    0.000000    -0.000000    -0.000000
   -0.000000     0.000000     0.000000
    0.000000     0.000000    -0.000000
   -0.000000    -0.000000     0.000000
    0.000000    -0.000000    -0.000000
    0.000000    -0.000000    -0.000000
   -0.000000     0.000000     0.010000
    0.000000    -0.000000    -0.010000
   -0.000000     0.000000     0.000000
   -0.000000     0.000000     0.000000
    0.000000    -0.000000    -0.000000
   -0.000000    -0.000000     0.000000
   -0.000000     0.000000     0.000000
   -0.000000     0.000000     0.010000
    0.000000    -0.000000    -0.010000
   -0.000000    -0.000000     0.000000
    0.000000    -0.000000    -0.020000
   -0.000000     0.000000     0.020000
   -0.000000     0.000000     0.000000
   -0.000000     0.000000     0.020000
   -0.000000     0.000000     0.010000
    0.000000    -0.000000    -0.070000
   -0.000000     0.000000     0.390000
   -0.000000     0.000000     0.010000
   -0.000000    -0.000000    -0.010000
    0.000000     0.000000     0.000000
   -0.000000    -0.000000    -0.010000
    0.000000     0.000000     0.000000
    0.000000     0.000000     0.010000
    0.000000     0.000000     0.010000
   -0.000000    -0.000000    -0.010000
   -0.000000    -0.000000    -0.000000
   -0.000000    -0.000000    -0.030000
    0.000000     0.000000     0.030000
    0.000000     0.000000     0.000000
    0.000000     0.000000     0.040000
    0.000000     0.000000     0.030000
   -0.000000    -0.000000    -0.160000
    0.010000     0.010000     0.820000
    0.000000     0.000000     0.030000
   -0.000000     0.000000    -0.010000
    0.000000    -0.000000     0.000000
    0.000000    -0.000000     0.000000
   -0.000000    -0.000000     0.000000
   -0.000000     0.000000    -0.000000
   -0.000000     0.000000    -0.000000
    0.000000    -0.000000     0.000000
   -0.000000     0.000000    -0.000000
    0.000000    -0.000000     0.010000
   -0.000000     0.000000    -0.010000
   -0.000000     0.000000    -0.000000
   -0.000000     0.000000    -0.010000
   -0.000000     0.000000    -0.010000
    0.000000    -0.000000     0.030000
   -0.000000     0.000000    -0.170000
   -0.000000     0.000000    -0.010000
vibration    97
   -0.000000     0.000000     0.040000
    0.000000    -0.000000    -0.150000
   -0.000000     0.000000     0.800000
   -0.000000     0.000000     0.030000
   -0.000000     0.000000     0.030000
    0.000000    -0.000000    -0.010000
   -0.000000     0.000000     0.000000
   -0.000000     0.000000     0.010000
   -0.000000     0.000000     0.000000
    0.000000    -0.000000    -0.010000
   -0.000000    -0.000000     0.000000
    0.000000     0.000000    -0.000000
   -0.000000    -0.000000     0.000000
   -0.000000     0.000000     0.010000
    0.000000    -0.000000    -0.030000
   -0.000000     0.000000     0.030000
    0.000000    -0.000000    -0.010000
   -0.000000    -0.000000     0.000000
    0.000000    -0.000000    -0.000000
    0.000000     0.000000     0.000000
   -0.000000     0.000000     0.000000
   -0.000000     0.000000     0.010000
    0.000000    -0.000000    -0.010000
    0.000000    -0.000000    -0.000000
    0.000000    -0.000000    -0.010000
   -0.000000     0.000000     0.020000
   -0.000000     0.000000     0.000000
   -0.000000     0.000000     0.020000
   -0.000000     0.000000     0.010000
    0.000000    -0.000000    -0.070000
   -0.000000     0.000000     0.370000
   -0.000000     0.000000     0.010000
   -0.000000    -0.000000    -0.000000
   -0.000000     0.000000     0.000000
   -0.000000    -0.000000    -0.000000
    0.000000     0.000000     0.000000
    0.000000     0.000000     0.000000
    0.000000     0.000000     0.000000
   -0.000000    -0.000000    -0.000000
   -0.000000    -0.000000    -0.000000
   -0.000000    -0.000000    -0.000000
    0.000000     0.000000     0.000000
    0.000000     0.000000     0.000000
    0.000000     0.000000     0.000000
    0.000000     0.000000     0.000000
   -0.000000    -0.000000    -0.010000
    0.000000     0.000000     0.070000
    0.000000     0.000000     0.000000
   -0.000000    -0.000000     0.000000
    0.000000    -0.000000    -0.000000
    0.000000    -0.000000     0.000000
   -0.000000    -0.000000    -0.000000
   -0.000000     0.000000    -0.000000
   -0.000000     0.000000    -0.010000
    0.000000    -0.000000     0.010000
   -0.000000     0.000000    -0.000000
    0.000000    -0.000000     0.020000
   -0.000000     0.000000    -0.020000
   -0.000000     0.000000    -0.000000
   -0.000000     0.000000    -0.020000
   -0.000000     0.000000    -0.010000
    0.000000    -0.000000     0.080000
   -0.000000     0.000000    -0.410000
   -0.000000     0.000000    -0.010000
vibration    98
   -0.000000     0.000000     0.020000
    0.000000    -0.000000    -0.070000
   -0.000000     0.000000     0.360000
   -0.000000     0.000000     0.010000
   -0.000000     0.000000     0.010000
    0.000000    -0.000000    -0.010000
   -0.000000     0.000000     0.000000
   -0.000000     0.000000     0.000000
    0.000000     0.000000    -0.010000
    0.000000    -0.000000    -0.000000
    0.000000    -0.000000     0.000000
    0.000000     0.000000    -0.010000
   -0.000000     0.000000     0.000000
   -0.000000     0.000000     0.010000
    0.000000    -0.000000    -0.010000
   -0.000000     0.000000     0.010000
    0.000000    -0.000000    -0.010000
   -0.000000    -0.000000     0.000000
    0.000000    -0.000000    -0.000000
    0.000000     0.000000     0.000000
   -0.000000     0.000000     0.000000
   -0.000000     0.000000     0.000000
    0.000000    -0.000000    -0.000000
    0.000000    -0.000000    -0.000000
    0.000000    -0.000000    -0.010000
   -0.000000     0.000000     0.010000
   -0.000000     0.000000     0.000000
   -0.000000     0.000000     0.010000
   -0.000000     0.000000     0.010000
    0.000000    -0.000000    -0.030000
   -0.000000     0.000000     0.140000
   -0.000000     0.000000     0.000000
   -0.000000    -0.000000    -0.000000
    0.000000     0.000000     0.000000
   -0.000000    -0.000000    -0.000000
    0.000000     0.000000     0.000000
    0.000000     0.000000     0.000000
    0.000000     0.000000     0.000000
   -0.000000    -0.000000    -0.000000
   -0.000000    -0.000000    -0.000000
   -0.000000    -0.000000    -0.010000
    0.000000     0.000000     0.010000
    0.000000     0.000000     0.000000
    0.000000     0.000000     0.010000
    0.000000     0.000000     0.010000
   -0.000000    -0.000000    -0.050000
    0.000000     0.000000     0.250000
    0.000000     0.000000     0.010000
   -0.000000     0.000000    -0.010000
    0.000000     0.000000     0.000000
   -0.000000     0.000000    -0.010000
    0.000000     0.000000     0.000000
    0.000000    -0.000000     0.010000
    0.000000    -0.000000     0.010000
   -0.000000     0.000000    -0.010000
   -0.000000     0.000000    -0.000000
   -0.000000     0.000000    -0.030000
    0.000000    -0.000000     0.030000
    0.000000    -0.000000     0.000000
    0.000000    -0.000000     0.040000
    0.000000    -0.000000     0.030000
   -0.000000     0.000000    -0.160000
    0.000000    -0.010000     0.860000
    0.000000    -0.000000     0.030000
vibration    99
   -0.060000    -0.160000    -0.000000
   -0.160000     0.070000    -0.000000
   -0.210000    -0.040000    -0.000000
    0.150000     0.160000     0.000000
    0.060000     0.010000     0.000000
    0.010000     0.000000     0.000000
    0.000000     0.020000     0.000000
   -0.040000     0.020000    -0.000000
   -0.050000     0.020000    -0.000000
   -0.000000    -0.000000    -0.000000
   -0.000000    -0.010000    -0.000000
    0.070000     0.050000     0.000000
   -0.090000     0.020000    -0.000000
    0.010000    -0.010000     0.000000
    0.020000    -0.090000     0.000000
    0.160000    -0.180000     0.000000
   -0.050000     0.070000    -0.000000
    0.010000    -0.000000     0.000000
    0.000000    -0.000000    -0.000000
   -0.020000    -0.090000     0.000000
   -0.020000    -0.040000     0.000000
    0.010000     0.010000     0.000000
   -0.000000     0.010000    -0.000000
   -0.020000    -0.050000     0.000000
    0.090000     0.020000     0.000000
   -0.010000     0.060000    -0.000000
   -0.020000     0.000000    -0.000000
    0.160000    -0.060000     0.000000
   -0.160000     0.150000    -0.000000
   -0.070000    -0.160000     0.000000
    0.040000    -0.210000     0.000000
    0.180000     0.170000     0.000000
   -0.070000    -0.050000     0.000000
    0.000000     0.010000    -0.000000
    0.000000     0.000000    -0.000000
    0.090000    -0.020000    -0.000000
    0.040000    -0.020000    -0.000000
   -0.010000     0.010000    -0.000000
   -0.010000    -0.000000     0.000000
    0.050000    -0.020000     0.000000
   -0.020000     0.090000    -0.000000
   -0.060000    -0.010000     0.000000
   -0.000000    -0.020000     0.000000
    0.060000     0.170000    -0.000000
   -0.150000    -0.160000     0.000000
    0.160000    -0.070000    -0.000000
    0.220000     0.040000    -0.000000
   -0.170000     0.190000    -0.000000
    0.050000    -0.070000    -0.000000
   -0.010000     0.000000     0.000000
   -0.000000     0.000000     0.000000
    0.020000     0.090000     0.000000
    0.020000     0.040000     0.000000
   -0.010000    -0.010000    -0.000000
    0.000000    -0.010000    -0.000000
    0.020000     0.050000     0.000000
   -0.090000    -0.020000     0.000000
    0.010000    -0.060000    -0.000000
    0.020000    -0.000000    -0.000000
   -0.170000     0.060000     0.000000
    0.160000    -0.150000    -0.000000
    0.070000     0.160000     0.000000
   -0.040000     0.210000     0.000000
   -0.180000    -0.170000    -0.000000
vibration   100
    0.080000     0.240000     0.000000
    0.230000    -0.100000     0.000000
    0.310000     0.060000     0.000000
   -0.210000    -0.230000    -0.000000
   -0.090000    -0.010000    -0.000000
   -0.010000    -0.010000    -0.000000
   -0.010000    -0.030000    -0.000000
    0.060000    -0.030000     0.000000
    0.080000    -0.010000     0.000000
   -0.000000     0.000000    -0.000000
   -0.000000     0.010000     0.000000
   -0.070000    -0.050000    -0.000000
    0.100000    -0.030000     0.000000
   -0.010000     0.020000    -0.000000
   -0.030000     0.120000    -0.000000
   -0.230000     0.260000    -0.000000
    0.020000    -0.040000     0.000000
   -0.010000    -0.000000    -0.000000
    0.000000     0.000000     0.000000
    0.000000     0.030000    -0.000000
    0.000000     0.000000     0.000000
    0.000000     0.000000     0.000000
   -0.000000    -0.010000     0.000000
    0.010000    -0.000000    -0.000000
   -0.010000     0.000000    -0.000000
   -0.000000    -0.010000     0.000000
    0.000000     0.000000     0.000000
   -0.010000     0.000000    -0.000000
    0.010000    -0.010000     0.000000
    0.010000     0.010000    -0.000000
   -0.000000     0.020000    -0.000000
   -0.010000    -0.020000     0.000000
   -0.070000    -0.050000     0.000000
   -0.000000     0.010000    -0.000000
   -0.000000     0.000000    -0.000000
    0.100000    -0.030000    -0.000000
    0.060000    -0.030000    -0.000000
   -0.010000     0.020000    -0.000000
   -0.010000    -0.010000     0.000000
    0.080000    -0.010000    -0.000000
   -0.030000     0.120000    -0.000000
   -0.090000    -0.010000     0.000000
   -0.010000    -0.030000     0.000000
    0.080000     0.240000    -0.000000
   -0.210000    -0.230000     0.000000
    0.230000    -0.100000    -0.000000
    0.310000     0.060000    -0.000000
   -0.230000     0.260000    -0.000000
    0.020000    -0.040000    -0.000000
   -0.010000    -0.000000     0.000000
    0.000000     0.000000     0.000000
    0.000000     0.030000     0.000000
    0.000000     0.000000    -0.000000
    0.000000     0.000000    -0.000000
   -0.000000    -0.000000    -0.000000
    0.010000    -0.000000    -0.000000
   -0.000000     0.000000     0.000000
   -0.000000    -0.000000    -0.000000
    0.000000     0.000000     0.000000
   -0.010000     0.000000     0.000000
    0.010000    -0.010000    -0.000000
    0.000000     0.010000     0.000000
   -0.000000     0.010000     0.000000
   -0.010000    -0.010000    -0.000000
vibration   101
    0.000000     0.010000     0.000000
    0.010000    -0.000000     0.000000
    0.010000     0.000000     0.000000
   -0.010000    -0.010000    -0.000000
   -0.000000     0.000000    -0.000000
   -0.000000     0.000000    -0.000000
    0.000000    -0.000000     0.000000
    0.000000    -0.000000     0.000000
   -0.000000    -0.010000     0.000000
    0.000000    -0.000000     0.000000
   -0.000000     0.010000    -0.000000
   -0.040000    -0.020000    -0.000000
    0.030000    -0.000000     0.000000
    0.000000    -0.000000     0.000000
    0.000000     0.010000     0.000000
   -0.010000     0.010000    -0.000000
   -0.050000     0.070000    -0.000000
    0.010000     0.000000     0.000000
    0.000000     0.000000    -0.000000
   -0.030000    -0.100000     0.000000
   -0.030000    -0.060000     0.000000
    0.020000     0.010000     0.000000
   -0.010000     0.010000    -0.000000
   -0.010000    -0.080000     0.000000
    0.120000     0.030000     0.000000
   -0.010000     0.090000    -0.000000
   -0.030000     0.010000    -0.000000
    0.240000    -0.080000     0.000000
   -0.230000     0.210000    -0.000000
   -0.100000    -0.220000     0.000000
    0.060000    -0.310000     0.000000
    0.260000     0.230000     0.000000
   -0.040000    -0.020000     0.000000
   -0.000000     0.010000    -0.000000
    0.000000    -0.000000    -0.000000
    0.030000    -0.000000    -0.000000
    0.000000    -0.000000     0.000000
    0.000000    -0.000000     0.000000
   -0.010000     0.000000     0.000000
   -0.000000    -0.010000     0.000000
    0.000000     0.010000    -0.000000
   -0.010000     0.000000     0.000000
    0.000000    -0.000000     0.000000
    0.000000     0.010000    -0.000000
   -0.010000    -0.010000     0.000000
    0.010000    -0.010000    -0.000000
    0.010000     0.000000    -0.000000
   -0.020000     0.010000     0.000000
   -0.050000     0.070000     0.000000
    0.010000     0.000000    -0.000000
    0.000000     0.000000    -0.000000
   -0.030000    -0.100000    -0.000000
   -0.030000    -0.060000    -0.000000
    0.020000     0.010000     0.000000
   -0.010000     0.010000     0.000000
   -0.010000    -0.080000    -0.000000
    0.120000     0.030000    -0.000000
   -0.010000     0.090000     0.000000
   -0.030000     0.010000     0.000000
    0.240000    -0.080000    -0.000000
   -0.230000     0.210000     0.000000
   -0.100000    -0.230000    -0.000000
    0.060000    -0.310000    -0.000000
    0.270000     0.230000     0.000000
vibration   102
    0.060000     0.170000     0.000000
    0.160000    -0.070000     0.000000
    0.220000     0.040000     0.000000
   -0.150000    -0.170000    -0.000000
   -0.060000    -0.010000    -0.000000
   -0.010000    -0.010000    -0.000000
   -0.010000    -0.020000    -0.000000
    0.040000    -0.010000     0.000000
    0.060000     0.000000     0.000000
   -0.000000     0.000000    -0.000000
   -0.000000     0.000000     0.000000
   -0.020000    -0.020000    -0.000000
    0.050000    -0.020000     0.000000
   -0.010000     0.020000    -0.000000
   -0.020000     0.090000    -0.000000
   -0.170000     0.190000    -0.000000
   -0.020000     0.020000    -0.000000
    0.000000     0.000000     0.000000
    0.000000     0.000000    -0.000000
   -0.020000    -0.050000     0.000000
   -0.010000    -0.040000     0.000000
    0.020000     0.010000     0.000000
   -0.010000     0.010000    -0.000000
    0.000000    -0.060000     0.000000
    0.090000     0.020000     0.000000
   -0.010000     0.060000    -0.000000
   -0.020000     0.010000    -0.000000
    0.170000    -0.060000     0.000000
   -0.170000     0.150000    -0.000000
   -0.070000    -0.160000     0.000000
    0.040000    -0.220000     0.000000
    0.190000     0.170000     0.000000
    0.020000     0.020000    -0.000000
    0.000000    -0.000000     0.000000
    0.000000    -0.000000     0.000000
   -0.040000     0.020000     0.000000
   -0.040000     0.010000     0.000000
    0.010000    -0.020000     0.000000
    0.010000     0.000000    -0.000000
   -0.060000    -0.000000     0.000000
    0.020000    -0.080000     0.000000
    0.060000     0.010000    -0.000000
    0.010000     0.020000    -0.000000
   -0.060000    -0.170000     0.000000
    0.150000     0.160000    -0.000000
   -0.160000     0.070000     0.000000
   -0.220000    -0.040000     0.000000
    0.160000    -0.190000     0.000000
    0.020000    -0.020000     0.000000
   -0.000000    -0.000000    -0.000000
   -0.000000    -0.000000     0.000000
    0.020000     0.050000     0.000000
    0.010000     0.040000     0.000000
   -0.020000    -0.010000    -0.000000
    0.000000    -0.010000    -0.000000
   -0.000000     0.060000     0.000000
   -0.090000    -0.020000     0.000000
    0.010000    -0.060000    -0.000000
    0.020000    -0.010000    -0.000000
   -0.170000     0.060000     0.000000
    0.160000    -0.150000    -0.000000
    0.070000     0.160000     0.000000
   -0.040000     0.220000     0.000000
   -0.190000    -0.160000    -0.000000
vibration   103
   -0.010000     0.020000    -0.000000
   -0.010000     0.000000    -0.000000
   -0.020000    -0.030000    -0.000000
   -0.000000     0.000000    -0.000000
    0.010000    -0.020000     0.000000
    0.030000    -0.010000     0.000000
   -0.020000    -0.010000    -0.000000
    0.000000     0.070000    -0.000000
    0.080000     0.150000     0.000000
   -0.000000    -0.010000    -0.000000
   -0.010000    -0.040000    -0.000000
    0.160000     0.090000     0.000000
   -0.230000     0.040000    -0.000000
    0.010000    -0.020000     0.000000
    0.000000    -0.010000     0.000000
   -0.010000     0.020000    -0.000000
    0.150000    -0.260000     0.000000
   -0.080000     0.010000    -0.000000
   -0.020000     0.000000    -0.000000
    0.060000     0.380000    -0.000000
    0.120000    -0.000000     0.000000
   -0.030000    -0.020000    -0.000000
   -0.020000    -0.050000     0.000000
    0.250000    -0.130000     0.000000
   -0.010000    -0.000000    -0.000000
   -0.040000    -0.010000    -0.000000
   -0.010000     0.030000    -0.000000
    0.040000     0.010000     0.000000
    0.000000     0.010000    -0.000000
    0.000000     0.010000    -0.000000
   -0.040000     0.030000    -0.000000
    0.040000     0.020000     0.000000
   -0.260000    -0.150000     0.000000
    0.010000     0.070000    -0.000000
    0.000000     0.020000    -0.000000
    0.370000    -0.060000    -0.000000
   -0.000000    -0.120000     0.000000
   -0.020000     0.030000    -0.000000
   -0.040000     0.020000     0.000000
   -0.130000    -0.250000     0.000000
   -0.000000     0.010000    -0.000000
   -0.010000     0.040000    -0.000000
    0.030000     0.010000    -0.000000
    0.010000    -0.040000     0.000000
    0.010000    -0.000000    -0.000000
    0.010000    -0.000000    -0.000000
    0.030000     0.040000    -0.000000
    0.030000    -0.040000     0.000000
   -0.110000     0.180000     0.000000
    0.050000    -0.010000    -0.000000
    0.020000    -0.000000    -0.000000
   -0.040000    -0.270000    -0.000000
   -0.090000     0.000000     0.000000
    0.020000     0.010000     0.000000
    0.010000     0.030000     0.000000
   -0.180000     0.100000     0.000000
    0.010000     0.000000    -0.000000
    0.020000     0.010000    -0.000000
    0.010000    -0.020000    -0.000000
   -0.030000    -0.010000     0.000000
   -0.000000    -0.010000    -0.000000
   -0.000000    -0.010000    -0.000000
    0.030000    -0.020000    -0.000000
   -0.030000    -0.020000    -0.000000
vibration   104
   -0.000000     0.000000    -0.000000
   -0.010000    -0.000000    -0.000000
   -0.010000    -0.020000    -0.000000
    0.000000     0.000000     0.000000
    0.000000    -0.000000     0.000000
    0.010000    -0.000000     0.000000
   -0.000000    -0.000000    -0.000000
   -0.000000     0.010000    -0.000000
    0.000000     0.010000    -0.000000
   -0.000000    -0.000000     0.000000
    0.000000    -0.010000     0.000000
    0.030000     0.020000     0.000000
   -0.030000     0.000000    -0.000000
    0.000000     0.000000     0.000000
   -0.000000    -0.000000    -0.000000
    0.020000     0.000000     0.000000
    0.180000    -0.300000     0.000000
   -0.090000     0.010000    -0.000000
   -0.030000     0.000000    -0.000000
    0.070000     0.430000    -0.000000
    0.140000    -0.010000     0.000000
   -0.030000    -0.020000    -0.000000
   -0.030000    -0.050000     0.000000
    0.290000    -0.150000     0.000000
   -0.010000    -0.000000    -0.000000
   -0.040000    -0.010000    -0.000000
   -0.010000     0.030000    -0.000000
    0.040000     0.020000     0.000000
   -0.000000     0.020000    -0.000000
    0.010000     0.000000     0.000000
   -0.030000     0.020000    -0.000000
    0.050000     0.050000    -0.000000
    0.110000     0.060000    -0.000000
   -0.000000    -0.030000     0.000000
   -0.000000    -0.010000     0.000000
   -0.140000     0.020000     0.000000
    0.000000     0.040000    -0.000000
    0.010000    -0.010000     0.000000
    0.020000    -0.010000    -0.000000
    0.040000     0.090000    -0.000000
   -0.000000    -0.010000     0.000000
    0.010000    -0.020000     0.000000
   -0.010000    -0.000000     0.000000
   -0.000000     0.010000    -0.000000
   -0.000000     0.000000    -0.000000
   -0.010000     0.000000     0.000000
   -0.020000    -0.020000     0.000000
    0.010000     0.010000    -0.000000
    0.180000    -0.300000    -0.000000
   -0.090000     0.010000     0.000000
   -0.030000     0.000000     0.000000
    0.070000     0.440000     0.000000
    0.140000    -0.010000    -0.000000
   -0.040000    -0.020000    -0.000000
   -0.030000    -0.050000    -0.000000
    0.290000    -0.160000    -0.000000
   -0.010000    -0.000000     0.000000
   -0.040000    -0.010000     0.000000
   -0.010000     0.030000     0.000000
    0.040000     0.020000    -0.000000
   -0.000000     0.020000     0.000000
    0.010000     0.010000     0.000000
   -0.040000     0.030000     0.000000
    0.050000     0.040000     0.000000
vibration   105
   -0.020000     0.040000    -0.000000
   -0.010000     0.010000    -0.000000
   -0.030000    -0.040000    -0.000000
   -0.010000    -0.000000    -0.000000
    0.010000    -0.040000     0.000000
    0.050000    -0.030000     0.000000
   -0.030000    -0.010000    -0.000000
    0.010000     0.140000    -0.000000
    0.150000     0.290000     0.000000
   -0.000000    -0.030000    -0.000000
   -0.010000    -0.090000    -0.000000
    0.300000     0.180000     0.000000
   -0.430000     0.070000    -0.000000
    0.020000    -0.040000     0.000000
    0.000000    -0.010000     0.000000
   -0.040000     0.050000    -0.000000
    0.010000    -0.010000     0.000000
   -0.000000     0.000000    -0.000000
   -0.000000    -0.000000    -0.000000
    0.000000     0.020000    -0.000000
    0.010000    -0.000000     0.000000
   -0.010000    -0.000000    -0.000000
   -0.000000    -0.000000    -0.000000
    0.020000    -0.020000     0.000000
    0.000000    -0.000000     0.000000
   -0.000000     0.000000    -0.000000
   -0.000000     0.000000     0.000000
    0.000000     0.000000     0.000000
   -0.000000     0.010000    -0.000000
    0.000000    -0.000000     0.000000
    0.010000    -0.010000     0.000000
    0.000000     0.020000    -0.000000
    0.290000     0.170000    -0.010000
   -0.010000    -0.090000     0.000000
   -0.000000    -0.030000     0.000000
   -0.420000     0.070000     0.000000
    0.010000     0.140000    -0.000000
    0.020000    -0.030000     0.000000
    0.050000    -0.030000    -0.000000
    0.150000     0.280000    -0.000000
    0.000000    -0.010000     0.000000
    0.010000    -0.040000     0.000000
   -0.030000    -0.010000     0.000000
   -0.010000     0.040000    -0.000000
   -0.020000    -0.000000     0.000000
   -0.000000     0.010000    -0.000000
   -0.020000    -0.030000     0.000000
   -0.050000     0.050000    -0.000000
   -0.080000     0.140000     0.000000
    0.040000    -0.000000    -0.000000
    0.010000    -0.000000    -0.000000
   -0.030000    -0.190000    -0.000000
   -0.060000     0.000000     0.000000
    0.010000     0.010000     0.000000
    0.010000     0.030000     0.000000
   -0.120000     0.060000     0.000000
    0.010000    -0.000000    -0.000000
    0.020000     0.010000    -0.000000
    0.000000    -0.010000    -0.000000
   -0.020000    -0.010000     0.000000
   -0.000000    -0.000000    -0.000000
   -0.000000    -0.010000    -0.000000
    0.030000    -0.020000    -0.000000
   -0.020000     0.000000     0.000000
vibration   106
   -0.010000     0.040000    -0.000000
   -0.000000     0.010000    -0.000000
   -0.020000    -0.030000    -0.000000
   -0.020000    -0.000000    -0.000000
    0.010000    -0.040000     0.000000
    0.050000    -0.020000     0.000000
   -0.030000    -0.010000    -0.000000
    0.010000     0.130000    -0.000000
    0.140000     0.260000     0.000000
   -0.000000    -0.030000    -0.000000
   -0.010000    -0.080000    -0.000000
    0.280000     0.170000     0.000000
   -0.400000     0.060000    -0.000000
    0.020000    -0.030000     0.000000
    0.000000    -0.010000     0.000000
   -0.050000     0.050000    -0.000000
   -0.110000     0.190000    -0.000000
    0.060000    -0.010000     0.000000
    0.020000    -0.000000     0.000000
   -0.040000    -0.270000     0.000000
   -0.090000     0.000000    -0.000000
    0.020000     0.010000     0.000000
    0.020000     0.030000    -0.000000
   -0.170000     0.090000    -0.000000
    0.010000     0.000000     0.000000
    0.030000     0.010000     0.000000
    0.010000    -0.020000     0.000000
   -0.030000    -0.010000    -0.000000
    0.000000    -0.010000     0.000000
   -0.000000     0.000000    -0.000000
    0.020000    -0.010000     0.000000
   -0.030000    -0.030000     0.000000
   -0.180000    -0.110000     0.000000
    0.010000     0.050000    -0.000000
    0.000000     0.020000    -0.000000
    0.260000    -0.040000    -0.000000
   -0.000000    -0.080000     0.000000
   -0.010000     0.020000    -0.000000
   -0.030000     0.020000     0.000000
   -0.090000    -0.170000     0.000000
   -0.000000     0.010000    -0.000000
   -0.010000     0.020000    -0.000000
    0.020000     0.010000    -0.000000
    0.010000    -0.030000     0.000000
    0.010000     0.000000    -0.000000
   -0.000000    -0.000000     0.000000
    0.010000     0.010000    -0.000000
    0.040000    -0.030000     0.000000
    0.130000    -0.230000    -0.000000
   -0.070000     0.010000     0.000000
   -0.020000     0.000000     0.000000
    0.050000     0.320000     0.000000
    0.100000    -0.010000    -0.000000
   -0.030000    -0.010000    -0.000000
   -0.020000    -0.040000    -0.000000
    0.210000    -0.110000    -0.000000
   -0.010000    -0.000000     0.000000
   -0.030000    -0.010000     0.000000
   -0.010000     0.020000     0.000000
    0.030000     0.010000    -0.000000
   -0.000000     0.020000     0.000000
    0.010000    -0.000000    -0.000000
   -0.020000     0.010000     0.000000
    0.040000     0.050000     0.000000
vibration   107
   -0.050000    -0.040000    -0.000000
    0.070000     0.030000     0.000000
    0.150000     0.190000     0.000000
    0.000000     0.020000    -0.000000
    0.000000     0.010000     0.000000
    0.010000    -0.010000     0.000000
   -0.000000    -0.000000    -0.000000
   -0.010000     0.010000    -0.000000
    0.010000     0.020000    -0.000000
   -0.000000     0.000000    -0.000000
   -0.000000     0.000000    -0.000000
   -0.020000    -0.010000    -0.000000
    0.010000    -0.000000     0.000000
    0.000000    -0.020000     0.000000
    0.010000    -0.010000     0.000000
   -0.370000    -0.040000    -0.000000
   -0.010000     0.020000    -0.000000
    0.000000     0.000000    -0.000000
    0.000000     0.000000    -0.000000
   -0.000000    -0.010000     0.000000
    0.010000     0.010000     0.000000
   -0.020000    -0.000000    -0.000000
   -0.010000    -0.010000     0.000000
    0.020000    -0.000000     0.000000
   -0.010000    -0.010000    -0.000000
    0.010000    -0.000000     0.000000
   -0.000000     0.000000    -0.000000
   -0.050000     0.060000    -0.000000
    0.020000    -0.000000     0.000000
    0.030000    -0.080000     0.000000
    0.210000    -0.160000     0.000000
   -0.040000     0.400000    -0.000000
    0.030000     0.010000    -0.000000
    0.010000    -0.000000     0.000000
    0.000000    -0.000000     0.000000
   -0.010000     0.000000     0.000000
    0.010000    -0.010000     0.000000
   -0.000000     0.020000    -0.000000
   -0.010000     0.010000     0.000000
   -0.010000    -0.030000     0.000000
   -0.010000     0.010000    -0.000000
   -0.000000    -0.010000     0.000000
    0.000000     0.000000    -0.000000
    0.060000     0.050000    -0.000000
   -0.000000    -0.020000     0.000000
   -0.090000    -0.040000     0.000000
   -0.170000    -0.220000     0.000000
    0.430000     0.040000    -0.000000
    0.010000    -0.030000    -0.000000
   -0.000000    -0.010000    -0.000000
   -0.000000    -0.000000    -0.000000
    0.000000     0.010000     0.000000
   -0.010000    -0.010000     0.000000
    0.020000     0.000000    -0.000000
    0.010000     0.010000     0.000000
   -0.030000     0.010000     0.000000
    0.010000     0.010000     0.000000
   -0.010000     0.000000     0.000000
    0.000000    -0.000000    -0.000000
    0.050000    -0.060000    -0.000000
   -0.020000     0.000000     0.000000
   -0.030000     0.080000     0.000000
   -0.210000     0.170000     0.000000
    0.040000    -0.420000    -0.000000
vibration   108
   -0.000000    -0.000000     0.000000
    0.000000     0.000000     0.000000
    0.000000     0.000000     0.000000
    0.000000    -0.000000     0.000000
   -0.000000    -0.000000    -0.000000
   -0.000000     0.000000    -0.000000
    0.000000     0.000000     0.000000
   -0.000000    -0.010000    -0.000000
   -0.010000    -0.010000    -0.000000
   -0.000000     0.000000     0.000000
    0.000000    -0.000000     0.000000
    0.010000     0.000000     0.000000
    0.010000    -0.000000     0.000000
   -0.000000     0.010000    -0.000000
   -0.000000    -0.000000    -0.000000
    0.000000    -0.000000     0.000000
   -0.010000     0.020000    -0.000000
    0.000000     0.000000    -0.000000
    0.000000     0.000000     0.000000
   -0.000000    -0.020000     0.000000
    0.010000     0.010000     0.000000
   -0.030000    -0.000000    -0.000000
   -0.010000    -0.010000     0.000000
    0.020000    -0.000000    -0.000000
   -0.010000    -0.010000    -0.000000
    0.010000    -0.000000     0.000000
   -0.000000     0.000000    -0.000000
   -0.070000     0.080000    -0.000000
    0.030000    -0.000000     0.000000
    0.050000    -0.120000     0.000000
    0.300000    -0.230000     0.000000
   -0.060000     0.570000    -0.000000
    0.010000     0.000000    -0.000000
    0.000000    -0.000000    -0.000000
   -0.000000     0.000000    -0.000000
    0.010000    -0.000000    -0.000000
   -0.000000    -0.010000     0.000000
   -0.000000     0.010000    -0.000000
   -0.000000     0.000000    -0.000000
   -0.010000    -0.020000     0.000000
   -0.000000     0.000000     0.000000
   -0.000000    -0.000000     0.000000
    0.000000     0.000000    -0.000000
    0.000000     0.000000    -0.000000
    0.000000    -0.000000     0.000000
   -0.000000    -0.000000     0.000000
   -0.000000    -0.010000     0.000000
    0.020000     0.000000    -0.000000
   -0.010000     0.020000     0.000000
    0.000000     0.000000     0.000000
    0.000000     0.000000     0.000000
   -0.000000    -0.020000    -0.000000
    0.010000     0.010000     0.000000
   -0.030000    -0.000000     0.000000
   -0.010000    -0.010000    -0.000000
    0.020000    -0.000000    -0.000000
   -0.010000    -0.010000    -0.000000
    0.010000    -0.000000    -0.000000
   -0.000000     0.000000     0.000000
   -0.070000     0.080000     0.000000
    0.030000    -0.000000    -0.000000
    0.050000    -0.120000    -0.000000
    0.300000    -0.230000    -0.000000
   -0.060000     0.570000     0.000000
vibration   109
    0.080000     0.070000     0.000000
   -0.120000    -0.050000    -0.000000
   -0.230000    -0.300000    -0.000000
   -0.000000    -0.030000     0.000000
   -0.000000    -0.010000    -0.000000
   -0.010000     0.010000    -0.000000
    0.000000     0.000000     0.000000
    0.010000    -0.010000     0.000000
   -0.000000    -0.020000     0.000000
    0.000000    -0.000000     0.000000
    0.000000    -0.000000     0.000000
    0.030000     0.010000     0.000000
   -0.020000     0.000000    -0.000000
   -0.000000     0.030000    -0.000000
   -0.010000     0.010000    -0.000000
    0.570000     0.060000     0.000000
    0.010000    -0.010000     0.000000
   -0.000000    -0.000000     0.000000
    0.000000    -0.000000     0.000000
   -0.000000    -0.010000    -0.000000
   -0.010000     0.000000    -0.000000
    0.010000     0.000000     0.000000
    0.000000     0.000000    -0.000000
   -0.020000     0.010000    -0.000000
    0.000000     0.000000    -0.000000
   -0.000000     0.000000    -0.000000
    0.000000    -0.000000     0.000000
    0.010000    -0.010000     0.000000
   -0.000000    -0.000000    -0.000000
   -0.000000     0.010000    -0.000000
   -0.020000     0.020000    -0.000000
    0.000000    -0.060000     0.000000
    0.020000     0.010000    -0.000000
    0.000000    -0.000000     0.000000
    0.000000    -0.000000     0.000000
   -0.020000     0.000000     0.000000
    0.010000    -0.010000     0.000000
   -0.000000     0.030000    -0.000000
   -0.010000     0.010000     0.000000
    0.000000    -0.020000     0.000000
   -0.010000     0.010000    -0.000000
   -0.000000    -0.010000     0.000000
    0.000000     0.000000    -0.000000
    0.080000     0.070000    -0.000000
   -0.000000    -0.030000     0.000000
   -0.120000    -0.050000     0.000000
   -0.230000    -0.300000     0.000000
    0.560000     0.060000    -0.000000
    0.000000    -0.010000    -0.000000
   -0.000000    -0.000000    -0.000000
    0.000000     0.000000    -0.000000
   -0.000000    -0.010000    -0.000000
   -0.010000     0.000000     0.000000
    0.000000     0.000000     0.000000
    0.000000    -0.000000    -0.000000
   -0.010000     0.010000     0.000000
   -0.000000     0.000000     0.000000
    0.000000     0.000000     0.000000
    0.000000    -0.000000    -0.000000
   -0.010000     0.000000     0.000000
    0.000000    -0.000000    -0.000000
    0.000000    -0.010000    -0.000000
    0.020000    -0.020000    -0.000000
   -0.000000     0.030000     0.000000
vibration   110
    0.060000     0.060000     0.000000
   -0.090000    -0.040000    -0.000000
   -0.180000    -0.230000    -0.000000
   -0.000000    -0.020000     0.000000
   -0.000000    -0.010000    -0.000000
   -0.010000     0.000000    -0.000000
    0.000000     0.000000     0.000000
    0.010000    -0.000000     0.000000
    0.000000    -0.010000     0.000000
    0.000000    -0.000000     0.000000
    0.000000    -0.000000     0.000000
    0.010000     0.010000     0.000000
   -0.020000     0.000000    -0.000000
    0.000000     0.020000    -0.000000
   -0.010000     0.010000    -0.000000
    0.430000     0.050000     0.000000
   -0.000000     0.010000    -0.000000
    0.000000     0.000000    -0.000000
    0.000000     0.000000     0.000000
   -0.000000    -0.020000     0.000000
    0.000000     0.010000    -0.000000
   -0.010000     0.000000    -0.000000
   -0.000000    -0.010000     0.000000
    0.010000     0.000000    -0.000000
   -0.010000    -0.010000    -0.000000
    0.010000    -0.000000     0.000000
   -0.000000     0.000000    -0.000000
   -0.050000     0.060000    -0.000000
    0.020000    -0.000000     0.000000
    0.030000    -0.080000     0.000000
    0.210000    -0.170000     0.000000
   -0.040000     0.400000    -0.000000
   -0.010000    -0.000000     0.000000
   -0.000000     0.000000    -0.000000
   -0.000000     0.000000    -0.000000
    0.010000    -0.000000    -0.000000
   -0.010000     0.000000     0.000000
   -0.000000    -0.010000     0.000000
    0.010000    -0.000000    -0.000000
   -0.000000     0.010000    -0.000000
    0.010000    -0.010000     0.000000
    0.000000     0.010000    -0.000000
   -0.000000    -0.000000     0.000000
   -0.060000    -0.050000     0.000000
    0.000000     0.020000    -0.000000
    0.080000     0.030000    -0.000000
    0.160000     0.200000    -0.000000
   -0.380000    -0.040000     0.000000
    0.000000    -0.010000    -0.000000
   -0.000000    -0.000000    -0.000000
   -0.000000    -0.000000    -0.000000
    0.000000     0.010000     0.000000
   -0.000000    -0.010000    -0.000000
    0.010000    -0.000000    -0.000000
    0.000000     0.010000     0.000000
   -0.010000    -0.000000     0.000000
    0.010000     0.010000     0.000000
   -0.010000     0.000000     0.000000
    0.000000    -0.000000    -0.000000
    0.050000    -0.060000    -0.000000
   -0.020000     0.000000     0.000000
   -0.030000     0.080000     0.000000
   -0.200000     0.160000     0.000000
    0.040000    -0.380000    -0.000000
vibration   111
   -0.020000    -0.010000    -0.000000
    0.040000     0.010000     0.000000
    0.060000     0.030000     0.000000
    0.020000     0.010000     0.000000
   -0.010000    -0.030000    -0.000000
    0.020000     0.010000     0.000000
    0.010000     0.020000     0.000000
   -0.020000    -0.060000    -0.000000
   -0.060000    -0.100000    -0.000000
   -0.010000     0.000000     0.000000
    0.060000    -0.050000     0.000000
    0.280000     0.130000     0.000000
   -0.180000     0.050000    -0.000000
   -0.050000     0.090000    -0.000000
   -0.060000    -0.020000    -0.000000
    0.020000    -0.010000     0.000000
    0.190000    -0.400000     0.000000
   -0.060000    -0.090000     0.000000
    0.000000     0.010000     0.000000
    0.070000     0.250000    -0.000000
   -0.090000     0.030000    -0.000000
    0.130000     0.070000     0.000000
    0.010000    -0.020000     0.000000
   -0.150000     0.090000    -0.000000
   -0.020000     0.080000    -0.000000
   -0.040000     0.020000    -0.000000
    0.030000    -0.010000     0.000000
   -0.010000     0.020000    -0.000000
    0.000000    -0.030000     0.000000
    0.020000    -0.060000     0.000000
    0.040000    -0.080000     0.000000
   -0.020000    -0.040000     0.000000
   -0.350000    -0.170000     0.010000
   -0.080000     0.060000    -0.000000
    0.010000    -0.000000    -0.000000
    0.220000    -0.060000    -0.000000
    0.030000     0.080000    -0.000000
    0.060000    -0.120000     0.000000
   -0.020000    -0.010000     0.000000
    0.080000     0.130000    -0.000000
    0.070000     0.020000    -0.000000
    0.010000     0.040000    -0.000000
   -0.010000    -0.030000     0.000000
    0.020000     0.010000    -0.000000
   -0.030000    -0.000000     0.000000
   -0.050000    -0.020000     0.000000
   -0.070000    -0.040000     0.000000
   -0.040000     0.010000     0.000000
   -0.130000     0.280000     0.000000
    0.040000     0.060000     0.000000
   -0.000000    -0.010000    -0.000000
   -0.050000    -0.170000    -0.000000
    0.060000    -0.020000    -0.000000
   -0.090000    -0.050000     0.000000
   -0.010000     0.020000     0.000000
    0.100000    -0.060000    -0.000000
    0.020000    -0.060000    -0.000000
    0.030000    -0.010000    -0.000000
   -0.020000     0.010000     0.000000
    0.010000    -0.010000    -0.000000
   -0.000000     0.020000     0.000000
   -0.010000     0.040000     0.000000
   -0.030000     0.050000     0.000000
    0.010000     0.030000     0.000000
vibration   112
   -0.010000    -0.010000    -0.000000
    0.000000     0.000000     0.000000
    0.010000     0.010000    -0.000000
    0.000000     0.010000     0.000000
    0.000000     0.000000     0.000000
   -0.000000     0.000000     0.000000
   -0.000000    -0.000000    -0.000000
    0.000000     0.010000     0.000000
    0.010000     0.020000     0.000000
    0.000000    -0.000000    -0.000000
   -0.000000    -0.000000    -0.000000
   -0.000000    -0.000000     0.000000
   -0.010000     0.000000    -0.000000
    0.000000    -0.010000     0.000000
    0.000000     0.000000     0.000000
   -0.030000    -0.010000    -0.000000
    0.210000    -0.450000     0.000000
   -0.070000    -0.100000     0.000000
    0.000000     0.010000     0.000000
    0.080000     0.270000    -0.000000
   -0.110000     0.040000    -0.000000
    0.150000     0.080000     0.000000
    0.010000    -0.020000     0.000000
   -0.180000     0.100000    -0.000000
   -0.030000     0.090000    -0.000000
   -0.050000     0.020000    -0.000000
    0.040000    -0.020000     0.000000
   -0.000000     0.020000    -0.000000
   -0.000000    -0.030000     0.000000
    0.020000    -0.070000     0.000000
    0.040000    -0.080000     0.000000
   -0.010000    -0.090000     0.000000
    0.150000     0.070000    -0.000000
    0.030000    -0.030000     0.000000
   -0.000000     0.000000     0.000000
   -0.100000     0.030000     0.000000
   -0.010000    -0.030000     0.000000
   -0.030000     0.050000    -0.000000
    0.010000     0.010000    -0.000000
   -0.020000    -0.040000     0.000000
   -0.030000    -0.010000     0.000000
   -0.010000    -0.020000     0.000000
    0.000000     0.010000    -0.000000
   -0.010000    -0.010000     0.000000
    0.010000     0.010000    -0.000000
    0.030000     0.010000    -0.000000
    0.030000     0.020000    -0.000000
   -0.010000    -0.010000     0.000000
    0.220000    -0.460000    -0.000000
   -0.070000    -0.100000    -0.000000
    0.000000     0.020000     0.000000
    0.080000     0.280000     0.000000
   -0.110000     0.040000     0.000000
    0.160000     0.080000    -0.000000
    0.010000    -0.020000    -0.000000
   -0.180000     0.100000     0.000000
   -0.030000     0.100000     0.000000
   -0.050000     0.020000     0.000000
    0.040000    -0.020000    -0.000000
   -0.000000     0.020000     0.000000
    0.000000    -0.030000    -0.000000
    0.020000    -0.070000    -0.000000
    0.040000    -0.080000    -0.000000
   -0.010000    -0.080000    -0.000000
vibration   113
   -0.020000    -0.000000    -0.000000
    0.070000     0.020000     0.000000
    0.080000     0.040000     0.000000
    0.030000     0.000000     0.000000
   -0.020000    -0.050000    -0.000000
    0.020000     0.010000     0.000000
    0.020000     0.040000     0.000000
   -0.040000    -0.110000    -0.000000
   -0.100000    -0.180000    -0.000000
   -0.020000     0.000000     0.000000
    0.100000    -0.070000     0.000000
    0.470000     0.220000     0.000000
   -0.290000     0.080000    -0.000000
   -0.080000     0.160000    -0.000000
   -0.100000    -0.030000    -0.000000
    0.080000    -0.010000     0.000000
   -0.010000     0.020000    -0.000000
    0.000000     0.000000     0.000000
   -0.000000    -0.000000    -0.000000
   -0.000000    -0.020000     0.000000
   -0.000000     0.000000    -0.000000
   -0.000000    -0.000000     0.000000
   -0.000000     0.000000    -0.000000
   -0.010000     0.010000    -0.000000
    0.000000    -0.000000     0.000000
    0.000000     0.000000     0.000000
    0.000000    -0.000000     0.000000
    0.010000    -0.010000     0.000000
   -0.010000     0.010000    -0.000000
   -0.000000     0.010000    -0.000000
   -0.010000     0.010000    -0.000000
    0.010000    -0.030000     0.000000
    0.450000     0.210000    -0.010000
    0.100000    -0.070000    -0.000000
   -0.010000     0.000000     0.000000
   -0.270000     0.080000     0.000000
   -0.040000    -0.110000     0.000000
   -0.080000     0.150000    -0.000000
    0.020000     0.010000    -0.000000
   -0.100000    -0.180000     0.000000
   -0.090000    -0.030000     0.000000
   -0.020000    -0.050000     0.000000
    0.020000     0.040000    -0.000000
   -0.020000    -0.000000     0.000000
    0.030000    -0.000000    -0.000000
    0.070000     0.020000    -0.000000
    0.080000     0.040000    -0.000000
    0.080000    -0.010000    -0.000000
   -0.060000     0.130000     0.000000
    0.020000     0.020000     0.000000
   -0.000000    -0.000000    -0.000000
   -0.020000    -0.090000    -0.000000
    0.020000    -0.010000    -0.000000
   -0.040000    -0.020000     0.000000
   -0.010000     0.010000     0.000000
    0.030000    -0.010000    -0.000000
    0.010000    -0.020000    -0.000000
    0.010000    -0.000000    -0.000000
   -0.010000     0.000000     0.000000
    0.010000    -0.010000    -0.000000
   -0.010000     0.010000     0.000000
   -0.010000     0.020000     0.000000
   -0.020000     0.030000     0.000000
    0.010000    -0.010000    -0.000000
vibration   114
   -0.010000    -0.000000    -0.000000
    0.050000     0.020000     0.000000
    0.060000     0.030000     0.000000
    0.020000    -0.000000     0.000000
   -0.020000    -0.040000    -0.000000
    0.020000     0.010000     0.000000
    0.020000     0.030000     0.000000
   -0.030000    -0.090000    -0.000000
   -0.080000    -0.150000    -0.000000
   -0.010000     0.000000    -0.000000
    0.080000    -0.060000     0.000000
    0.370000     0.180000     0.000000
   -0.230000     0.070000    -0.000000
   -0.070000     0.130000    -0.000000
   -0.080000    -0.020000    -0.000000
    0.080000    -0.010000     0.000000
   -0.130000     0.270000    -0.000000
    0.040000     0.060000    -0.000000
   -0.000000    -0.010000    -0.000000
   -0.050000    -0.160000     0.000000
    0.070000    -0.020000     0.000000
   -0.090000    -0.050000    -0.000000
   -0.010000     0.010000    -0.000000
    0.110000    -0.060000     0.000000
    0.010000    -0.060000     0.000000
    0.030000    -0.010000     0.000000
   -0.030000     0.010000    -0.000000
   -0.000000    -0.010000     0.000000
    0.000000     0.020000    -0.000000
   -0.010000     0.040000    -0.000000
   -0.020000     0.040000    -0.000000
    0.000000     0.060000    -0.000000
   -0.300000    -0.140000     0.000000
   -0.070000     0.050000     0.000000
    0.010000    -0.000000    -0.000000
    0.180000    -0.050000    -0.000000
    0.020000     0.070000    -0.000000
    0.050000    -0.100000     0.000000
   -0.010000    -0.010000     0.000000
    0.070000     0.120000    -0.000000
    0.060000     0.020000    -0.000000
    0.020000     0.030000    -0.000000
   -0.010000    -0.030000     0.000000
    0.010000    -0.000000    -0.000000
   -0.020000     0.000000     0.000000
   -0.040000    -0.010000     0.000000
   -0.050000    -0.020000     0.000000
   -0.070000     0.000000     0.000000
    0.170000    -0.370000    -0.000000
   -0.060000    -0.080000    -0.000000
    0.000000     0.010000     0.000000
    0.060000     0.220000     0.000000
   -0.090000     0.030000     0.000000
    0.130000     0.070000    -0.000000
    0.010000    -0.020000    -0.000000
   -0.150000     0.080000     0.000000
   -0.020000     0.080000     0.000000
   -0.040000     0.020000     0.000000
    0.030000    -0.020000    -0.000000
    0.000000     0.010000     0.000000
   -0.000000    -0.020000    -0.000000
    0.020000    -0.050000    -0.000000
    0.020000    -0.060000    -0.000000
   -0.000000    -0.090000    -0.000000
vibration   115
   -0.040000     0.080000    -0.000000
    0.010000     0.030000     0.000000
   -0.110000    -0.260000    -0.000000
   -0.000000     0.010000    -0.000000
   -0.010000    -0.100000     0.000000
    0.090000    -0.010000     0.000000
   -0.000000     0.040000    -0.000000
   -0.080000    -0.020000    -0.000000
   -0.190000    -0.120000    -0.000000
    0.010000     0.020000     0.000000
   -0.030000     0.030000    -0.000000
   -0.130000    -0.050000    -0.000000
    0.050000    -0.000000     0.000000
    0.090000     0.010000     0.000000
    0.010000    -0.090000     0.000000
   -0.140000     0.090000    -0.000000
   -0.050000     0.130000    -0.000000
    0.030000     0.030000     0.000000
    0.030000    -0.010000     0.000000
   -0.000000    -0.060000     0.000000
   -0.020000     0.080000    -0.000000
    0.010000    -0.100000     0.000000
   -0.010000    -0.100000     0.000000
   -0.130000     0.200000    -0.000000
   -0.100000    -0.010000    -0.000000
   -0.110000     0.010000    -0.000000
    0.040000     0.010000     0.000000
    0.090000     0.040000     0.000000
    0.010000     0.000000     0.000000
    0.030000    -0.010000     0.000000
   -0.270000     0.120000    -0.000000
    0.100000     0.140000    -0.000000
    0.140000     0.050000    -0.000000
    0.030000    -0.030000     0.000000
   -0.010000    -0.030000     0.000000
   -0.060000     0.000000     0.000000
    0.080000     0.020000    -0.000000
   -0.100000    -0.010000     0.000000
   -0.100000     0.010000     0.000000
    0.200000     0.130000    -0.000000
   -0.010000     0.100000    -0.000000
    0.010000     0.110000    -0.000000
    0.010000    -0.040000     0.000000
    0.040000    -0.090000     0.000000
    0.000000    -0.010000     0.000000
   -0.010000    -0.030000     0.000000
    0.120000     0.270000    -0.000000
    0.140000    -0.100000    -0.000000
    0.050000    -0.130000    -0.000000
   -0.030000    -0.030000    -0.000000
   -0.020000     0.010000     0.000000
    0.000000     0.060000     0.000000
    0.020000    -0.080000    -0.000000
   -0.010000     0.090000     0.000000
    0.010000     0.090000     0.000000
    0.120000    -0.190000    -0.000000
    0.090000     0.010000    -0.000000
    0.100000    -0.010000    -0.000000
   -0.040000    -0.000000     0.000000
   -0.080000    -0.040000     0.000000
   -0.010000    -0.000000     0.000000
   -0.030000     0.010000     0.000000
    0.260000    -0.110000    -0.000000
   -0.100000    -0.140000    -0.000000
vibration   116
    0.040000    -0.080000     0.000000
   -0.010000    -0.030000    -0.000000
    0.110000     0.260000     0.000000
    0.000000    -0.010000     0.000000
    0.010000     0.100000    -0.000000
   -0.090000     0.010000    -0.000000
    0.000000    -0.040000     0.000000
    0.080000     0.020000     0.000000
    0.180000     0.120000     0.000000
   -0.010000    -0.020000    -0.000000
    0.030000    -0.030000     0.000000
    0.130000     0.050000     0.000000
   -0.050000     0.000000    -0.000000
   -0.090000    -0.010000    -0.000000
   -0.020000     0.090000    -0.000000
    0.140000    -0.100000     0.000000
    0.050000    -0.130000     0.000000
   -0.030000    -0.030000    -0.000000
   -0.020000     0.010000    -0.000000
    0.000000     0.050000    -0.000000
    0.030000    -0.080000     0.000000
   -0.020000     0.100000    -0.000000
    0.010000     0.100000    -0.000000
    0.130000    -0.200000     0.000000
    0.100000     0.010000     0.000000
    0.110000    -0.020000     0.000000
   -0.040000    -0.000000    -0.000000
   -0.090000    -0.040000    -0.000000
   -0.010000    -0.000000    -0.000000
   -0.030000     0.010000    -0.000000
    0.270000    -0.120000     0.000000
   -0.100000    -0.150000     0.000000
    0.130000     0.050000    -0.000000
    0.030000    -0.030000     0.000000
   -0.010000    -0.030000     0.000000
   -0.050000     0.000000     0.000000
    0.080000     0.020000    -0.000000
   -0.100000    -0.010000     0.000000
   -0.090000     0.010000     0.000000
    0.190000     0.120000    -0.000000
   -0.020000     0.100000    -0.000000
    0.020000     0.110000    -0.000000
    0.010000    -0.040000     0.000000
    0.040000    -0.090000     0.000000
    0.000000    -0.010000     0.000000
   -0.010000    -0.030000     0.000000
    0.120000     0.280000    -0.000000
    0.150000    -0.100000    -0.000000
    0.050000    -0.120000    -0.000000
   -0.030000    -0.030000    -0.000000
   -0.020000     0.010000     0.000000
    0.000000     0.050000     0.000000
    0.020000    -0.080000    -0.000000
   -0.020000     0.090000     0.000000
    0.010000     0.090000     0.000000
    0.120000    -0.190000    -0.000000
    0.090000     0.010000    -0.000000
    0.100000    -0.020000    -0.000000
   -0.040000    -0.000000     0.000000
   -0.080000    -0.040000     0.000000
   -0.010000    -0.000000     0.000000
   -0.020000     0.010000     0.000000
    0.260000    -0.110000    -0.000000
   -0.090000    -0.140000    -0.000000
vibration   117
    0.040000    -0.090000     0.000000
   -0.010000    -0.030000    -0.000000
    0.120000     0.280000     0.000000
    0.000000    -0.010000     0.000000
    0.020000     0.110000    -0.000000
   -0.100000     0.010000    -0.000000
    0.000000    -0.040000     0.000000
    0.080000     0.030000     0.000000
    0.200000     0.130000     0.000000
   -0.010000    -0.030000    -0.000000
    0.030000    -0.030000     0.000000
    0.130000     0.050000     0.000000
   -0.060000     0.000000    -0.000000
   -0.100000    -0.020000    -0.000000
   -0.010000     0.100000    -0.000000
    0.150000    -0.100000     0.000000
   -0.050000     0.130000    -0.000000
    0.030000     0.030000     0.000000
    0.020000    -0.010000     0.000000
   -0.000000    -0.050000     0.000000
   -0.020000     0.080000    -0.000000
    0.010000    -0.090000     0.000000
   -0.010000    -0.090000     0.000000
   -0.120000     0.180000    -0.000000
   -0.090000    -0.020000    -0.000000
   -0.100000     0.010000    -0.000000
    0.040000     0.000000     0.000000
    0.080000     0.040000     0.000000
    0.010000     0.000000     0.000000
    0.030000    -0.010000     0.000000
   -0.260000     0.110000    -0.000000
    0.090000     0.140000    -0.000000
    0.120000     0.050000    -0.000000
    0.030000    -0.030000     0.000000
   -0.010000    -0.020000     0.000000
   -0.050000     0.000000     0.000000
    0.080000     0.020000    -0.000000
   -0.090000    -0.020000     0.000000
   -0.090000     0.010000     0.000000
    0.190000     0.120000    -0.000000
   -0.010000     0.090000    -0.000000
    0.020000     0.100000    -0.000000
    0.000000    -0.040000     0.000000
    0.040000    -0.080000     0.000000
    0.000000    -0.010000     0.000000
   -0.010000    -0.020000     0.000000
    0.110000     0.260000    -0.000000
    0.140000    -0.090000    -0.000000
   -0.050000     0.130000     0.000000
    0.030000     0.030000     0.000000
    0.030000    -0.010000    -0.000000
   -0.000000    -0.060000    -0.000000
   -0.020000     0.080000     0.000000
    0.010000    -0.100000    -0.000000
   -0.010000    -0.090000    -0.000000
   -0.120000     0.190000     0.000000
   -0.100000    -0.020000     0.000000
   -0.110000     0.020000     0.000000
    0.040000     0.010000    -0.000000
    0.090000     0.040000    -0.000000
    0.010000     0.000000    -0.000000
    0.030000    -0.010000    -0.000000
   -0.280000     0.120000     0.000000
    0.100000     0.150000     0.000000
vibration   118
    0.040000    -0.080000     0.000000
   -0.020000    -0.030000    -0.000000
    0.120000     0.280000     0.000000
   -0.000000    -0.010000     0.000000
    0.020000     0.110000    -0.000000
   -0.090000     0.010000    -0.000000
    0.000000    -0.040000     0.000000
    0.080000     0.020000     0.000000
    0.190000     0.120000     0.000000
   -0.010000    -0.030000    -0.000000
    0.030000    -0.030000     0.000000
    0.130000     0.050000     0.000000
   -0.050000     0.000000    -0.000000
   -0.100000    -0.020000    -0.000000
   -0.010000     0.100000    -0.000000
    0.150000    -0.100000     0.000000
   -0.050000     0.120000    -0.000000
    0.030000     0.030000     0.000000
    0.020000    -0.010000     0.000000
   -0.000000    -0.050000     0.000000
   -0.020000     0.070000    -0.000000
    0.010000    -0.090000     0.000000
   -0.010000    -0.090000     0.000000
   -0.120000     0.180000    -0.000000
   -0.090000    -0.010000    -0.000000
   -0.100000     0.020000    -0.000000
    0.040000     0.000000     0.000000
    0.080000     0.040000     0.000000
    0.010000    -0.000000     0.000000
    0.020000    -0.010000     0.000000
   -0.270000     0.110000    -0.000000
    0.090000     0.140000    -0.000000
   -0.120000    -0.050000     0.000000
   -0.030000     0.030000    -0.000000
    0.010000     0.020000    -0.000000
    0.050000    -0.000000    -0.000000
   -0.080000    -0.020000     0.000000
    0.090000     0.010000    -0.000000
    0.090000    -0.010000    -0.000000
   -0.180000    -0.120000     0.000000
    0.010000    -0.100000     0.000000
   -0.020000    -0.100000     0.000000
   -0.000000     0.040000    -0.000000
   -0.040000     0.080000    -0.000000
    0.000000     0.010000    -0.000000
    0.010000     0.020000    -0.000000
   -0.110000    -0.270000     0.000000
   -0.150000     0.090000     0.000000
    0.050000    -0.130000    -0.000000
   -0.030000    -0.030000    -0.000000
   -0.030000     0.010000     0.000000
    0.000000     0.050000     0.000000
    0.020000    -0.080000    -0.000000
   -0.020000     0.100000     0.000000
    0.010000     0.090000     0.000000
    0.130000    -0.190000    -0.000000
    0.100000     0.010000    -0.000000
    0.110000    -0.020000    -0.000000
   -0.040000    -0.000000     0.000000
   -0.080000    -0.040000     0.000000
   -0.010000     0.000000     0.000000
   -0.030000     0.020000     0.000000
    0.280000    -0.120000    -0.000000
   -0.100000    -0.150000    -0.000000
vibration   119
   -0.010000     0.010000    -0.000000
    0.040000    -0.000000     0.000000
   -0.090000    -0.310000    -0.000000
    0.040000     0.040000     0.000000
   -0.080000    -0.030000    -0.000000
   -0.100000     0.020000    -0.000000
    0.010000     0.000000     0.000000
    0.080000     0.000000     0.000000
    0.110000     0.030000     0.000000
    0.020000    -0.020000     0.000000
   -0.020000    -0.010000    -0.000000
   -0.030000    -0.010000    -0.000000
   -0.030000    -0.010000    -0.000000
   -0.000000     0.030000    -0.000000
    0.020000    -0.040000     0.000000
   -0.140000     0.010000    -0.000000
   -0.020000     0.030000    -0.000000
   -0.010000     0.030000    -0.000000
   -0.020000    -0.020000    -0.000000
   -0.010000     0.040000    -0.000000
    0.000000    -0.110000     0.000000
    0.040000     0.010000     0.000000
    0.020000     0.130000    -0.000000
    0.040000    -0.150000     0.000000
   -0.050000    -0.030000    -0.000000
   -0.030000     0.100000    -0.000000
    0.000000    -0.010000     0.000000
    0.010000     0.010000    -0.000000
    0.050000    -0.050000     0.000000
   -0.000000    -0.050000     0.000000
   -0.410000     0.120000    -0.000000
    0.020000     0.190000    -0.000000
    0.040000     0.020000    -0.000000
    0.030000     0.010000    -0.000000
   -0.030000     0.030000    -0.000000
    0.040000     0.010000    -0.000000
   -0.120000    -0.010000     0.000000
    0.010000    -0.040000     0.000000
    0.140000    -0.020000    -0.000000
   -0.170000    -0.040000     0.000000
   -0.030000     0.050000    -0.000000
    0.110000     0.040000    -0.000000
   -0.010000    -0.000000     0.000000
    0.010000    -0.010000     0.000000
   -0.050000    -0.060000     0.000000
   -0.060000     0.000000     0.000000
    0.130000     0.440000    -0.010000
    0.210000    -0.020000    -0.000000
    0.010000    -0.030000    -0.000000
    0.010000    -0.020000    -0.000000
    0.020000     0.020000     0.000000
    0.010000    -0.030000    -0.000000
   -0.000000     0.080000     0.000000
   -0.030000    -0.000000     0.000000
   -0.020000    -0.100000    -0.000000
   -0.030000     0.120000     0.000000
    0.040000     0.020000    -0.000000
    0.030000    -0.080000    -0.000000
   -0.000000     0.010000     0.000000
   -0.010000    -0.010000    -0.000000
   -0.040000     0.040000     0.000000
    0.000000     0.040000     0.000000
    0.310000    -0.090000    -0.000000
   -0.020000    -0.150000    -0.000000
vibration   120
    0.020000    -0.010000     0.000000
   -0.070000     0.000000    -0.000000
    0.150000     0.530000     0.000000
   -0.070000    -0.070000    -0.000000
    0.130000     0.040000     0.000000
    0.170000    -0.030000     0.000000
   -0.020000    -0.010000    -0.000000
   -0.140000    -0.010000    -0.000000
   -0.210000    -0.060000    -0.000000
   -0.030000     0.030000    -0.000000
    0.030000     0.020000     0.000000
    0.040000     0.020000     0.000000
    0.050000     0.010000     0.000000
    0.010000    -0.050000     0.000000
   -0.030000     0.060000    -0.000000
    0.240000    -0.020000     0.000000
    0.010000    -0.010000     0.000000
    0.000000    -0.010000     0.000000
    0.010000     0.010000     0.000000
    0.000000    -0.010000     0.000000
   -0.000000     0.040000    -0.000000
   -0.010000    -0.000000    -0.000000
   -0.010000    -0.050000     0.000000
   -0.020000     0.060000    -0.000000
    0.020000     0.010000     0.000000
    0.010000    -0.040000     0.000000
    0.000000     0.000000    -0.000000
   -0.000000    -0.000000     0.000000
   -0.020000     0.020000    -0.000000
    0.000000     0.020000    -0.000000
    0.160000    -0.050000     0.000000
   -0.010000    -0.080000     0.000000
    0.030000     0.020000    -0.000000
    0.030000     0.020000    -0.000000
   -0.030000     0.030000    -0.000000
    0.050000     0.010000    -0.000000
   -0.130000    -0.010000     0.000000
    0.010000    -0.050000     0.000000
    0.160000    -0.020000    -0.000000
   -0.200000    -0.060000     0.000000
   -0.030000     0.050000    -0.000000
    0.120000     0.040000    -0.000000
   -0.010000    -0.000000     0.000000
    0.010000    -0.010000     0.000000
   -0.060000    -0.060000     0.000000
   -0.060000     0.000000     0.000000
    0.140000     0.490000    -0.010000
    0.230000    -0.020000    -0.000000
    0.000000    -0.010000     0.000000
   -0.000000    -0.000000    -0.000000
    0.000000     0.000000     0.000000
    0.000000    -0.000000    -0.000000
   -0.000000     0.010000     0.000000
   -0.000000    -0.000000    -0.000000
   -0.000000    -0.010000    -0.000000
   -0.000000     0.010000     0.000000
    0.000000     0.000000     0.000000
    0.000000    -0.000000    -0.000000
    0.000000    -0.000000     0.000000
   -0.000000    -0.000000    -0.000000
   -0.000000     0.000000     0.000000
    0.000000     0.000000     0.000000
    0.020000    -0.010000    -0.000000
   -0.000000    -0.020000    -0.000000
vibration   121
    0.000000    -0.000000     0.000000
   -0.020000     0.000000    -0.000000
    0.040000     0.140000     0.000000
   -0.020000    -0.020000    -0.000000
    0.030000     0.010000     0.000000
    0.050000    -0.010000     0.000000
   -0.000000     0.000000    -0.000000
   -0.040000    -0.000000    -0.000000
   -0.060000    -0.020000    -0.000000
   -0.010000     0.010000    -0.000000
    0.010000     0.000000     0.000000
    0.010000     0.010000    -0.000000
    0.010000     0.000000     0.000000
    0.000000    -0.010000     0.000000
   -0.010000     0.010000    -0.000000
    0.070000    -0.010000     0.000000
   -0.020000     0.030000    -0.000000
   -0.020000     0.030000    -0.000000
   -0.030000    -0.030000    -0.000000
   -0.010000     0.050000    -0.000000
    0.010000    -0.130000     0.000000
    0.050000     0.010000     0.000000
    0.020000     0.160000    -0.000000
    0.060000    -0.200000     0.000000
   -0.050000    -0.030000    -0.000000
   -0.040000     0.120000    -0.000000
    0.000000    -0.010000     0.000000
    0.010000     0.010000    -0.000000
    0.060000    -0.060000     0.000000
   -0.000000    -0.060000     0.000000
   -0.490000     0.140000    -0.000000
    0.020000     0.230000    -0.000000
    0.010000     0.000000    -0.000000
    0.000000    -0.000000    -0.000000
   -0.000000     0.000000     0.000000
    0.000000     0.000000    -0.000000
   -0.010000    -0.000000     0.000000
    0.000000    -0.000000    -0.000000
    0.010000    -0.000000    -0.000000
   -0.010000    -0.000000     0.000000
   -0.010000     0.000000     0.000000
    0.010000     0.000000    -0.000000
    0.000000     0.000000     0.000000
    0.000000    -0.000000    -0.000000
   -0.000000    -0.000000     0.000000
   -0.000000     0.000000     0.000000
    0.010000     0.030000    -0.000000
    0.020000    -0.000000    -0.000000
   -0.020000     0.040000     0.000000
   -0.020000     0.030000     0.000000
   -0.030000    -0.030000    -0.000000
   -0.010000     0.050000     0.000000
    0.010000    -0.140000    -0.000000
    0.050000     0.010000    -0.000000
    0.030000     0.170000     0.000000
    0.060000    -0.210000    -0.000000
   -0.060000    -0.030000     0.000000
   -0.040000     0.130000     0.000000
    0.010000    -0.020000    -0.000000
    0.010000     0.020000     0.000000
    0.070000    -0.070000    -0.000000
   -0.000000    -0.070000    -0.000000
   -0.540000     0.160000     0.000000
    0.020000     0.250000     0.000000
vibration   122
   -0.010000     0.010000    -0.000000
    0.050000    -0.000000     0.000000
   -0.110000    -0.390000    -0.000000
    0.050000     0.050000     0.000000
   -0.100000    -0.030000    -0.000000
   -0.130000     0.020000    -0.000000
    0.010000     0.000000     0.000000
    0.110000     0.010000     0.000000
    0.170000     0.050000     0.000000
    0.020000    -0.020000     0.000000
   -0.020000    -0.010000    -0.000000
   -0.020000    -0.010000    -0.000000
   -0.040000    -0.010000    -0.000000
   -0.010000     0.040000    -0.000000
    0.020000    -0.040000     0.000000
   -0.180000     0.020000    -0.000000
    0.010000    -0.020000     0.000000
    0.010000    -0.020000     0.000000
    0.020000     0.020000     0.000000
    0.010000    -0.030000     0.000000
   -0.010000     0.100000    -0.000000
   -0.030000    -0.010000    -0.000000
   -0.020000    -0.110000     0.000000
   -0.050000     0.150000    -0.000000
    0.040000     0.020000     0.000000
    0.030000    -0.090000     0.000000
   -0.000000     0.010000    -0.000000
   -0.010000    -0.010000     0.000000
   -0.040000     0.040000    -0.000000
    0.000000     0.040000    -0.000000
    0.340000    -0.100000     0.000000
   -0.010000    -0.160000     0.000000
    0.020000     0.010000    -0.000000
    0.020000     0.010000    -0.000000
   -0.020000     0.020000    -0.000000
    0.030000     0.010000    -0.000000
   -0.090000    -0.010000     0.000000
    0.010000    -0.030000     0.000000
    0.110000    -0.020000    -0.000000
   -0.140000    -0.040000     0.000000
   -0.020000     0.030000    -0.000000
    0.080000     0.030000    -0.000000
   -0.010000    -0.000000     0.000000
    0.010000    -0.010000    -0.000000
   -0.040000    -0.040000     0.000000
   -0.040000     0.000000     0.000000
    0.090000     0.330000    -0.000000
    0.150000    -0.010000    -0.000000
   -0.010000     0.020000     0.000000
   -0.010000     0.020000     0.000000
   -0.030000    -0.020000    -0.000000
   -0.010000     0.040000     0.000000
    0.010000    -0.110000    -0.000000
    0.040000     0.010000    -0.000000
    0.020000     0.130000     0.000000
    0.050000    -0.170000    -0.000000
   -0.040000    -0.020000     0.000000
   -0.030000     0.100000     0.000000
    0.000000    -0.010000    -0.000000
    0.010000     0.010000     0.000000
    0.050000    -0.050000    -0.000000
   -0.000000    -0.050000    -0.000000
   -0.400000     0.120000     0.000000
    0.020000     0.190000     0.000000
vibration   123
    0.040000    -0.020000     0.000000
    0.010000    -0.010000     0.000000
   -0.140000    -0.350000    -0.000000
   -0.090000     0.050000    -0.000000
    0.100000     0.020000     0.000000
    0.010000     0.010000     0.000000
    0.000000    -0.000000     0.000000
   -0.020000    -0.010000    -0.000000
   -0.030000    -0.020000    -0.000000
   -0.020000    -0.010000    -0.000000
    0.030000    -0.000000     0.000000
    0.070000     0.020000     0.000000
    0.030000    -0.000000     0.000000
   -0.070000     0.000000    -0.000000
    0.060000    -0.000000     0.000000
   -0.220000    -0.010000    -0.000000
   -0.030000     0.070000    -0.000000
    0.000000     0.030000    -0.000000
    0.010000    -0.020000     0.000000
    0.000000     0.040000     0.000000
    0.010000    -0.020000     0.000000
   -0.000000    -0.080000     0.000000
   -0.010000     0.010000    -0.000000
    0.020000    -0.030000     0.000000
    0.000000     0.060000    -0.000000
   -0.020000     0.100000    -0.000000
    0.000000     0.000000     0.000000
    0.020000     0.040000    -0.000000
   -0.050000    -0.090000     0.000000
    0.020000     0.010000     0.000000
    0.370000    -0.140000     0.000000
    0.010000    -0.230000     0.000000
   -0.070000    -0.030000     0.000000
   -0.030000     0.000000     0.000000
    0.020000     0.010000    -0.000000
   -0.040000     0.000000     0.000000
    0.020000     0.010000    -0.000000
    0.080000    -0.000000    -0.000000
   -0.010000    -0.010000     0.000000
    0.030000     0.020000    -0.000000
   -0.060000     0.000000     0.000000
   -0.100000    -0.020000     0.000000
   -0.000000     0.000000    -0.000000
   -0.040000     0.020000     0.000000
    0.090000    -0.050000    -0.000000
   -0.010000     0.020000    -0.000000
    0.140000     0.370000    -0.000000
    0.230000     0.010000    -0.000000
    0.030000    -0.070000    -0.000000
   -0.000000    -0.030000    -0.000000
   -0.010000     0.020000     0.000000
   -0.000000    -0.030000    -0.000000
   -0.010000     0.020000     0.000000
    0.000000     0.080000     0.000000
    0.010000    -0.010000    -0.000000
   -0.020000     0.030000     0.000000
   -0.000000    -0.060000    -0.000000
    0.020000    -0.100000    -0.000000
   -0.000000    -0.000000     0.000000
   -0.020000    -0.040000    -0.000000
    0.050000     0.090000     0.000000
   -0.020000    -0.010000    -0.000000
   -0.370000     0.140000     0.000000
   -0.010000     0.230000     0.000000
vibration   124
   -0.000000     0.000000    -0.000000
   -0.000000     0.000000    -0.000000
    0.010000     0.010000     0.000000
    0.000000    -0.000000     0.000000
   -0.010000    -0.000000    -0.000000
   -0.000000    -0.000000    -0.000000
    0.000000    -0.000000     0.000000
    0.000000     0.000000     0.000000
   -0.010000    -0.010000    -0.000000
    0.000000     0.000000     0.000000
   -0.000000    -0.000000    -0.000000
   -0.000000     0.000000    -0.000000
   -0.000000    -0.000000    -0.000000
    0.000000     0.000000     0.000000
   -0.000000    -0.000000    -0.000000
    0.010000     0.000000     0.000000
   -0.040000     0.100000    -0.000000
    0.000000     0.040000    -0.000000
    0.010000    -0.030000     0.000000
    0.010000     0.060000     0.000000
    0.010000    -0.030000     0.000000
   -0.000000    -0.100000     0.000000
   -0.000000     0.020000    -0.000000
    0.020000    -0.040000     0.000000
   -0.000000     0.080000    -0.000000
   -0.030000     0.140000    -0.000000
    0.000000    -0.000000     0.000000
    0.030000     0.060000    -0.000000
   -0.070000    -0.130000     0.000000
    0.020000     0.020000     0.000000
    0.520000    -0.200000     0.000000
    0.020000    -0.320000     0.000000
    0.000000     0.000000    -0.000000
   -0.000000    -0.000000     0.000000
    0.000000     0.000000    -0.000000
    0.000000    -0.000000     0.000000
    0.000000     0.000000    -0.000000
    0.000000     0.000000    -0.000000
   -0.000000    -0.000000     0.000000
   -0.010000    -0.010000     0.000000
   -0.000000    -0.000000     0.000000
   -0.000000     0.000000     0.000000
    0.000000    -0.000000     0.000000
   -0.000000     0.000000     0.000000
    0.000000    -0.000000     0.000000
    0.000000     0.000000    -0.000000
   -0.000000    -0.000000     0.000000
    0.010000     0.000000    -0.000000
   -0.040000     0.100000     0.000000
    0.000000     0.040000     0.000000
    0.010000    -0.030000    -0.000000
    0.010000     0.060000     0.000000
    0.010000    -0.030000    -0.000000
   -0.000000    -0.100000    -0.000000
   -0.000000     0.020000     0.000000
    0.020000    -0.040000    -0.000000
   -0.000000     0.080000     0.000000
   -0.030000     0.130000     0.000000
    0.000000    -0.000000    -0.000000
    0.030000     0.060000     0.000000
   -0.070000    -0.130000    -0.000000
    0.020000     0.020000     0.000000
    0.520000    -0.200000    -0.000000
    0.010000    -0.320000    -0.000000
vibration   125
   -0.060000     0.030000    -0.000000
   -0.020000     0.020000    -0.000000
    0.190000     0.500000     0.000000
    0.120000    -0.070000     0.000000
   -0.130000    -0.030000    -0.000000
   -0.020000    -0.000000    -0.000000
    0.000000     0.000000    -0.000000
    0.030000     0.010000     0.000000
    0.040000     0.020000     0.000000
    0.030000     0.010000     0.000000
   -0.040000     0.000000    -0.000000
   -0.100000    -0.040000    -0.000000
   -0.050000     0.010000    -0.000000
    0.100000    -0.000000     0.000000
   -0.080000    -0.000000    -0.000000
    0.310000     0.010000     0.000000
    0.000000    -0.010000     0.000000
    0.000000    -0.000000     0.000000
   -0.000000     0.000000    -0.000000
    0.000000    -0.000000     0.000000
   -0.000000     0.010000    -0.000000
    0.000000     0.010000    -0.000000
    0.000000    -0.000000     0.000000
    0.010000    -0.000000     0.000000
    0.000000    -0.010000     0.000000
    0.000000    -0.010000     0.000000
    0.000000     0.000000    -0.000000
   -0.000000    -0.000000     0.000000
    0.010000     0.010000    -0.000000
   -0.000000    -0.000000    -0.000000
   -0.040000     0.010000    -0.000000
   -0.000000     0.030000    -0.000000
   -0.110000    -0.040000     0.000000
   -0.040000     0.000000     0.000000
    0.030000     0.010000    -0.000000
   -0.060000     0.010000     0.000000
    0.030000     0.010000    -0.000000
    0.110000    -0.000000    -0.000000
   -0.020000    -0.010000     0.000000
    0.050000     0.020000    -0.000000
   -0.090000    -0.000000     0.000000
   -0.140000    -0.030000     0.000000
    0.000000     0.000000    -0.000000
   -0.060000     0.030000     0.000000
    0.130000    -0.080000    -0.000000
   -0.020000     0.020000    -0.000000
    0.210000     0.540000    -0.010000
    0.330000     0.020000    -0.000000
   -0.000000     0.000000     0.000000
    0.000000    -0.000000    -0.000000
   -0.000000    -0.000000     0.000000
    0.000000     0.000000     0.000000
   -0.000000     0.000000     0.000000
   -0.000000    -0.000000    -0.000000
    0.000000    -0.000000    -0.000000
    0.010000    -0.010000    -0.000000
    0.000000     0.000000     0.000000
   -0.000000     0.000000     0.000000
    0.000000     0.000000    -0.000000
    0.000000     0.000000     0.000000
   -0.000000    -0.000000    -0.000000
   -0.000000     0.000000     0.000000
    0.020000    -0.010000    -0.000000
    0.000000    -0.010000    -0.000000
vibration   126
   -0.050000     0.020000    -0.000000
   -0.020000     0.020000    -0.000000
    0.150000     0.400000     0.000000
    0.100000    -0.060000     0.000000
   -0.100000    -0.030000    -0.000000
   -0.020000    -0.000000    -0.000000
    0.000000     0.000000     0.000000
    0.020000     0.010000     0.000000
    0.040000     0.020000     0.000000
    0.030000     0.000000     0.000000
   -0.030000     0.000000    -0.000000
   -0.080000    -0.040000    -0.000000
   -0.050000     0.010000    -0.000000
    0.080000     0.000000     0.000000
   -0.060000    -0.000000    -0.000000
    0.250000     0.010000     0.000000
   -0.030000     0.070000    -0.000000
    0.000000     0.030000    -0.000000
    0.000000    -0.020000     0.000000
    0.010000     0.040000     0.000000
    0.010000    -0.020000     0.000000
    0.000000    -0.070000     0.000000
   -0.000000     0.020000    -0.000000
    0.020000    -0.030000     0.000000
   -0.000000     0.050000    -0.000000
   -0.020000     0.090000    -0.000000
    0.000000    -0.000000     0.000000
    0.020000     0.040000    -0.000000
   -0.050000    -0.090000     0.000000
    0.020000     0.010000     0.000000
    0.350000    -0.140000     0.000000
    0.010000    -0.220000     0.000000
    0.070000     0.030000    -0.000000
    0.020000    -0.000000    -0.000000
   -0.020000    -0.000000     0.000000
    0.040000    -0.010000    -0.000000
   -0.020000    -0.010000     0.000000
   -0.070000    -0.000000     0.000000
    0.020000     0.000000    -0.000000
   -0.030000    -0.020000     0.000000
    0.050000     0.000000    -0.000000
    0.090000     0.020000    -0.000000
   -0.000000    -0.000000     0.000000
    0.040000    -0.020000    -0.000000
   -0.080000     0.050000     0.000000
    0.010000    -0.010000     0.000000
   -0.130000    -0.340000     0.000000
   -0.210000    -0.010000     0.000000
    0.030000    -0.080000    -0.000000
   -0.000000    -0.030000    -0.000000
   -0.000000     0.020000     0.000000
   -0.010000    -0.040000    -0.000000
   -0.010000     0.020000     0.000000
   -0.000000     0.070000     0.000000
    0.000000    -0.020000    -0.000000
   -0.020000     0.030000     0.000000
    0.000000    -0.060000    -0.000000
    0.020000    -0.090000    -0.000000
   -0.000000     0.000000     0.000000
   -0.020000    -0.040000    -0.000000
    0.050000     0.090000     0.000000
   -0.020000    -0.010000    -0.000000
   -0.370000     0.140000     0.000000
   -0.010000     0.230000     0.000000
vibration   127
   -0.000000     0.050000    -0.000000
   -0.070000    -0.010000    -0.000000
    0.070000     0.330000     0.000000
    0.000000    -0.000000     0.000000
    0.100000    -0.110000     0.000000
   -0.070000     0.010000    -0.000000
    0.000000     0.020000     0.000000
    0.030000     0.020000     0.000000
   -0.110000    -0.110000    -0.000000
    0.030000    -0.050000     0.000000
   -0.010000     0.000000     0.000000
   -0.050000    -0.040000    -0.000000
    0.000000     0.000000     0.000000
   -0.050000     0.040000    -0.000000
    0.050000    -0.020000     0.000000
   -0.140000     0.070000    -0.000000
   -0.040000     0.060000    -0.000000
    0.010000     0.010000     0.000000
   -0.060000    -0.040000    -0.000000
    0.000000    -0.010000     0.000000
    0.030000    -0.040000     0.000000
    0.040000     0.060000    -0.000000
    0.020000     0.080000    -0.000000
   -0.120000     0.130000    -0.000000
   -0.030000    -0.060000     0.000000
   -0.130000    -0.110000    -0.000000
    0.030000    -0.010000     0.000000
    0.060000     0.000000     0.000000
   -0.000000    -0.000000     0.000000
   -0.010000     0.080000    -0.000000
    0.380000    -0.080000     0.000000
    0.080000     0.160000    -0.000000
    0.060000     0.050000    -0.000000
    0.010000    -0.010000     0.000000
   -0.040000     0.060000    -0.000000
   -0.000000    -0.000000     0.000000
   -0.040000    -0.030000     0.000000
    0.070000    -0.040000    -0.000000
    0.090000    -0.020000    -0.000000
    0.130000     0.130000    -0.000000
   -0.060000     0.030000     0.000000
   -0.120000     0.130000    -0.000000
   -0.010000    -0.030000     0.000000
    0.000000    -0.070000     0.000000
   -0.000000     0.010000    -0.000000
    0.080000     0.010000    -0.000000
   -0.080000    -0.400000     0.000000
    0.170000    -0.080000    -0.000000
    0.040000    -0.050000    -0.000000
   -0.000000    -0.000000    -0.000000
    0.050000     0.030000     0.000000
   -0.000000     0.000000    -0.000000
   -0.020000     0.030000     0.000000
   -0.030000    -0.050000    -0.000000
   -0.010000    -0.070000    -0.000000
    0.110000    -0.110000    -0.000000
    0.020000     0.050000     0.000000
    0.100000     0.090000     0.000000
   -0.020000     0.000000     0.000000
   -0.050000    -0.000000     0.000000
    0.000000     0.000000    -0.000000
    0.010000    -0.060000    -0.000000
   -0.310000     0.060000     0.000000
   -0.060000    -0.130000    -0.000000
vibration   128
    0.000000    -0.080000     0.000000
    0.100000     0.020000     0.000000
   -0.100000    -0.480000    -0.000000
   -0.010000     0.010000    -0.000000
   -0.140000     0.160000    -0.000000
    0.100000    -0.020000     0.000000
   -0.010000    -0.030000    -0.000000
   -0.040000    -0.030000    -0.000000
    0.150000     0.140000     0.000000
   -0.050000     0.070000    -0.000000
    0.010000    -0.010000     0.000000
    0.070000     0.050000     0.000000
   -0.020000     0.000000    -0.000000
    0.080000    -0.050000     0.000000
   -0.070000     0.030000    -0.000000
    0.200000    -0.100000     0.000000
    0.030000    -0.030000     0.000000
   -0.000000    -0.000000    -0.000000
    0.020000     0.020000     0.000000
   -0.010000    -0.010000    -0.000000
   -0.010000     0.020000    -0.000000
   -0.020000    -0.030000     0.000000
   -0.010000    -0.040000     0.000000
    0.070000    -0.070000     0.000000
    0.010000     0.020000    -0.000000
    0.050000     0.050000     0.000000
   -0.010000     0.000000    -0.000000
   -0.030000    -0.000000    -0.000000
    0.000000     0.000000    -0.000000
    0.010000    -0.030000     0.000000
   -0.160000     0.030000    -0.000000
   -0.030000    -0.060000     0.000000
    0.080000     0.050000    -0.000000
    0.010000    -0.010000     0.000000
   -0.050000     0.080000    -0.000000
   -0.030000     0.010000     0.000000
   -0.040000    -0.030000     0.000000
    0.080000    -0.050000    -0.000000
    0.110000    -0.020000    -0.000000
    0.150000     0.150000    -0.000000
   -0.080000     0.040000     0.000000
   -0.150000     0.170000    -0.000000
   -0.010000    -0.030000     0.000000
    0.000000    -0.080000     0.000000
   -0.010000     0.010000    -0.000000
    0.100000     0.020000    -0.000000
   -0.110000    -0.520000     0.010000
    0.210000    -0.100000    -0.000000
    0.010000    -0.020000    -0.000000
    0.000000    -0.000000    -0.000000
    0.010000     0.010000     0.000000
   -0.010000    -0.020000    -0.000000
   -0.010000     0.010000     0.000000
   -0.010000    -0.010000    -0.000000
   -0.000000    -0.010000    -0.000000
    0.030000    -0.030000    -0.000000
    0.000000     0.010000     0.000000
    0.010000     0.010000     0.000000
   -0.000000     0.000000    -0.000000
   -0.010000     0.000000     0.000000
   -0.000000     0.000000     0.000000
    0.000000    -0.010000    -0.000000
   -0.040000     0.010000     0.000000
   -0.010000    -0.020000    -0.000000
vibration   129
   -0.000000     0.020000    -0.000000
   -0.030000    -0.010000    -0.000000
    0.030000     0.160000     0.000000
    0.000000    -0.000000     0.000000
    0.050000    -0.050000     0.000000
   -0.030000     0.010000    -0.000000
    0.000000     0.010000     0.000000
    0.020000     0.010000     0.000000
   -0.070000    -0.070000    -0.000000
    0.020000    -0.020000     0.000000
   -0.000000     0.000000    -0.000000
   -0.030000    -0.030000    -0.000000
   -0.010000     0.010000    -0.000000
   -0.030000     0.020000    -0.000000
    0.020000    -0.010000     0.000000
   -0.060000     0.030000    -0.000000
    0.050000    -0.070000     0.000000
   -0.010000    -0.010000    -0.000000
    0.080000     0.050000     0.000000
    0.010000     0.030000    -0.000000
   -0.030000     0.040000    -0.000000
   -0.050000    -0.080000     0.000000
   -0.020000    -0.110000     0.000000
    0.150000    -0.150000     0.000000
    0.030000     0.080000    -0.000000
    0.160000     0.140000     0.000000
   -0.030000     0.010000    -0.000000
   -0.080000    -0.000000    -0.000000
    0.010000     0.010000    -0.000000
    0.020000    -0.100000     0.000000
   -0.500000     0.100000    -0.000000
   -0.100000    -0.200000     0.000000
   -0.020000    -0.010000     0.000000
   -0.000000    -0.000000     0.000000
    0.010000    -0.010000     0.000000
   -0.020000     0.010000     0.000000
    0.010000     0.010000    -0.000000
   -0.010000     0.010000     0.000000
   -0.010000     0.000000     0.000000
   -0.030000    -0.030000     0.000000
    0.010000    -0.000000    -0.000000
    0.010000    -0.020000     0.000000
    0.000000     0.000000    -0.000000
    0.000000     0.010000    -0.000000
    0.000000     0.000000    -0.000000
   -0.010000    -0.000000     0.000000
    0.010000     0.050000    -0.000000
   -0.020000     0.010000     0.000000
    0.050000    -0.070000    -0.000000
   -0.010000    -0.010000    -0.000000
    0.080000     0.050000     0.000000
    0.000000     0.020000     0.000000
   -0.030000     0.040000     0.000000
   -0.050000    -0.080000    -0.000000
   -0.020000    -0.110000    -0.000000
    0.150000    -0.150000    -0.000000
    0.030000     0.080000     0.000000
    0.170000     0.150000     0.000000
   -0.030000     0.010000     0.000000
   -0.080000    -0.000000     0.000000
    0.010000     0.010000     0.000000
    0.020000    -0.100000    -0.000000
   -0.500000     0.100000     0.000000
   -0.100000    -0.200000    -0.000000
vibration   130
    0.000000    -0.070000     0.000000
    0.080000     0.010000     0.000000
   -0.090000    -0.410000    -0.000000
   -0.010000     0.010000    -0.000000
   -0.110000     0.130000    -0.000000
    0.090000    -0.020000     0.000000
   -0.010000    -0.030000    -0.000000
   -0.030000    -0.030000    -0.000000
    0.120000     0.120000     0.000000
   -0.040000     0.060000    -0.000000
    0.010000    -0.010000     0.000000
    0.060000     0.040000     0.000000
   -0.020000     0.010000    -0.000000
    0.060000    -0.040000     0.000000
   -0.060000     0.030000    -0.000000
    0.150000    -0.080000     0.000000
   -0.030000     0.050000    -0.000000
    0.000000     0.010000     0.000000
   -0.050000    -0.030000    -0.000000
   -0.010000    -0.020000     0.000000
    0.020000    -0.030000     0.000000
    0.030000     0.050000    -0.000000
    0.020000     0.070000    -0.000000
   -0.090000     0.090000    -0.000000
   -0.020000    -0.050000     0.000000
   -0.110000    -0.090000    -0.000000
    0.020000    -0.010000     0.000000
    0.050000     0.000000     0.000000
   -0.010000    -0.010000     0.000000
   -0.010000     0.070000    -0.000000
    0.330000    -0.070000     0.000000
    0.060000     0.120000    -0.000000
   -0.050000    -0.030000     0.000000
   -0.010000     0.000000    -0.000000
    0.030000    -0.050000     0.000000
    0.020000    -0.010000    -0.000000
    0.030000     0.020000    -0.000000
   -0.050000     0.030000     0.000000
   -0.070000     0.020000     0.000000
   -0.090000    -0.090000     0.000000
    0.040000    -0.020000    -0.000000
    0.080000    -0.100000     0.000000
    0.010000     0.020000    -0.000000
   -0.000000     0.050000    -0.000000
    0.010000    -0.010000    -0.000000
   -0.060000    -0.010000     0.000000
    0.070000     0.310000    -0.000000
   -0.110000     0.060000     0.000000
    0.040000    -0.060000    -0.000000
   -0.010000    -0.010000    -0.000000
    0.060000     0.040000     0.000000
    0.010000     0.020000     0.000000
   -0.030000     0.040000     0.000000
   -0.040000    -0.060000    -0.000000
   -0.020000    -0.090000    -0.000000
    0.120000    -0.120000    -0.000000
    0.030000     0.060000     0.000000
    0.140000     0.110000     0.000000
   -0.030000     0.010000     0.000000
   -0.070000    -0.000000     0.000000
    0.010000     0.010000     0.000000
    0.010000    -0.080000    -0.000000
   -0.420000     0.090000     0.000000
   -0.080000    -0.160000    -0.000000
vibration   131
   -0.010000     0.010000    -0.000000
   -0.010000     0.010000    -0.000000
    0.000000     0.030000    -0.000000
    0.000000    -0.010000     0.000000
    0.010000    -0.030000     0.000000
   -0.020000    -0.020000    -0.000000
    0.010000     0.040000     0.000000
   -0.030000    -0.020000    -0.000000
    0.310000     0.300000     0.000000
   -0.090000    -0.070000    -0.000000
    0.040000     0.030000     0.000000
    0.070000     0.050000     0.000000
    0.260000    -0.050000     0.000000
    0.020000     0.010000     0.000000
    0.010000    -0.010000     0.000000
    0.010000     0.010000     0.000000
    0.030000    -0.040000     0.000000
    0.020000    -0.020000     0.000000
   -0.040000     0.050000    -0.000000
   -0.030000    -0.150000     0.000000
   -0.010000     0.020000    -0.000000
    0.010000    -0.010000     0.000000
   -0.010000     0.010000    -0.000000
    0.180000    -0.180000     0.000000
   -0.000000    -0.010000     0.000000
   -0.020000    -0.000000    -0.000000
    0.020000    -0.010000     0.000000
    0.010000     0.010000    -0.000000
   -0.000000    -0.000000    -0.000000
    0.010000     0.000000     0.000000
    0.020000    -0.000000     0.000000
    0.010000    -0.010000     0.000000
   -0.090000    -0.070000     0.000000
   -0.050000    -0.030000     0.000000
    0.110000     0.080000    -0.000000
   -0.320000     0.070000     0.000000
    0.040000     0.020000    -0.000000
   -0.020000    -0.010000     0.000000
    0.020000     0.020000    -0.000000
   -0.380000    -0.370000     0.010000
   -0.010000     0.010000    -0.000000
   -0.010000     0.040000    -0.000000
   -0.020000    -0.050000     0.000000
    0.010000    -0.010000     0.000000
   -0.000000     0.010000    -0.000000
    0.010000    -0.010000     0.000000
   -0.000000    -0.040000     0.000000
   -0.010000    -0.010000     0.000000
   -0.040000     0.050000     0.000000
   -0.020000     0.030000     0.000000
    0.060000    -0.070000    -0.000000
    0.040000     0.200000     0.000000
    0.010000    -0.030000    -0.000000
   -0.010000     0.010000     0.000000
    0.010000    -0.010000    -0.000000
   -0.240000     0.250000     0.000000
    0.000000     0.010000     0.000000
    0.020000     0.000000    -0.000000
   -0.030000     0.010000     0.000000
   -0.010000    -0.010000    -0.000000
    0.000000     0.000000    -0.000000
   -0.010000    -0.000000     0.000000
   -0.020000     0.000000     0.000000
   -0.010000     0.010000     0.000000
vibration   132
   -0.000000     0.010000    -0.000000
   -0.000000     0.000000    -0.000000
    0.000000     0.020000    -0.000000
    0.000000    -0.000000     0.000000
    0.000000    -0.020000     0.000000
   -0.010000    -0.010000    -0.000000
    0.010000     0.020000     0.000000
   -0.020000    -0.010000    -0.000000
    0.180000     0.170000     0.000000
   -0.060000    -0.030000    -0.000000
    0.020000     0.010000     0.000000
    0.050000     0.050000     0.000000
    0.170000    -0.040000     0.000000
    0.020000     0.000000     0.000000
    0.000000    -0.000000     0.000000
   -0.000000     0.010000    -0.000000
   -0.050000     0.070000    -0.000000
   -0.020000     0.030000    -0.000000
    0.050000    -0.080000     0.000000
    0.050000     0.220000    -0.000000
    0.010000    -0.030000     0.000000
   -0.010000     0.020000    -0.000000
    0.010000    -0.010000     0.000000
   -0.250000     0.250000    -0.000000
    0.010000     0.000000     0.000000
    0.020000     0.010000     0.000000
   -0.030000     0.010000    -0.000000
   -0.010000    -0.010000    -0.000000
    0.000000     0.000000     0.000000
   -0.010000    -0.010000     0.000000
   -0.030000     0.000000    -0.000000
   -0.010000     0.010000    -0.000000
   -0.070000    -0.050000     0.000000
   -0.030000    -0.020000     0.000000
    0.070000     0.050000    -0.000000
   -0.210000     0.050000     0.000000
    0.020000     0.010000    -0.000000
   -0.020000    -0.010000     0.000000
    0.010000     0.010000    -0.000000
   -0.240000    -0.230000     0.000000
   -0.000000     0.000000    -0.000000
   -0.000000     0.020000    -0.000000
   -0.010000    -0.030000     0.000000
    0.010000    -0.010000     0.000000
   -0.000000     0.000000    -0.000000
    0.000000    -0.010000     0.000000
   -0.000000    -0.020000     0.000000
   -0.010000    -0.010000     0.000000
    0.090000    -0.110000    -0.000000
    0.030000    -0.050000    -0.000000
   -0.080000     0.130000     0.000000
   -0.080000    -0.360000    -0.000000
   -0.020000     0.040000     0.000000
    0.010000    -0.030000    -0.000000
   -0.020000     0.020000     0.000000
    0.400000    -0.410000    -0.000000
   -0.010000    -0.010000    -0.000000
   -0.040000    -0.010000     0.000000
    0.050000    -0.020000    -0.000000
    0.010000     0.010000     0.000000
   -0.010000    -0.000000     0.000000
    0.010000     0.010000     0.000000
    0.040000    -0.000000    -0.000000
    0.010000    -0.010000    -0.000000
vibration   133
    0.010000    -0.010000     0.000000
    0.010000    -0.010000     0.000000
   -0.000000    -0.040000     0.000000
   -0.000000     0.010000    -0.000000
   -0.010000     0.040000    -0.000000
    0.020000     0.020000     0.000000
   -0.020000    -0.050000    -0.000000
    0.050000     0.020000     0.000000
   -0.440000    -0.430000    -0.000000
    0.130000     0.090000     0.000000
   -0.060000    -0.040000    -0.000000
   -0.110000    -0.080000    -0.000000
   -0.380000     0.080000    -0.000000
   -0.030000    -0.020000    -0.000000
   -0.010000     0.010000    -0.000000
   -0.020000    -0.010000    -0.000000
   -0.000000     0.010000    -0.000000
   -0.010000     0.010000    -0.000000
    0.010000    -0.020000     0.000000
    0.000000     0.040000    -0.000000
    0.000000    -0.010000     0.000000
   -0.000000     0.010000    -0.000000
    0.000000     0.000000     0.000000
   -0.070000     0.070000    -0.000000
   -0.000000    -0.000000     0.000000
    0.000000    -0.000000     0.000000
   -0.010000     0.000000    -0.000000
    0.000000    -0.000000     0.000000
    0.000000     0.000000    -0.000000
   -0.000000     0.000000    -0.000000
    0.000000     0.000000    -0.000000
    0.000000     0.020000    -0.000000
   -0.090000    -0.070000     0.000000
   -0.050000    -0.030000     0.000000
    0.110000     0.070000    -0.000000
   -0.310000     0.060000     0.000000
    0.040000     0.020000    -0.000000
   -0.030000    -0.010000     0.000000
    0.020000     0.020000    -0.000000
   -0.360000    -0.350000     0.010000
   -0.010000     0.010000    -0.000000
   -0.010000     0.030000    -0.000000
   -0.020000    -0.040000     0.000000
    0.010000    -0.010000     0.000000
   -0.000000     0.010000    -0.000000
    0.010000    -0.010000     0.000000
   -0.000000    -0.040000     0.000000
   -0.010000    -0.010000     0.000000
   -0.000000     0.010000    -0.000000
   -0.000000     0.010000     0.000000
    0.010000    -0.010000    -0.000000
    0.000000     0.030000     0.000000
    0.000000    -0.010000    -0.000000
   -0.000000     0.010000     0.000000
    0.000000     0.000000    -0.000000
   -0.060000     0.060000     0.000000
   -0.000000    -0.000000    -0.000000
    0.000000    -0.000000    -0.000000
   -0.010000    -0.000000     0.000000
    0.000000    -0.000000    -0.000000
    0.000000     0.000000    -0.000000
   -0.000000     0.000000     0.000000
    0.000000     0.000000     0.000000
    0.000000     0.020000     0.000000
vibration   134
    0.000000    -0.000000     0.000000
   -0.000000    -0.000000    -0.000000
   -0.000000    -0.000000    -0.000000
   -0.000000     0.000000    -0.000000
    0.000000     0.000000     0.000000
   -0.000000     0.000000    -0.000000
   -0.000000    -0.010000     0.000000
    0.010000     0.000000     0.000000
   -0.080000    -0.080000    -0.000000
    0.020000     0.010000     0.000000
   -0.010000    -0.010000    -0.000000
   -0.010000    -0.010000    -0.000000
   -0.050000     0.010000    -0.000000
   -0.010000    -0.000000    -0.000000
    0.000000    -0.000000     0.000000
   -0.020000     0.000000    -0.000000
    0.090000    -0.120000     0.000000
    0.040000    -0.060000     0.000000
   -0.100000     0.140000    -0.000000
   -0.090000    -0.410000     0.000000
   -0.030000     0.050000    -0.000000
    0.020000    -0.030000     0.000000
   -0.030000     0.020000    -0.000000
    0.460000    -0.480000     0.000000
   -0.010000    -0.010000    -0.000000
   -0.040000    -0.010000    -0.000000
    0.060000    -0.020000     0.000000
    0.010000     0.010000     0.000000
   -0.010000    -0.010000    -0.000000
    0.010000     0.010000     0.000000
    0.050000    -0.000000     0.000000
    0.020000    -0.020000     0.000000
    0.000000     0.010000    -0.000000
   -0.010000    -0.000000     0.000000
    0.010000     0.010000    -0.000000
   -0.010000    -0.000000     0.000000
    0.010000     0.000000    -0.000000
   -0.000000    -0.000000     0.000000
   -0.000000     0.000000    -0.000000
   -0.040000    -0.040000     0.000000
    0.000000    -0.000000    -0.000000
    0.000000     0.000000    -0.000000
    0.000000    -0.000000     0.000000
    0.000000     0.000000    -0.000000
   -0.000000     0.000000     0.000000
   -0.000000    -0.000000     0.000000
   -0.000000     0.000000    -0.000000
   -0.020000     0.000000     0.000000
    0.060000    -0.070000    -0.000000
    0.030000    -0.040000    -0.000000
   -0.060000     0.090000     0.000000
   -0.050000    -0.260000    -0.000000
   -0.020000     0.030000     0.000000
    0.010000    -0.020000    -0.000000
   -0.020000     0.020000     0.000000
    0.300000    -0.310000    -0.000000
   -0.010000    -0.010000    -0.000000
   -0.030000    -0.000000     0.000000
    0.040000    -0.010000    -0.000000
    0.010000     0.010000     0.000000
   -0.010000    -0.000000     0.000000
    0.010000     0.010000     0.000000
    0.030000    -0.000000    -0.000000
    0.010000    -0.010000    -0.000000
vibration   135
    0.110000     0.010000     0.000000
   -0.080000    -0.020000    -0.000000
   -0.040000     0.110000    -0.000000
    0.050000    -0.000000     0.000000
   -0.080000    -0.010000    -0.000000
    0.040000    -0.000000     0.000000
   -0.000000     0.000000    -0.000000
   -0.010000    -0.020000    -0.000000
    0.030000     0.010000     0.000000
   -0.020000     0.040000    -0.000000
    0.010000    -0.010000     0.000000
    0.080000     0.050000     0.000000
   -0.000000    -0.010000    -0.000000
   -0.010000    -0.010000    -0.000000
    0.010000     0.010000     0.000000
   -0.410000     0.030000    -0.000000
    0.050000    -0.080000     0.000000
   -0.010000    -0.010000    -0.000000
    0.050000     0.030000     0.000000
   -0.010000     0.000000    -0.000000
   -0.030000     0.010000    -0.000000
   -0.010000     0.010000    -0.000000
   -0.000000    -0.040000     0.000000
    0.010000    -0.030000     0.000000
    0.020000    -0.010000     0.000000
   -0.010000     0.090000    -0.000000
    0.000000     0.000000    -0.000000
    0.010000    -0.120000     0.000000
   -0.000000    -0.050000     0.000000
   -0.020000     0.090000    -0.000000
    0.120000     0.040000     0.000000
    0.040000     0.450000    -0.000000
   -0.080000    -0.050000     0.000000
   -0.010000     0.010000    -0.000000
    0.030000    -0.050000     0.000000
    0.000000     0.010000    -0.000000
    0.010000     0.030000    -0.000000
    0.010000     0.010000    -0.000000
   -0.040000     0.000000     0.000000
   -0.030000    -0.010000     0.000000
   -0.010000    -0.020000     0.000000
    0.090000     0.010000    -0.000000
    0.000000    -0.000000     0.000000
   -0.120000    -0.010000     0.000000
   -0.050000     0.000000     0.000000
    0.090000     0.020000    -0.000000
    0.040000    -0.120000     0.000000
    0.450000    -0.040000    -0.000000
   -0.050000     0.080000     0.000000
    0.010000     0.010000     0.000000
   -0.050000    -0.020000     0.000000
    0.010000    -0.000000     0.000000
    0.020000    -0.010000    -0.000000
    0.010000    -0.010000    -0.000000
    0.000000     0.040000     0.000000
   -0.010000     0.030000     0.000000
   -0.010000     0.010000     0.000000
    0.010000    -0.080000    -0.000000
   -0.000000    -0.000000    -0.000000
   -0.010000     0.110000     0.000000
    0.000000     0.050000     0.000000
    0.020000    -0.090000    -0.000000
   -0.110000    -0.040000     0.000000
   -0.040000    -0.430000    -0.000000
vibration   136
    0.010000     0.000000     0.000000
   -0.010000    -0.000000    -0.000000
   -0.000000     0.010000    -0.000000
    0.010000     0.000000     0.000000
   -0.010000    -0.000000    -0.000000
    0.010000     0.000000     0.000000
    0.000000     0.000000    -0.000000
   -0.000000    -0.000000    -0.000000
    0.010000     0.010000     0.000000
   -0.010000     0.000000    -0.000000
    0.010000     0.000000     0.000000
    0.000000    -0.000000     0.000000
   -0.010000     0.010000    -0.000000
   -0.000000    -0.000000    -0.000000
    0.000000     0.000000     0.000000
   -0.060000     0.000000    -0.000000
    0.060000    -0.100000     0.000000
   -0.020000    -0.010000    -0.000000
    0.060000     0.030000     0.000000
   -0.000000     0.020000    -0.000000
   -0.030000     0.020000    -0.000000
   -0.020000     0.010000    -0.000000
   -0.010000    -0.050000     0.000000
    0.010000    -0.040000     0.000000
    0.020000    -0.020000     0.000000
   -0.010000     0.120000    -0.000000
    0.000000     0.000000     0.000000
    0.010000    -0.160000     0.000000
   -0.010000    -0.070000     0.000000
   -0.030000     0.120000    -0.000000
    0.150000     0.060000     0.000000
    0.050000     0.610000    -0.000000
    0.000000    -0.000000     0.000000
    0.010000     0.000000    -0.000000
   -0.010000     0.000000     0.000000
   -0.010000     0.010000     0.000000
   -0.000000    -0.000000     0.000000
   -0.000000    -0.000000     0.000000
    0.010000     0.000000    -0.000000
    0.010000     0.010000    -0.000000
    0.000000     0.000000    -0.000000
   -0.010000    -0.000000     0.000000
    0.000000     0.000000    -0.000000
    0.020000     0.000000    -0.000000
    0.010000     0.000000    -0.000000
   -0.010000    -0.000000     0.000000
   -0.010000     0.020000    -0.000000
   -0.070000     0.000000     0.000000
    0.060000    -0.110000    -0.000000
   -0.020000    -0.010000    -0.000000
    0.070000     0.040000    -0.000000
   -0.000000     0.020000     0.000000
   -0.030000     0.020000     0.000000
   -0.020000     0.010000     0.000000
   -0.010000    -0.050000    -0.000000
    0.020000    -0.040000    -0.000000
    0.020000    -0.020000    -0.000000
   -0.010000     0.120000     0.000000
    0.000000     0.000000     0.000000
    0.010000    -0.160000    -0.000000
   -0.010000    -0.070000    -0.000000
   -0.030000     0.120000     0.000000
    0.160000     0.060000    -0.000000
    0.050000     0.610000     0.000000
vibration   137
   -0.160000    -0.010000    -0.000000
    0.120000     0.030000     0.000000
    0.060000    -0.150000     0.000000
   -0.070000     0.010000    -0.000000
    0.120000     0.010000     0.000000
   -0.050000     0.010000    -0.000000
    0.000000    -0.000000     0.000000
    0.020000     0.030000     0.000000
   -0.040000    -0.020000    -0.000000
    0.030000    -0.060000     0.000000
   -0.010000     0.020000    -0.000000
   -0.110000    -0.060000    -0.000000
    0.020000     0.000000     0.000000
    0.010000     0.020000     0.000000
   -0.020000    -0.020000    -0.000000
    0.610000    -0.050000     0.000000
   -0.010000     0.000000     0.000000
    0.000000    -0.000000     0.000000
   -0.000000     0.010000    -0.000000
    0.010000     0.010000     0.000000
   -0.000000     0.000000    -0.000000
   -0.000000     0.000000    -0.000000
    0.000000    -0.000000     0.000000
    0.010000    -0.010000     0.000000
    0.000000    -0.000000     0.000000
   -0.000000     0.010000    -0.000000
    0.000000    -0.000000    -0.000000
   -0.000000    -0.010000     0.000000
    0.000000    -0.000000     0.000000
   -0.000000     0.010000    -0.000000
    0.010000     0.000000     0.000000
    0.000000     0.040000    -0.000000
   -0.100000    -0.060000     0.000000
   -0.010000     0.020000    -0.000000
    0.030000    -0.060000     0.000000
    0.020000     0.000000    -0.000000
    0.020000     0.030000    -0.000000
    0.020000     0.020000    -0.000000
   -0.050000     0.010000     0.000000
   -0.040000    -0.020000     0.000000
   -0.020000    -0.020000     0.000000
    0.120000     0.010000    -0.000000
    0.000000    -0.000000     0.000000
   -0.160000    -0.010000     0.000000
   -0.070000     0.010000     0.000000
    0.120000     0.030000    -0.000000
    0.060000    -0.150000     0.000000
    0.610000    -0.050000    -0.000000
   -0.000000    -0.010000     0.000000
   -0.000000    -0.010000    -0.000000
    0.000000     0.010000     0.000000
    0.010000     0.010000     0.000000
   -0.000000     0.000000     0.000000
   -0.000000     0.000000     0.000000
    0.000000    -0.010000    -0.000000
    0.010000    -0.010000    -0.000000
    0.010000    -0.000000    -0.000000
   -0.000000     0.020000     0.000000
    0.000000     0.000000    -0.000000
    0.000000    -0.020000    -0.000000
    0.000000    -0.010000    -0.000000
   -0.000000     0.020000     0.000000
    0.020000     0.010000    -0.000000
    0.010000     0.090000     0.000000
vibration   138
   -0.120000    -0.010000    -0.000000
    0.090000     0.020000     0.000000
    0.050000    -0.110000     0.000000
   -0.050000     0.010000    -0.000000
    0.090000     0.000000     0.000000
   -0.040000     0.010000    -0.000000
    0.000000    -0.000000     0.000000
    0.010000     0.030000     0.000000
   -0.030000    -0.010000    -0.000000
    0.030000    -0.050000     0.000000
   -0.010000     0.010000    -0.000000
   -0.070000    -0.040000    -0.000000
    0.030000    -0.010000     0.000000
    0.010000     0.010000     0.000000
   -0.020000    -0.010000    -0.000000
    0.460000    -0.040000     0.000000
    0.030000    -0.070000     0.000000
   -0.010000    -0.010000    -0.000000
    0.050000     0.020000     0.000000
    0.010000     0.030000    -0.000000
   -0.020000     0.010000    -0.000000
   -0.010000     0.010000    -0.000000
   -0.010000    -0.040000     0.000000
    0.010000    -0.020000     0.000000
    0.010000    -0.010000     0.000000
   -0.000000     0.080000    -0.000000
    0.000000     0.000000     0.000000
    0.010000    -0.110000     0.000000
   -0.000000    -0.050000     0.000000
   -0.020000     0.080000    -0.000000
    0.100000     0.040000     0.000000
    0.040000     0.430000    -0.000000
    0.060000     0.030000    -0.000000
    0.010000    -0.010000     0.000000
   -0.020000     0.050000    -0.000000
   -0.030000     0.010000     0.000000
   -0.010000    -0.020000     0.000000
   -0.010000    -0.010000     0.000000
    0.040000    -0.010000    -0.000000
    0.020000     0.010000    -0.000000
    0.010000     0.010000    -0.000000
   -0.080000    -0.000000     0.000000
   -0.000000     0.000000    -0.000000
    0.110000     0.010000    -0.000000
    0.050000    -0.000000    -0.000000
   -0.080000    -0.020000     0.000000
   -0.040000     0.100000    -0.000000
   -0.430000     0.040000     0.000000
   -0.030000     0.070000     0.000000
    0.010000     0.010000     0.000000
   -0.050000    -0.020000     0.000000
   -0.010000    -0.030000    -0.000000
    0.020000    -0.010000    -0.000000
    0.010000    -0.010000    -0.000000
    0.010000     0.040000     0.000000
   -0.010000     0.020000     0.000000
   -0.010000     0.010000     0.000000
    0.000000    -0.080000    -0.000000
   -0.000000    -0.000000     0.000000
   -0.010000     0.110000     0.000000
    0.000000     0.050000     0.000000
    0.020000    -0.090000    -0.000000
   -0.110000    -0.040000     0.000000
   -0.040000    -0.430000    -0.000000
vibration   139
    0.050000    -0.080000     0.000000
    0.030000    -0.030000     0.000000
   -0.010000    -0.140000     0.000000
    0.000000     0.080000    -0.000000
   -0.050000    -0.170000    -0.000000
    0.070000     0.010000     0.000000
   -0.020000    -0.000000    -0.000000
    0.000000     0.080000    -0.000000
   -0.210000    -0.120000    -0.000000
    0.010000    -0.150000     0.000000
    0.010000     0.040000     0.000000
   -0.130000    -0.080000    -0.000000
    0.120000    -0.000000     0.000000
    0.010000     0.030000     0.000000
   -0.100000     0.210000    -0.000000
   -0.020000    -0.090000    -0.000000
    0.080000    -0.130000     0.000000
   -0.040000     0.010000    -0.000000
    0.140000     0.010000     0.000000
   -0.000000     0.110000    -0.000000
   -0.080000     0.000000    -0.000000
   -0.030000     0.010000    -0.000000
   -0.010000     0.070000    -0.000000
    0.120000    -0.200000     0.000000
   -0.210000    -0.100000    -0.000000
    0.160000    -0.050000     0.000000
    0.000000    -0.020000     0.000000
    0.080000     0.050000     0.000000
   -0.080000     0.000000    -0.000000
    0.030000     0.030000    -0.000000
    0.130000    -0.010000     0.000000
    0.090000    -0.020000     0.000000
    0.130000     0.080000    -0.000000
   -0.010000    -0.040000     0.000000
   -0.010000     0.140000    -0.000000
   -0.110000     0.000000     0.000000
   -0.000000    -0.080000     0.000000
   -0.010000    -0.030000     0.000000
   -0.070000    -0.010000     0.000000
    0.210000     0.120000    -0.000000
    0.100000    -0.210000     0.000000
    0.050000     0.160000    -0.000000
    0.020000     0.000000    -0.000000
   -0.050000     0.080000    -0.000000
   -0.000000    -0.080000     0.000000
   -0.030000     0.030000    -0.000000
    0.010000     0.140000    -0.000000
    0.020000     0.090000    -0.000000
   -0.080000     0.120000     0.000000
    0.040000    -0.010000    -0.000000
   -0.140000    -0.010000     0.000000
    0.000000    -0.110000    -0.000000
    0.070000    -0.000000    -0.000000
    0.030000    -0.010000    -0.000000
    0.010000    -0.070000    -0.000000
   -0.110000     0.200000     0.000000
    0.200000     0.100000    -0.000000
   -0.160000     0.050000     0.000000
   -0.000000     0.020000     0.000000
   -0.080000    -0.050000     0.000000
    0.070000    -0.000000    -0.000000
   -0.020000    -0.030000    -0.000000
   -0.130000     0.010000     0.000000
   -0.090000     0.020000     0.000000
vibration   140
    0.060000    -0.110000     0.000000
    0.040000    -0.030000     0.000000
   -0.010000    -0.190000     0.000000
    0.000000     0.100000    -0.000000
   -0.070000    -0.220000    -0.000000
    0.100000     0.010000     0.000000
   -0.030000    -0.010000    -0.000000
    0.010000     0.110000     0.000000
   -0.300000    -0.180000    -0.000000
    0.010000    -0.190000     0.000000
    0.010000     0.050000     0.000000
   -0.150000    -0.090000    -0.000000
    0.190000    -0.020000     0.000000
    0.020000     0.030000     0.000000
   -0.140000     0.290000    -0.000000
   -0.020000    -0.120000     0.000000
    0.030000    -0.030000     0.000000
   -0.000000     0.010000    -0.000000
    0.010000     0.000000     0.000000
   -0.020000    -0.030000    -0.000000
   -0.000000    -0.000000    -0.000000
   -0.000000    -0.000000    -0.000000
    0.000000     0.010000    -0.000000
   -0.000000    -0.000000     0.000000
   -0.020000    -0.010000    -0.000000
    0.010000    -0.010000     0.000000
    0.000000    -0.000000    -0.000000
    0.010000     0.010000    -0.000000
   -0.000000     0.000000    -0.000000
   -0.000000    -0.000000    -0.000000
    0.020000    -0.010000     0.000000
    0.010000    -0.020000     0.000000
   -0.150000    -0.090000     0.000000
    0.010000     0.050000    -0.000000
    0.010000    -0.200000     0.000000
    0.190000    -0.020000    -0.000000
    0.010000     0.110000    -0.000000
    0.020000     0.030000    -0.000000
    0.100000     0.010000    -0.000000
   -0.310000    -0.180000     0.000000
   -0.140000     0.290000    -0.000000
   -0.070000    -0.230000     0.000000
   -0.030000    -0.010000     0.000000
    0.070000    -0.110000     0.000000
    0.000000     0.110000    -0.000000
    0.040000    -0.030000     0.000000
   -0.010000    -0.190000     0.000000
   -0.020000    -0.130000     0.000000
    0.030000    -0.030000    -0.000000
   -0.000000     0.010000     0.000000
    0.010000     0.000000    -0.000000
   -0.020000    -0.030000    -0.000000
   -0.010000    -0.000000     0.000000
   -0.000000    -0.000000     0.000000
    0.000000     0.010000     0.000000
    0.000000    -0.010000     0.000000
   -0.020000    -0.010000     0.000000
    0.010000    -0.010000    -0.000000
    0.000000    -0.000000     0.000000
    0.010000     0.010000     0.000000
   -0.000000     0.000000     0.000000
   -0.000000     0.000000     0.000000
    0.020000    -0.010000    -0.000000
    0.010000    -0.020000    -0.000000
vibration   141
    0.010000    -0.010000     0.000000
    0.000000    -0.000000     0.000000
   -0.010000    -0.020000    -0.000000
    0.000000     0.010000     0.000000
   -0.010000    -0.010000    -0.000000
    0.010000    -0.000000     0.000000
   -0.000000    -0.000000    -0.000000
   -0.000000     0.010000    -0.000000
   -0.010000    -0.000000     0.000000
    0.000000    -0.010000     0.000000
    0.010000     0.000000     0.000000
   -0.030000    -0.030000    -0.000000
   -0.030000     0.020000    -0.000000
   -0.000000     0.000000    -0.000000
   -0.010000     0.020000    -0.000000
   -0.020000    -0.010000    -0.000000
   -0.090000     0.150000    -0.000000
    0.050000    -0.010000     0.000000
   -0.190000    -0.010000    -0.000000
   -0.020000    -0.190000     0.000000
    0.110000    -0.010000     0.000000
    0.030000    -0.020000     0.000000
    0.010000    -0.100000     0.000000
   -0.180000     0.300000    -0.000000
    0.290000     0.140000     0.000000
   -0.220000     0.070000    -0.000000
   -0.010000     0.030000    -0.000000
   -0.110000    -0.060000    -0.000000
    0.100000    -0.000000     0.000000
   -0.030000    -0.040000     0.000000
   -0.190000     0.010000    -0.000000
   -0.120000     0.020000    -0.000000
   -0.030000    -0.030000     0.000000
    0.010000     0.000000    -0.000000
    0.000000    -0.010000     0.000000
   -0.030000     0.020000     0.000000
   -0.000000     0.000000    -0.000000
   -0.000000     0.000000    -0.000000
    0.010000    -0.000000    -0.000000
   -0.000000     0.000000    -0.000000
   -0.010000     0.010000    -0.000000
   -0.010000    -0.010000     0.000000
   -0.000000    -0.000000    -0.000000
    0.010000    -0.010000    -0.000000
    0.000000     0.000000    -0.000000
   -0.000000     0.000000    -0.000000
   -0.010000    -0.010000     0.000000
   -0.020000    -0.010000     0.000000
   -0.090000     0.150000     0.000000
    0.050000    -0.010000    -0.000000
   -0.200000    -0.010000     0.000000
   -0.020000    -0.190000    -0.000000
    0.110000    -0.010000    -0.000000
    0.030000    -0.020000    -0.000000
    0.010000    -0.100000    -0.000000
   -0.180000     0.310000     0.000000
    0.290000     0.140000    -0.000000
   -0.230000     0.070000     0.000000
   -0.010000     0.030000     0.000000
   -0.110000    -0.070000     0.000000
    0.110000    -0.000000    -0.000000
   -0.030000    -0.040000    -0.000000
   -0.190000     0.010000     0.000000
   -0.130000     0.020000     0.000000
vibration   142
   -0.040000     0.080000    -0.000000
   -0.030000     0.020000    -0.000000
    0.010000     0.140000    -0.000000
   -0.000000    -0.070000     0.000000
    0.050000     0.150000     0.000000
   -0.070000    -0.000000    -0.000000
    0.020000     0.010000     0.000000
   -0.010000    -0.070000    -0.000000
    0.220000     0.130000     0.000000
   -0.010000     0.130000    -0.000000
   -0.000000    -0.030000    -0.000000
    0.090000     0.040000     0.000000
   -0.150000     0.020000    -0.000000
   -0.020000    -0.020000    -0.000000
    0.090000    -0.200000     0.000000
    0.010000     0.090000    -0.000000
    0.050000    -0.090000     0.000000
   -0.030000     0.000000    -0.000000
    0.140000     0.010000     0.000000
    0.020000     0.150000    -0.000000
   -0.080000     0.010000    -0.000000
   -0.020000     0.020000    -0.000000
   -0.000000     0.070000    -0.000000
    0.130000    -0.220000     0.000000
   -0.200000    -0.100000    -0.000000
    0.160000    -0.050000     0.000000
    0.010000    -0.020000     0.000000
    0.080000     0.050000     0.000000
   -0.070000     0.000000    -0.000000
    0.020000     0.030000    -0.000000
    0.140000    -0.010000     0.000000
    0.090000    -0.010000     0.000000
   -0.090000    -0.040000     0.000000
    0.000000     0.030000    -0.000000
    0.010000    -0.130000     0.000000
    0.150000    -0.020000    -0.000000
    0.010000     0.070000    -0.000000
    0.020000     0.020000    -0.000000
    0.070000     0.000000    -0.000000
   -0.220000    -0.130000     0.000000
   -0.090000     0.200000    -0.000000
   -0.050000    -0.150000     0.000000
   -0.020000    -0.010000     0.000000
    0.040000    -0.080000     0.000000
    0.000000     0.070000    -0.000000
    0.030000    -0.020000    -0.000000
   -0.010000    -0.130000     0.000000
   -0.010000    -0.090000     0.000000
   -0.050000     0.100000     0.000000
    0.030000    -0.000000    -0.000000
   -0.140000    -0.010000     0.000000
   -0.020000    -0.160000    -0.000000
    0.080000    -0.010000    -0.000000
    0.020000    -0.020000    -0.000000
    0.000000    -0.070000    -0.000000
   -0.130000     0.230000     0.000000
    0.210000     0.100000    -0.000000
   -0.160000     0.050000     0.000000
   -0.010000     0.020000     0.000000
   -0.080000    -0.050000     0.000000
    0.070000    -0.000000    -0.000000
   -0.020000    -0.030000    -0.000000
   -0.140000     0.010000     0.000000
   -0.090000     0.010000     0.000000
vibration   143
   -0.010000     0.000000    -0.000000
   -0.010000     0.040000    -0.000000
   -0.040000    -0.020000    -0.000000
    0.010000    -0.040000     0.000000
   -0.030000     0.030000    -0.000000
    0.030000     0.000000     0.000000
   -0.010000    -0.020000    -0.000000
    0.020000     0.040000     0.000000
   -0.160000    -0.140000    -0.000000
   -0.030000    -0.040000    -0.000000
   -0.010000     0.000000    -0.000000
    0.120000     0.110000     0.000000
    0.170000    -0.070000     0.000000
   -0.020000     0.010000    -0.000000
    0.030000    -0.010000     0.000000
    0.000000     0.000000     0.000000
   -0.220000     0.230000    -0.000000
    0.000000    -0.020000     0.000000
    0.050000    -0.040000     0.000000
    0.130000     0.310000     0.000000
   -0.040000     0.030000    -0.000000
   -0.020000    -0.020000     0.000000
   -0.030000     0.040000    -0.000000
    0.180000    -0.200000     0.000000
    0.030000     0.050000    -0.000000
   -0.040000    -0.040000     0.000000
    0.040000    -0.020000     0.000000
   -0.010000    -0.020000     0.000000
    0.030000     0.020000     0.000000
   -0.030000    -0.000000    -0.000000
   -0.010000    -0.020000     0.000000
   -0.010000     0.040000    -0.000000
    0.140000     0.130000    -0.000000
   -0.010000     0.000000     0.000000
   -0.030000    -0.050000     0.000000
    0.200000    -0.080000    -0.000000
    0.030000     0.040000    -0.000000
   -0.020000     0.020000    -0.000000
    0.030000     0.000000    -0.000000
   -0.190000    -0.160000     0.000000
    0.040000    -0.020000    -0.000000
   -0.030000     0.030000    -0.000000
   -0.010000    -0.020000     0.000000
   -0.010000     0.000000     0.000000
    0.010000    -0.040000     0.000000
   -0.010000     0.050000    -0.000000
   -0.040000    -0.030000     0.000000
    0.000000     0.000000    -0.000000
   -0.250000     0.260000     0.000000
    0.000000    -0.030000    -0.000000
    0.060000    -0.050000    -0.000000
    0.140000     0.350000     0.000000
   -0.050000     0.040000     0.000000
   -0.020000    -0.020000    -0.000000
   -0.030000     0.050000     0.000000
    0.210000    -0.230000    -0.000000
    0.040000     0.060000     0.000000
   -0.040000    -0.040000    -0.000000
    0.050000    -0.020000    -0.000000
   -0.010000    -0.020000    -0.000000
    0.040000     0.020000    -0.000000
   -0.040000    -0.000000     0.000000
   -0.000000    -0.020000    -0.000000
   -0.010000     0.040000     0.000000
vibration   144
   -0.020000     0.010000    -0.000000
   -0.000000     0.030000    -0.000000
   -0.020000     0.000000    -0.000000
    0.020000    -0.040000     0.000000
   -0.040000     0.040000    -0.000000
    0.040000     0.030000     0.000000
   -0.020000    -0.040000    -0.000000
    0.030000     0.050000     0.000000
   -0.210000    -0.190000    -0.000000
   -0.050000    -0.050000    -0.000000
   -0.030000    -0.000000    -0.000000
    0.240000     0.220000     0.000000
    0.320000    -0.130000     0.000000
   -0.020000     0.020000    -0.000000
    0.060000    -0.030000     0.000000
    0.040000     0.010000     0.000000
    0.110000    -0.120000     0.000000
    0.000000     0.010000    -0.000000
   -0.040000     0.030000    -0.000000
   -0.070000    -0.170000    -0.000000
    0.040000    -0.020000     0.000000
    0.010000     0.020000    -0.000000
    0.000000    -0.030000     0.000000
   -0.140000     0.170000    -0.000000
   -0.010000    -0.030000     0.000000
    0.030000     0.030000     0.000000
   -0.020000     0.010000    -0.000000
    0.000000     0.010000    -0.000000
   -0.040000    -0.010000    -0.000000
    0.040000     0.010000     0.000000
   -0.030000     0.040000    -0.000000
    0.000000    -0.000000     0.000000
    0.260000     0.240000    -0.000000
   -0.030000    -0.000000     0.000000
   -0.050000    -0.050000     0.000000
    0.350000    -0.140000    -0.000000
    0.040000     0.050000    -0.000000
   -0.020000     0.020000    -0.000000
    0.040000     0.030000    -0.000000
   -0.230000    -0.200000     0.000000
    0.060000    -0.030000    -0.000000
   -0.040000     0.040000    -0.000000
   -0.020000    -0.050000     0.000000
   -0.020000     0.010000     0.000000
    0.020000    -0.040000     0.000000
   -0.000000     0.040000    -0.000000
   -0.020000     0.010000     0.000000
    0.040000     0.010000    -0.000000
    0.130000    -0.140000    -0.000000
    0.000000     0.010000     0.000000
   -0.040000     0.030000     0.000000
   -0.080000    -0.190000    -0.000000
    0.040000    -0.030000    -0.000000
    0.020000     0.020000     0.000000
    0.000000    -0.030000    -0.000000
   -0.160000     0.180000     0.000000
   -0.020000    -0.040000    -0.000000
    0.030000     0.030000     0.000000
   -0.020000     0.010000     0.000000
    0.000000     0.010000     0.000000
   -0.040000    -0.010000     0.000000
    0.050000     0.010000    -0.000000
   -0.030000     0.040000     0.000000
    0.000000    -0.000000    -0.000000
vibration   145
   -0.010000     0.000000    -0.000000
   -0.010000     0.050000    -0.000000
   -0.050000    -0.020000    -0.000000
    0.020000    -0.050000     0.000000
   -0.040000     0.040000    -0.000000
    0.040000     0.010000     0.000000
   -0.020000    -0.030000    -0.000000
    0.030000     0.050000     0.000000
   -0.220000    -0.190000    -0.000000
   -0.040000    -0.060000    -0.000000
   -0.020000     0.000000    -0.000000
    0.190000     0.180000     0.000000
    0.280000    -0.110000     0.000000
   -0.030000     0.020000    -0.000000
    0.050000    -0.020000     0.000000
    0.020000     0.000000     0.000000
   -0.190000     0.200000    -0.000000
   -0.000000    -0.020000     0.000000
    0.060000    -0.040000     0.000000
    0.120000     0.290000     0.000000
   -0.050000     0.030000    -0.000000
   -0.020000    -0.030000     0.000000
   -0.020000     0.040000    -0.000000
    0.190000    -0.220000     0.000000
    0.020000     0.060000    -0.000000
   -0.040000    -0.040000    -0.000000
    0.030000    -0.020000     0.000000
   -0.000000    -0.010000     0.000000
    0.050000     0.020000     0.000000
   -0.050000    -0.010000    -0.000000
    0.020000    -0.050000     0.000000
   -0.000000     0.020000    -0.000000
   -0.170000    -0.160000     0.000000
    0.020000    -0.000000    -0.000000
    0.030000     0.050000    -0.000000
   -0.250000     0.100000     0.000000
   -0.030000    -0.040000     0.000000
    0.020000    -0.020000     0.000000
   -0.040000    -0.010000     0.000000
    0.190000     0.170000    -0.000000
   -0.050000     0.020000     0.000000
    0.040000    -0.040000     0.000000
    0.020000     0.030000    -0.000000
    0.010000    -0.000000    -0.000000
   -0.020000     0.040000    -0.000000
    0.010000    -0.050000     0.000000
    0.040000     0.020000    -0.000000
   -0.020000    -0.000000     0.000000
    0.160000    -0.170000    -0.000000
    0.000000     0.020000     0.000000
   -0.050000     0.030000     0.000000
   -0.100000    -0.250000    -0.000000
    0.040000    -0.030000    -0.000000
    0.020000     0.020000     0.000000
    0.010000    -0.040000    -0.000000
   -0.170000     0.190000     0.000000
   -0.020000    -0.050000    -0.000000
    0.040000     0.040000     0.000000
   -0.030000     0.010000     0.000000
    0.000000     0.010000     0.000000
   -0.040000    -0.020000     0.000000
    0.050000     0.010000    -0.000000
   -0.020000     0.040000     0.000000
    0.000000    -0.020000    -0.000000
vibration   146
   -0.020000     0.010000    -0.000000
   -0.000000     0.020000    -0.000000
   -0.010000     0.010000    -0.000000
    0.010000    -0.030000     0.000000
   -0.030000     0.030000    -0.000000
    0.040000     0.030000     0.000000
   -0.020000    -0.040000    -0.000000
    0.030000     0.040000     0.000000
   -0.190000    -0.170000    -0.000000
   -0.040000    -0.040000    -0.000000
   -0.020000    -0.000000    -0.000000
    0.220000     0.210000     0.000000
    0.290000    -0.120000     0.000000
   -0.010000     0.020000    -0.000000
    0.050000    -0.030000     0.000000
    0.040000     0.010000     0.000000
    0.200000    -0.220000     0.000000
   -0.000000     0.020000    -0.000000
   -0.040000     0.040000    -0.000000
   -0.120000    -0.280000    -0.000000
    0.040000    -0.030000     0.000000
    0.020000     0.010000    -0.000000
    0.030000    -0.040000     0.000000
   -0.170000     0.190000    -0.000000
   -0.030000    -0.050000     0.000000
    0.030000     0.030000     0.000000
   -0.040000     0.010000    -0.000000
    0.010000     0.020000    -0.000000
   -0.030000    -0.010000    -0.000000
    0.020000     0.000000     0.000000
    0.010000     0.010000    -0.000000
    0.010000    -0.040000     0.000000
   -0.200000    -0.190000     0.000000
    0.020000     0.000000    -0.000000
    0.040000     0.040000    -0.000000
   -0.270000     0.110000     0.000000
   -0.030000    -0.040000     0.000000
    0.010000    -0.010000     0.000000
   -0.030000    -0.030000     0.000000
    0.180000     0.160000    -0.000000
   -0.040000     0.030000     0.000000
    0.030000    -0.030000     0.000000
    0.010000     0.040000    -0.000000
    0.020000    -0.010000    -0.000000
   -0.010000     0.020000    -0.000000
    0.000000    -0.020000     0.000000
    0.010000    -0.010000     0.000000
   -0.030000    -0.010000     0.000000
   -0.190000     0.200000     0.000000
    0.000000    -0.020000    -0.000000
    0.040000    -0.040000    -0.000000
    0.110000     0.260000     0.000000
   -0.040000     0.030000     0.000000
   -0.010000    -0.010000    -0.000000
   -0.030000     0.030000     0.000000
    0.150000    -0.170000    -0.000000
    0.030000     0.040000     0.000000
   -0.030000    -0.030000    -0.000000
    0.040000    -0.010000    -0.000000
   -0.010000    -0.020000    -0.000000
    0.020000     0.010000    -0.000000
   -0.020000    -0.000000     0.000000
   -0.010000    -0.010000     0.000000
   -0.010000     0.040000     0.000000
vibration   147
    0.010000    -0.010000     0.000000
   -0.010000     0.110000    -0.000000
   -0.120000    -0.090000    -0.000000
    0.020000    -0.090000     0.000000
   -0.030000     0.040000    -0.000000
    0.030000    -0.020000     0.000000
   -0.010000    -0.000000    -0.000000
   -0.010000     0.030000    -0.000000
   -0.030000     0.000000    -0.000000
   -0.010000    -0.080000    -0.000000
    0.060000     0.020000     0.000000
   -0.250000    -0.240000    -0.000000
   -0.210000     0.120000    -0.000000
   -0.050000     0.030000    -0.000000
    0.040000    -0.010000     0.000000
   -0.050000    -0.010000    -0.000000
   -0.250000     0.260000    -0.000000
    0.020000    -0.060000     0.000000
   -0.080000     0.010000    -0.000000
    0.130000     0.210000     0.000000
    0.030000     0.010000     0.000000
    0.040000     0.050000    -0.000000
   -0.020000    -0.040000     0.000000
    0.000000     0.030000    -0.000000
   -0.010000    -0.040000     0.000000
    0.040000     0.030000     0.000000
   -0.000000     0.010000    -0.000000
   -0.010000    -0.010000    -0.000000
   -0.090000    -0.020000    -0.000000
    0.120000     0.010000     0.000000
   -0.090000     0.120000    -0.000000
   -0.010000     0.050000    -0.000000
    0.250000     0.250000    -0.000000
   -0.060000    -0.020000     0.000000
    0.010000     0.080000    -0.000000
    0.210000    -0.130000     0.000000
    0.010000    -0.030000     0.000000
    0.050000    -0.040000     0.000000
   -0.040000     0.020000     0.000000
    0.030000    -0.000000    -0.000000
   -0.040000     0.010000     0.000000
    0.030000    -0.040000     0.000000
    0.010000     0.000000    -0.000000
   -0.010000     0.010000    -0.000000
   -0.020000     0.090000    -0.000000
    0.010000    -0.120000     0.000000
    0.120000     0.090000    -0.000000
    0.050000     0.010000    -0.000000
    0.240000    -0.250000    -0.000000
   -0.020000     0.060000     0.000000
    0.080000    -0.010000    -0.000000
   -0.120000    -0.210000    -0.000000
   -0.030000    -0.010000     0.000000
   -0.030000    -0.050000    -0.000000
    0.020000     0.030000     0.000000
   -0.000000    -0.030000    -0.000000
    0.010000     0.040000     0.000000
   -0.040000    -0.030000    -0.000000
    0.000000    -0.010000    -0.000000
    0.010000     0.010000     0.000000
    0.090000     0.020000    -0.000000
   -0.110000    -0.010000     0.000000
    0.090000    -0.120000    -0.000000
    0.010000    -0.050000    -0.000000
vibration   148
    0.010000    -0.010000     0.000000
   -0.000000     0.040000    -0.000000
   -0.040000    -0.050000    -0.000000
   -0.000000    -0.020000     0.000000
    0.010000    -0.020000     0.000000
   -0.020000    -0.040000    -0.000000
    0.010000     0.030000     0.000000
   -0.000000    -0.010000    -0.000000
    0.010000     0.010000     0.000000
    0.020000     0.020000     0.000000
   -0.010000    -0.000000    -0.000000
    0.000000     0.010000     0.000000
   -0.010000    -0.000000    -0.000000
    0.000000    -0.010000     0.000000
   -0.010000     0.030000    -0.000000
   -0.020000    -0.010000    -0.000000
   -0.360000     0.370000    -0.000000
    0.030000    -0.080000     0.000000
   -0.100000    -0.000000    -0.000000
    0.180000     0.310000     0.000000
    0.020000     0.020000     0.000000
    0.050000     0.060000    -0.000000
   -0.010000    -0.050000     0.000000
    0.070000    -0.030000     0.000000
   -0.010000    -0.050000     0.000000
    0.040000     0.030000     0.000000
   -0.010000     0.010000    -0.000000
   -0.010000    -0.010000    -0.000000
   -0.100000    -0.030000    -0.000000
    0.130000     0.020000     0.000000
   -0.090000     0.130000    -0.000000
   -0.010000     0.050000    -0.000000
   -0.000000    -0.000000    -0.000000
   -0.010000    -0.000000     0.000000
    0.020000     0.020000    -0.000000
   -0.020000    -0.000000     0.000000
   -0.000000    -0.010000     0.000000
    0.000000    -0.010000     0.000000
   -0.020000    -0.040000     0.000000
    0.010000     0.010000    -0.000000
   -0.010000     0.030000    -0.000000
    0.010000    -0.020000     0.000000
    0.010000     0.030000    -0.000000
    0.010000    -0.010000     0.000000
   -0.000000    -0.020000     0.000000
   -0.000000     0.040000    -0.000000
   -0.040000    -0.050000     0.000000
   -0.020000    -0.010000     0.000000
   -0.360000     0.370000     0.000000
    0.030000    -0.080000    -0.000000
   -0.100000    -0.000000     0.000000
    0.180000     0.310000     0.000000
    0.020000     0.020000     0.000000
    0.050000     0.060000     0.000000
   -0.010000    -0.050000    -0.000000
    0.070000    -0.030000    -0.000000
   -0.010000    -0.050000    -0.000000
    0.040000     0.030000     0.000000
   -0.010000     0.010000     0.000000
   -0.010000    -0.010000     0.000000
   -0.100000    -0.030000     0.000000
    0.130000     0.020000    -0.000000
   -0.100000     0.130000     0.000000
   -0.010000     0.050000     0.000000
vibration   149
    0.010000    -0.010000     0.000000
   -0.020000     0.130000    -0.000000
   -0.130000    -0.100000    -0.000000
    0.030000    -0.100000     0.000000
   -0.030000     0.040000    -0.000000
    0.040000    -0.010000     0.000000
   -0.010000    -0.010000    -0.000000
   -0.020000     0.020000    -0.000000
    0.030000     0.070000     0.000000
    0.000000    -0.100000    -0.000000
    0.080000     0.030000     0.000000
   -0.370000    -0.360000    -0.000000
   -0.310000     0.180000    -0.000000
   -0.060000     0.040000    -0.000000
    0.050000    -0.010000     0.000000
   -0.050000    -0.010000    -0.000000
   -0.010000     0.000000    -0.000000
    0.000000    -0.010000     0.000000
   -0.020000     0.020000    -0.000000
    0.000000    -0.010000     0.000000
    0.010000    -0.000000     0.000000
    0.010000     0.000000     0.000000
    0.040000    -0.020000     0.000000
   -0.010000     0.010000    -0.000000
   -0.030000    -0.010000    -0.000000
    0.020000     0.010000     0.000000
   -0.030000     0.010000    -0.000000
    0.010000     0.010000     0.000000
    0.020000    -0.000000     0.000000
   -0.040000    -0.000000    -0.000000
    0.050000    -0.040000     0.000000
    0.010000    -0.020000     0.000000
   -0.370000    -0.360000     0.010000
    0.080000     0.030000    -0.000000
    0.000000    -0.100000     0.000000
   -0.310000     0.180000    -0.000000
   -0.020000     0.020000    -0.000000
   -0.060000     0.040000    -0.000000
    0.050000    -0.010000    -0.000000
    0.030000     0.070000    -0.000000
    0.050000    -0.010000    -0.000000
   -0.030000     0.040000    -0.000000
   -0.010000    -0.010000     0.000000
    0.010000    -0.010000     0.000000
    0.020000    -0.100000     0.000000
   -0.020000     0.130000    -0.000000
   -0.130000    -0.090000     0.000000
   -0.050000    -0.010000     0.000000
   -0.000000    -0.000000     0.000000
    0.000000    -0.010000    -0.000000
   -0.020000     0.020000     0.000000
    0.000000    -0.020000    -0.000000
    0.010000    -0.000000    -0.000000
    0.010000     0.000000    -0.000000
    0.040000    -0.020000    -0.000000
   -0.010000     0.010000     0.000000
   -0.030000    -0.010000     0.000000
    0.020000     0.010000     0.000000
   -0.030000     0.010000     0.000000
    0.010000     0.010000     0.000000
    0.020000    -0.000000    -0.000000
   -0.040000    -0.000000     0.000000
    0.050000    -0.040000    -0.000000
    0.010000    -0.020000    -0.000000
vibration   150
    0.010000     0.000000     0.000000
    0.010000    -0.070000     0.000000
    0.060000     0.030000     0.000000
   -0.020000     0.050000    -0.000000
    0.030000    -0.020000     0.000000
   -0.040000    -0.020000    -0.000000
    0.010000     0.020000     0.000000
    0.030000    -0.000000     0.000000
   -0.100000    -0.120000    -0.000000
   -0.020000     0.070000    -0.000000
   -0.050000    -0.020000    -0.000000
    0.270000     0.250000     0.000000
    0.220000    -0.120000     0.000000
    0.050000    -0.030000     0.000000
   -0.040000     0.010000    -0.000000
    0.010000     0.000000     0.000000
   -0.250000     0.260000    -0.000000
    0.020000    -0.050000     0.000000
   -0.070000    -0.020000    -0.000000
    0.120000     0.210000     0.000000
    0.000000     0.030000    -0.000000
    0.030000     0.040000    -0.000000
    0.020000    -0.040000     0.000000
    0.120000    -0.100000     0.000000
   -0.010000    -0.040000     0.000000
    0.020000     0.030000    -0.000000
   -0.020000     0.010000    -0.000000
   -0.000000     0.010000    -0.000000
   -0.050000    -0.020000    -0.000000
    0.060000     0.010000     0.000000
   -0.030000     0.060000    -0.000000
   -0.000000     0.010000    -0.000000
   -0.270000    -0.250000     0.000000
    0.050000     0.020000    -0.000000
    0.020000    -0.070000     0.000000
   -0.210000     0.120000    -0.000000
   -0.030000     0.000000     0.000000
   -0.040000     0.030000     0.000000
    0.040000     0.020000    -0.000000
    0.100000     0.120000    -0.000000
    0.040000    -0.010000    -0.000000
   -0.030000     0.020000    -0.000000
   -0.010000    -0.020000     0.000000
   -0.010000    -0.000000     0.000000
    0.020000    -0.050000     0.000000
   -0.010000     0.060000    -0.000000
   -0.060000    -0.030000     0.000000
   -0.010000    -0.000000     0.000000
    0.250000    -0.270000    -0.000000
   -0.020000     0.050000     0.000000
    0.070000     0.020000    -0.000000
   -0.120000    -0.220000    -0.000000
   -0.000000    -0.030000    -0.000000
   -0.030000    -0.050000    -0.000000
   -0.020000     0.040000     0.000000
   -0.120000     0.100000     0.000000
    0.010000     0.040000     0.000000
   -0.020000    -0.030000    -0.000000
    0.020000    -0.010000    -0.000000
    0.000000    -0.010000    -0.000000
    0.050000     0.020000    -0.000000
   -0.060000    -0.010000     0.000000
    0.030000    -0.060000    -0.000000
    0.000000    -0.010000    -0.000000
vibration   151
   -0.010000     0.050000    -0.000000
    0.010000    -0.220000     0.000000
    0.220000     0.220000     0.000000
   -0.000000     0.140000    -0.000000
   -0.050000     0.100000    -0.000000
    0.070000     0.040000     0.000000
   -0.020000    -0.050000    -0.000000
    0.000000     0.030000    -0.000000
   -0.040000    -0.010000    -0.000000
   -0.040000    -0.090000    -0.000000
    0.040000     0.020000     0.000000
   -0.110000    -0.100000    -0.000000
   -0.010000     0.040000     0.000000
    0.000000     0.050000    -0.000000
   -0.010000    -0.120000     0.000000
    0.040000     0.060000     0.000000
    0.100000    -0.110000     0.000000
   -0.020000     0.040000    -0.000000
    0.090000    -0.040000     0.000000
   -0.040000    -0.010000    -0.000000
   -0.030000     0.000000    -0.000000
   -0.060000     0.000000    -0.000000
   -0.040000     0.070000    -0.000000
    0.010000    -0.040000     0.000000
    0.120000    -0.010000     0.000000
   -0.100000    -0.050000    -0.000000
    0.050000    -0.020000     0.000000
   -0.050000    -0.010000    -0.000000
   -0.140000    -0.000000    -0.000000
    0.220000     0.010000     0.000000
   -0.220000     0.220000    -0.000000
   -0.060000     0.040000    -0.000000
    0.100000     0.100000    -0.000000
   -0.040000    -0.020000     0.000000
    0.040000     0.090000    -0.000000
    0.010000    -0.040000     0.000000
   -0.000000    -0.030000     0.000000
   -0.000000    -0.050000     0.000000
   -0.070000    -0.040000     0.000000
    0.040000     0.010000    -0.000000
    0.010000     0.120000    -0.000000
    0.050000    -0.100000     0.000000
    0.020000     0.050000    -0.000000
    0.010000    -0.050000     0.000000
    0.000000    -0.140000     0.000000
   -0.010000     0.220000    -0.000000
   -0.220000    -0.220000     0.000000
   -0.040000    -0.060000     0.000000
   -0.100000     0.100000     0.000000
    0.020000    -0.030000    -0.000000
   -0.090000     0.040000     0.000000
    0.040000     0.010000     0.000000
    0.030000    -0.000000    -0.000000
    0.050000    -0.000000    -0.000000
    0.040000    -0.070000    -0.000000
   -0.010000     0.040000     0.000000
   -0.120000     0.010000     0.000000
    0.100000     0.050000    -0.000000
   -0.050000     0.020000     0.000000
    0.050000     0.010000    -0.000000
    0.140000     0.000000    -0.000000
   -0.220000    -0.010000     0.000000
    0.220000    -0.220000    -0.000000
    0.060000    -0.040000    -0.000000
vibration   152
   -0.010000    -0.050000     0.000000
   -0.010000     0.240000    -0.000000
   -0.230000    -0.220000    -0.000000
    0.010000    -0.150000     0.000000
    0.050000    -0.110000     0.000000
   -0.070000    -0.000000    -0.000000
    0.020000     0.030000     0.000000
    0.000000    -0.040000     0.000000
    0.070000     0.020000     0.000000
    0.020000     0.110000     0.000000
   -0.030000    -0.030000    -0.000000
    0.130000     0.120000     0.000000
    0.020000    -0.050000    -0.000000
   -0.000000    -0.060000     0.000000
    0.030000     0.130000     0.000000
   -0.020000    -0.060000    -0.000000
    0.220000    -0.250000     0.000000
   -0.030000     0.040000    -0.000000
    0.100000     0.020000     0.000000
   -0.100000    -0.140000    -0.000000
   -0.020000    -0.020000     0.000000
   -0.050000    -0.030000    -0.000000
   -0.020000     0.060000    -0.000000
   -0.090000     0.060000    -0.000000
    0.070000     0.010000     0.000000
   -0.070000    -0.040000    -0.000000
    0.030000    -0.010000     0.000000
   -0.030000    -0.000000    -0.000000
   -0.050000     0.010000    -0.000000
    0.090000     0.000000     0.000000
   -0.100000     0.090000    -0.000000
   -0.030000     0.010000    -0.000000
    0.130000     0.110000    -0.000000
   -0.030000    -0.030000     0.000000
    0.020000     0.100000    -0.000000
    0.020000    -0.050000     0.000000
    0.000000    -0.040000     0.000000
   -0.000000    -0.060000     0.000000
   -0.070000    -0.000000     0.000000
    0.070000     0.020000    -0.000000
    0.030000     0.130000    -0.000000
    0.050000    -0.110000     0.000000
    0.020000     0.030000    -0.000000
   -0.010000    -0.050000     0.000000
    0.010000    -0.150000     0.000000
   -0.010000     0.230000    -0.000000
   -0.230000    -0.220000     0.000000
   -0.020000    -0.060000     0.000000
    0.220000    -0.250000    -0.000000
   -0.030000     0.040000     0.000000
    0.100000     0.020000    -0.000000
   -0.100000    -0.140000    -0.000000
   -0.020000    -0.020000    -0.000000
   -0.050000    -0.030000     0.000000
   -0.030000     0.060000     0.000000
   -0.090000     0.060000     0.000000
    0.070000     0.010000    -0.000000
   -0.070000    -0.040000     0.000000
    0.030000    -0.010000    -0.000000
   -0.030000    -0.000000     0.000000
   -0.050000     0.010000     0.000000
    0.090000     0.000000    -0.000000
   -0.100000     0.090000     0.000000
   -0.030000     0.010000     0.000000
vibration   153
   -0.000000     0.030000    -0.000000
    0.000000    -0.090000     0.000000
    0.090000     0.100000     0.000000
    0.010000     0.050000    -0.000000
   -0.040000     0.070000    -0.000000
    0.060000     0.020000     0.000000
   -0.010000    -0.030000    -0.000000
   -0.020000     0.020000    -0.000000
    0.060000     0.090000     0.000000
    0.020000    -0.100000     0.000000
    0.040000     0.030000     0.000000
   -0.250000    -0.220000    -0.000000
   -0.140000     0.100000    -0.000000
   -0.030000     0.050000    -0.000000
    0.010000    -0.070000     0.000000
    0.010000     0.030000     0.000000
    0.120000    -0.130000     0.000000
   -0.030000     0.030000    -0.000000
    0.110000    -0.020000     0.000000
   -0.050000    -0.020000    -0.000000
   -0.040000    -0.000000    -0.000000
   -0.060000     0.000000    -0.000000
   -0.000000     0.070000    -0.000000
    0.020000    -0.070000     0.000000
    0.130000    -0.030000     0.000000
   -0.110000    -0.050000    -0.000000
    0.030000    -0.020000     0.000000
   -0.050000     0.010000    -0.000000
   -0.150000    -0.010000    -0.000000
    0.240000     0.010000     0.000000
   -0.220000     0.230000    -0.000000
   -0.060000     0.020000    -0.000000
   -0.250000    -0.230000     0.000000
    0.040000     0.030000    -0.000000
    0.020000    -0.100000     0.000000
   -0.150000     0.100000    -0.000000
   -0.020000     0.020000     0.000000
   -0.030000     0.050000    -0.000000
    0.060000     0.020000    -0.000000
    0.060000     0.090000    -0.000000
    0.010000    -0.080000     0.000000
   -0.040000     0.070000    -0.000000
   -0.010000    -0.030000     0.000000
   -0.000000     0.030000    -0.000000
    0.010000     0.050000    -0.000000
    0.000000    -0.090000     0.000000
    0.100000     0.100000    -0.000000
    0.010000     0.030000    -0.000000
    0.110000    -0.130000    -0.000000
   -0.020000     0.030000     0.000000
    0.100000    -0.020000    -0.000000
   -0.040000    -0.020000    -0.000000
   -0.040000    -0.000000     0.000000
   -0.060000     0.000000     0.000000
   -0.000000     0.070000     0.000000
    0.020000    -0.070000    -0.000000
    0.130000    -0.030000    -0.000000
   -0.110000    -0.050000     0.000000
    0.030000    -0.020000    -0.000000
   -0.050000     0.010000     0.000000
   -0.150000    -0.010000     0.000000
    0.230000     0.010000    -0.000000
   -0.220000     0.230000     0.000000
   -0.060000     0.020000     0.000000
vibration   154
    0.010000     0.040000     0.000000
    0.000000    -0.180000     0.000000
    0.170000     0.170000     0.000000
   -0.000000     0.110000    -0.000000
   -0.050000     0.100000    -0.000000
    0.070000     0.000000     0.000000
   -0.010000    -0.030000    -0.000000
   -0.020000     0.030000    -0.000000
   -0.000000     0.040000    -0.000000
    0.010000    -0.110000     0.000000
    0.040000     0.030000     0.000000
   -0.220000    -0.190000    -0.000000
   -0.090000     0.080000    -0.000000
   -0.010000     0.060000    -0.000000
   -0.020000    -0.110000    -0.000000
    0.000000     0.050000    -0.000000
   -0.180000     0.210000    -0.000000
    0.030000    -0.040000     0.000000
   -0.110000    -0.000000    -0.000000
    0.080000     0.090000     0.000000
    0.030000     0.010000     0.000000
    0.060000     0.010000     0.000000
    0.000000    -0.070000     0.000000
    0.040000     0.010000     0.000000
   -0.110000     0.020000    -0.000000
    0.100000     0.050000     0.000000
   -0.030000     0.010000    -0.000000
    0.040000    -0.010000     0.000000
    0.110000     0.000000     0.000000
   -0.170000    -0.000000    -0.000000
    0.160000    -0.170000     0.000000
    0.050000    -0.000000     0.000000
    0.210000     0.180000    -0.000000
   -0.040000    -0.030000     0.000000
   -0.000000     0.110000    -0.000000
    0.090000    -0.080000     0.000000
    0.010000    -0.030000     0.000000
    0.010000    -0.060000     0.000000
   -0.070000    -0.000000     0.000000
    0.010000    -0.040000     0.000000
    0.020000     0.110000    -0.000000
    0.050000    -0.100000     0.000000
    0.010000     0.030000    -0.000000
   -0.010000    -0.040000     0.000000
    0.000000    -0.110000     0.000000
   -0.000000     0.180000    -0.000000
   -0.170000    -0.170000     0.000000
   -0.000000    -0.050000     0.000000
    0.190000    -0.210000    -0.000000
   -0.030000     0.040000     0.000000
    0.110000     0.000000    -0.000000
   -0.080000    -0.090000    -0.000000
   -0.030000    -0.010000     0.000000
   -0.060000    -0.010000     0.000000
   -0.000000     0.070000     0.000000
   -0.040000    -0.010000     0.000000
    0.110000    -0.020000    -0.000000
   -0.110000    -0.050000     0.000000
    0.030000    -0.010000    -0.000000
   -0.040000     0.010000     0.000000
   -0.110000    -0.000000     0.000000
    0.180000     0.000000    -0.000000
   -0.170000     0.180000     0.000000
   -0.050000     0.000000     0.000000
vibration   155
    0.080000    -0.010000     0.000000
   -0.020000     0.070000    -0.000000
   -0.090000    -0.070000    -0.000000
   -0.010000    -0.050000    -0.000000
    0.100000     0.070000     0.000000
   -0.050000    -0.010000    -0.000000
    0.000000    -0.010000     0.000000
    0.050000     0.050000     0.000000
   -0.130000    -0.110000    -0.000000
   -0.050000    -0.060000    -0.000000
    0.030000     0.010000     0.000000
   -0.110000    -0.090000    -0.000000
   -0.040000     0.040000     0.000000
    0.090000     0.030000     0.000000
   -0.200000    -0.090000    -0.000000
   -0.280000     0.010000    -0.000000
    0.080000    -0.110000     0.000000
   -0.010000     0.030000    -0.000000
    0.060000    -0.050000     0.000000
   -0.040000    -0.040000    -0.000000
   -0.050000     0.050000    -0.000000
   -0.030000     0.090000    -0.000000
    0.010000    -0.050000     0.000000
    0.110000    -0.140000     0.000000
    0.090000    -0.200000     0.000000
   -0.070000     0.100000    -0.000000
    0.010000     0.000000     0.000000
    0.010000     0.080000    -0.000000
    0.050000    -0.010000     0.000000
   -0.070000    -0.020000    -0.000000
    0.070000    -0.090000     0.000000
   -0.010000    -0.280000     0.000000
    0.110000     0.080000    -0.000000
   -0.030000    -0.010000     0.000000
    0.050000     0.060000    -0.000000
    0.040000    -0.040000     0.000000
   -0.050000    -0.050000     0.000000
   -0.090000    -0.030000     0.000000
    0.050000     0.010000    -0.000000
[truncated: 78,848 more chars]
