# Supplementary material for: Excitonic Configuration Interaction: Going Beyond the Frenkel Exciton Model
Source: J Chem Theory Comput. 2024 Jun 17;20(13):5609–34. doi: 10.1021/acs.jctc.4c00157 (PMC11238547; doi:10.1021/acs.jctc.4c00157)
Supplement: Supplementary file 2 — ct4c00157_si_002.zip [file ct4c00157_si_002.zip › G4_R1.xyz]

64
G4 R1
N 3.25305 -6.3854 -0.0677246
C 4.41094 -5.53239 -0.0708347
H 5.30009 -5.93646 -0.0316403
N 4.06831 -4.32519 -0.0487618
C 2.65983 -4.27526 -0.0595284
C 1.79931 -3.18257 0.037376
O 2.1711 -2.02115 0.0799924
N 0.439495 -3.66285 0.086774
H -0.188239 -2.98812 0.165661
C 0.0685522 -4.94944 0.00687569
N -1.20507 -5.2119 -0.0419409
H -1.90895 -4.48182 -0.175958
H -1.51193 -6.09254 -0.0383679
N 0.924755 -5.8613 -0.137967
C 2.19868 -5.63694 0.0299149
H 3.24565 -7.4254 -0.148603
H 4.39274 -1.80548 0.013015
N 5.11359 -1.1784 0.143493
C 4.97143 0.0701007 0.0953985
H 5.98992 -1.71258 -0.237642
N 3.61169 0.558021 -0.0972753
N 5.96907 0.839857 0.0464329
C 3.20333 1.91387 0.115182
H 2.90465 -0.0699772 -0.131348
C 5.70781 2.18763 -0.0329563
C 4.36347 2.80699 -0.0640117
O 2.07148 2.23888 0.0928193
N 6.5432 3.21789 -0.00318649
N 4.44942 4.15457 -0.136247
C 5.75695 4.37353 -0.103561
H 6.16059 5.34335 -0.26638
H 7.4046 3.22419 -0.440524
H 1.84102 4.22043 -0.131295
N 1.24518 5.0936 0.100367
C -0.109082 4.92589 0.00196644
H 1.53651 5.98412 0.0901145
N -0.597261 3.6252 0.0571866
N -0.953459 5.87777 -0.120186
C -1.87699 3.16874 -0.0243519
H -0.100951 2.83256 0.0619102
C -2.24612 5.46982 -0.0603293
C -2.85315 4.25007 0.0259803
O -2.15227 1.99689 0.0515074
N -3.3013 6.36334 -0.0650713
N -4.15542 4.38234 0.059413
C -4.42754 5.6082 -0.0222398
H -5.32769 6.19608 -0.155074
H -3.21542 7.32142 -0.211345
H -4.16402 1.97919 -0.181401
N -4.99463 1.24027 -0.0669874
C -4.89994 -0.0692817 0.0729373
H -5.82782 1.4734 -0.217122
N -3.57127 -0.552595 0.186139
N -5.93372 -0.8704 -0.00681756
C -3.19734 -1.82943 0.0895295
H -3.03298 0.288893 0.2245
C -5.62299 -2.12997 -0.0671058
C -4.31955 -2.70674 0.0357785
O -2.04906 -2.20427 0.193229
N -6.42276 -3.21634 -0.140018
N -4.4384 -4.13733 -0.00388804
C -5.69735 -4.39228 -0.0819216
H -6.07404 -5.40977 -0.097013
H -7.39594 -3.26556 -0.252013
