# Supplementary material for: Excitonic Configuration Interaction: Going Beyond the Frenkel Exciton Model
Source: J Chem Theory Comput. 2024 Jun 17;20(13):5609–34. doi: 10.1021/acs.jctc.4c00157 (PMC11238547; doi:10.1021/acs.jctc.4c00157)
Supplement: Supplementary file 2 — ct4c00157_si_002.zip [file ct4c00157_si_002.zip › G4_R2.xyz]

64
G4 R2
N 3.33214 -6.49419 -0.138433
C 4.3587 -5.65089 -0.0971752
H 5.26529 -6.03146 -0.100146
N 4.13637 -4.46861 -0.0483687
C 2.74847 -4.33375 -0.0146866
C 1.94608 -3.25002 0.0155533
O 2.25574 -2.13429 0.0545297
N 0.582128 -3.66601 -0.00140216
H -0.401654 -2.96932 -0.0201759
C 0.135484 -4.86518 0.0183453
N -1.20715 -5.01142 0.226178
H -1.94173 -4.50665 0.0388867
H -1.57827 -5.92026 0.226838
N 0.916111 -5.96642 -0.0636824
C 2.24055 -5.66625 -0.125574
H 3.3928 -7.46492 -0.0190746
H 4.07943 -1.76756 -0.302108
N 5.09267 -1.21078 0.0146308
C 4.93053 0.160963 0.00478335
H 5.94256 -1.73437 -0.0606552
N 3.65865 0.620422 0.160405
N 6.03254 0.879676 -0.035804
C 3.2585 1.9815 0.150189
H 2.94978 -0.0868491 0.310167
C 5.71066 2.14295 0.00282312
C 4.45048 2.7752 -0.00749226
O 2.06509 2.33161 0.2734
N 6.56886 3.24942 -0.11931
N 4.53892 4.17863 0.0988774
C 5.77897 4.38284 -0.125693
H 6.2078 5.36605 -0.132544
H 7.66179 3.32563 -0.266313
H 1.59979 3.96541 -0.239885
N 1.10831 4.9403 -0.205327
C -0.0901854 4.80333 -0.119657
H 1.56641 5.80662 -0.315135
N -0.628341 3.56008 -0.020667
N -0.889109 5.89116 -0.228506
C -2.00981 3.22549 0.122526
H 0.00754294 2.62459 0.0714738
C -2.18615 5.62662 -0.0748369
C -2.80887 4.41019 0.148809
O -2.27353 2.01359 0.331453
N -3.2132 6.5083 -0.223062
N -4.26387 4.47837 0.191754
C -4.41955 5.80271 0.018535
H -5.40465 6.37279 0.0772782
H -2.86465 7.53578 -0.166551
H -4.52227 2.09524 -0.00281388
N -5.19986 1.29269 0.120573
C -5.02049 -0.0777127 -0.129912
H -6.08449 1.52488 0.0476734
N -3.70975 -0.509767 0.0173407
N -5.96125 -0.937093 -0.222788
C -3.235 -1.81048 0.102854
H -2.92317 0.224129 0.108008
C -5.67298 -2.3014 -0.0935219
C -4.40437 -2.7613 0.0487538
O -2.09174 -2.06612 0.181675
N -6.47124 -3.34402 -0.228426
N -4.39583 -4.15591 0.0286022
C -5.63457 -4.55421 -0.0534842
H -6.08205 -5.52261 -0.425654
H -7.45855 -3.32254 -0.276453
