# Supplementary material for: Excitonic Configuration Interaction: Going Beyond the Frenkel Exciton Model
Source: J Chem Theory Comput. 2024 Jun 17;20(13):5609–34. doi: 10.1021/acs.jctc.4c00157 (PMC11238547; doi:10.1021/acs.jctc.4c00157)
Supplement: Supplementary file 2 — ct4c00157_si_002.zip [file ct4c00157_si_002.zip › G4_R3.xyz]

64
G4 R3
N 3.25316 -6.44409 0.120281
C 4.40756 -5.58438 -0.0142071
H 5.35869 -5.97993 -0.0363547
N 4.07638 -4.37798 -0.0965389
C 2.78355 -4.32685 -0.173682
C 1.85867 -3.23228 -0.0861267
O 2.0556 -2.05701 -0.0901025
N 0.558517 -3.56912 -0.0797561
H -0.186276 -2.82137 -0.182493
C 0.0908687 -4.86501 0.0878343
N -1.23469 -5.05274 0.00825231
H -1.86637 -4.27677 -0.33363
H -1.42627 -5.90464 0.287299
N 0.884445 -5.91537 0.143919
C 2.21488 -5.59204 0.0340876
H 3.32341 -7.33485 -0.00968483
H 4.20721 -1.76153 0.0483787
N 5.0961 -1.25069 0.0608379
C 4.91508 0.130959 0.106229
H 5.95067 -1.76684 -0.0863334
N 3.61132 0.545012 0.138759
N 5.94734 0.942613 0.124897
C 3.15362 1.81373 0.0746144
H 2.80527 -0.167723 0.0581946
C 5.53117 2.25557 0.128903
C 4.28927 2.78192 0.0301371
O 1.91754 2.01606 -0.0346979
N 6.37387 3.3056 0.0167159
N 4.3343 4.13813 -0.0975183
C 5.57569 4.44874 -0.242104
H 5.99122 5.38877 -0.424957
H 7.37419 3.27436 -0.214125
H 1.95464 4.34192 -0.0523515
N 1.26345 5.06536 -0.00789489
C -0.00947146 4.87716 0.0396463
H 1.49576 6.12786 -0.110657
N -0.515262 3.63886 0.0626088
N -0.805166 5.97153 0.18178
C -1.89177 3.2933 -0.0463492
H 0.246676 2.83508 -0.0156098
C -2.10262 5.68284 0.0450538
C -2.69211 4.38427 -0.0121572
O -2.17564 2.12448 -0.099965
N -3.09361 6.55256 0.0595223
N -4.06597 4.59889 -0.118877
C -4.2885 5.8368 -0.0662656
H -5.16304 6.33256 -0.0165699
H -2.91743 7.53921 0.0433609
H -4.36123 1.77342 -0.188066
N -5.09478 1.18621 0.0765672
C -4.90988 -0.171438 0.109244
H -6.00294 1.4742 0.221554
N -3.61859 -0.603821 -0.037247
N -6.04159 -0.975833 0.107525
C -3.19466 -2.00438 -0.210132
H -2.79738 0.0627337 -0.150981
C -5.59422 -2.25958 0.0581589
C -4.32256 -2.85514 -0.0812053
O -2.04099 -2.22786 -0.211241
N -6.43489 -3.41357 0.146644
N -4.37804 -4.25492 -0.0972241
C -5.64868 -4.54328 0.0698483
H -6.17371 -5.4934 0.120495
H -7.54652 -3.39946 -0.178178
