# Supplementary material for: Excitonic Configuration Interaction: Going Beyond the Frenkel Exciton Model
Source: J Chem Theory Comput. 2024 Jun 17;20(13):5609–34. doi: 10.1021/acs.jctc.4c00157 (PMC11238547; doi:10.1021/acs.jctc.4c00157)
Supplement: Supplementary file 2 — ct4c00157_si_002.zip [file ct4c00157_si_002.zip › G4_R4.xyz]

64
G4 R4
N 3.19965 -6.41094 -0.222675
C 4.36441 -5.71195 -0.139028
H 5.38298 -6.22122 -0.259104
N 4.10386 -4.51148 0.0518728
C 2.80671 -4.40442 0.0364019
C 1.96515 -3.26564 0.153361
O 2.20069 -2.04005 0.186298
N 0.600078 -3.57364 0.149863
H 0.0926638 -2.58598 0.405401
C 0.0763509 -4.87291 -0.0108944
N -1.22355 -5.01567 -0.0258763
H -1.87033 -4.27554 -0.140153
H -1.53974 -6.08333 -0.266531
N 0.921895 -5.92418 -0.138786
C 2.17783 -5.5682 -0.179426
H 3.21751 -7.4844 -0.115473
H 4.39332 -1.88571 0.563953
N 5.02124 -1.2238 0.126934
C 4.86628 0.0964554 0.124711
H 5.99589 -1.39985 -0.0434165
N 3.55358 0.474896 0.188058
N 5.81602 0.863603 0.00141695
C 3.12436 1.80775 -0.00302415
H 2.86608 -0.360571 0.118497
C 5.5595 2.2231 -0.0939405
C 4.34017 2.76418 0.00311399
O 2.01205 2.14326 -0.0217583
N 6.3804 3.23034 -0.171807
N 4.34723 4.14459 -0.0501586
C 5.59145 4.36368 -0.111045
H 5.90882 5.39659 -0.178474
H 7.4174 3.30719 -0.340198
H 1.77328 4.29011 0.0709798
N 1.18829 5.15355 0.00159137
C -0.104732 4.96297 0.0131143
H 1.61335 6.07317 -0.0879712
N -0.537702 3.63779 -0.00925415
N -0.952897 5.97315 -0.0549242
C -1.85874 3.1198 0.0936448
H 0.281536 2.87568 0.0920094
C -2.26168 5.52642 0.00733365
C -2.78604 4.31318 0.0954433
O -2.02261 1.98926 0.0415531
N -3.31159 6.38337 -0.0359906
N -4.09555 4.30997 0.0539221
C -4.41292 5.53691 -0.0600043
H -5.50262 6.06018 -0.210988
H -3.26091 7.40909 -0.369654
H -4.12671 1.77333 0.077816
N -4.9751 1.29931 0.0437237
C -4.89101 -0.0151916 -0.053757
H -5.87719 1.77138 -0.137985
N -3.63 -0.517867 -0.00311814
N -5.88653 -0.826223 -0.309368
C -3.1695 -1.83455 0.124446
H -2.90026 0.133996 0.0899885
C -5.53585 -2.1662 -0.0834942
C -4.29153 -2.72347 -0.00300535
O -1.97458 -2.0859 0.199215
N -6.36203 -3.23693 -0.101933
N -4.37452 -4.10435 0.0757902
C -5.62518 -4.353 0.109594
H -6.06873 -5.30804 0.247323
H -7.43224 -2.93807 -0.242475
