# Supplementary material for: Excitonic Configuration Interaction: Going Beyond the Frenkel Exciton Model
Source: J Chem Theory Comput. 2024 Jun 17;20(13):5609–34. doi: 10.1021/acs.jctc.4c00157 (PMC11238547; doi:10.1021/acs.jctc.4c00157)
Supplement: Supplementary file 2 — ct4c00157_si_002.zip [file ct4c00157_si_002.zip › G4_R5.xyz]

64
G4 R5
N 3.28377 -6.45522 0.166132
C 4.42284 -5.6633 0.133306
H 5.4195 -6.17324 0.233955
N 4.08163 -4.35225 0.14839
C 2.70227 -4.34003 -0.0172871
C 1.83819 -3.19601 -0.0720871
O 2.25061 -2.04485 -0.186549
N 0.509844 -3.72555 -0.0875531
H -0.32675 -3.05665 -0.212771
C 0.0846336 -4.95963 -0.122297
N -1.23273 -5.12267 -0.187157
H -1.71713 -4.31611 -0.0644228
H -1.5586 -5.96205 -0.235125
N 0.883023 -5.9963 -0.0657954
C 2.18571 -5.62899 0.063451
H 3.18472 -7.43497 -0.0046411
H 4.30454 -2.00194 0.295293
N 5.06263 -1.23565 0.0427773
C 4.94191 0.102947 -0.0610669
H 5.91739 -1.64441 -0.0649591
N 3.6065 0.616955 0.0372826
N 5.986 0.920872 -0.106009
C 3.22886 1.96123 0.0419138
H 2.9302 -0.0290967 -0.0561932
C 5.60928 2.19026 0.0251881
C 4.33447 2.77113 0.0862634
O 2.12128 2.23393 -0.00388867
N 6.45384 3.1806 -0.048961
N 4.4362 4.15134 0.119052
C 5.70698 4.33238 -0.0212628
H 6.2534 5.24803 0.00487848
H 7.48805 3.13965 -0.229392
H 1.85331 4.4311 0.00520815
N 1.21183 5.09696 0.0516376
C -0.110659 4.92018 0.0178427
H 1.33945 6.18415 -0.0589495
N -0.572714 3.61492 -0.0580959
N -0.877862 5.94379 0.0340934
C -1.8801 3.21294 -0.0148098
H 0.170796 2.94941 -0.212233
C -2.22142 5.63494 -0.0472096
C -2.80648 4.36331 -0.0147943
O -2.31192 2.02276 -0.0247202
N -3.23493 6.4649 0.0393969
N -4.11902 4.48594 -0.0425003
C -4.4465 5.72582 0.0499351
H -5.4927 6.21255 -0.105905
H -3.17203 7.51961 0.218918
H -4.33023 1.86819 -0.115811
N -5.11762 1.22702 0.0456003
C -4.95463 -0.088853 -0.00269128
H -6.15583 1.49918 0.00991914
N -3.67363 -0.526196 -0.0934605
N -5.90113 -0.940369 0.0469708
C -3.20601 -1.88313 -0.0242646
H -2.83565 0.0575916 -0.209726
C -5.5877 -2.22001 0.101295
C -4.30183 -2.75529 -0.0593432
O -2.03633 -2.1728 -0.0121091
N -6.39627 -3.31973 0.107813
N -4.34916 -4.1243 0.00695414
C -5.61075 -4.42165 0.101277
H -6.02161 -5.36723 0.212793
H -7.34627 -3.11687 0.0774304
