# Supplementary material for: Excitonic Configuration Interaction: Going Beyond the Frenkel Exciton Model
Source: J Chem Theory Comput. 2024 Jun 17;20(13):5609–34. doi: 10.1021/acs.jctc.4c00157 (PMC11238547; doi:10.1021/acs.jctc.4c00157)
Supplement: Supplementary file 2 — ct4c00157_si_002.zip [file ct4c00157_si_002.zip › MgG4_FC.xyz]

 65
 MgG4 symmetric
 N                  6.15114801   -1.61199509    1.39446906
 C                  5.96737294   -0.29016793    1.71699401
 H                  6.76343172    0.29397415    2.15352498
 N                  4.79393713    0.13461888    1.44105100
 C                  4.13776729   -0.96060152    0.90659504
 C                  2.83051068   -1.14817856    0.45337806
 O                  1.90960257   -0.30209819    0.43924803
 N                  2.59560900   -2.40787066   -0.02786689
 H                  1.66461315   -2.57953973   -0.37308888
 C                  3.52336239   -3.41933507   -0.06178485
 N                  3.13284416   -4.56855108   -0.58902280
 H                  2.21334253   -4.69206453   -0.97599379
 H                  3.80167549   -5.30968594   -0.63136377
 N                  4.73283619   -3.26866080    0.40097514
 C                  4.99386864   -2.05702502    0.86620009
 H                  6.98478015   -2.15284874    1.51904908
 H                  4.69206453    2.21334253    0.97599379
 N                  4.56855108    3.13284416    0.58902280
 C                  3.41933507    3.52336239    0.06178485
 H                  5.30968594    3.80167549    0.63136377
 N                  2.40787066    2.59560900    0.02786689
 N                  3.26866080    4.73283619   -0.40097514
 C                  1.14817856    2.83051068   -0.45337806
 H                  2.57953973    1.66461315    0.37308888
 C                  2.05702502    4.99386864   -0.86620009
 C                  0.96060152    4.13776729   -0.90659504
 O                  0.30209819    1.90960257   -0.43924803
 N                  1.61199509    6.15114801   -1.39446906
 N                 -0.13461888    4.79393713   -1.44105100
 C                  0.29016793    5.96737294   -1.71699401
 H                 -0.29397415    6.76343172   -2.15352498
 H                  2.15284874    6.98478015   -1.51904908
 H                 -2.21334253    4.69206453   -0.97599379
 N                 -3.13284416    4.56855108   -0.58902280
 C                 -3.52336239    3.41933507   -0.06178485
 H                 -3.80167549    5.30968594   -0.63136377
 N                 -2.59560900    2.40787066   -0.02786689
 N                 -4.73283619    3.26866080    0.40097514
 C                 -2.83051068    1.14817856    0.45337806
 H                 -1.66461315    2.57953973   -0.37308888
 C                 -4.99386864    2.05702502    0.86620009
 C                 -4.13776729    0.96060152    0.90659504
 O                 -1.90960257    0.30209819    0.43924803
 N                 -6.15114801    1.61199509    1.39446906
 N                 -4.79393713   -0.13461888    1.44105100
 C                 -5.96737294    0.29016793    1.71699401
 H                 -6.76343172   -0.29397415    2.15352498
 H                 -6.98478015    2.15284874    1.51904908
 H                 -4.69206453   -2.21334253    0.97599379
 N                 -4.56855108   -3.13284416    0.58902280
 C                 -3.41933507   -3.52336239    0.06178485
 H                 -5.30968594   -3.80167549    0.63136377
 N                 -2.40787066   -2.59560900    0.02786689
 N                 -3.26866080   -4.73283619   -0.40097514
 C                 -1.14817856   -2.83051068   -0.45337806
 H                 -2.57953973   -1.66461315    0.37308888
 C                 -2.05702502   -4.99386864   -0.86620009
 C                 -0.96060152   -4.13776729   -0.90659504
 O                 -0.30209819   -1.90960257   -0.43924803
 N                 -1.61199509   -6.15114801   -1.39446906
 N                  0.13461888   -4.79393713   -1.44105100
 C                 -0.29016793   -5.96737294   -1.71699401
 H                  0.29397415   -6.76343172   -2.15352498
 H                 -2.15284874   -6.98478015   -1.51904908
 Mg                 0.00000000    0.00000000    0.00000000
