# Supplementary material for: Excitonic Configuration Interaction: Going Beyond the Frenkel Exciton Model
Source: J Chem Theory Comput. 2024 Jun 17;20(13):5609–34. doi: 10.1021/acs.jctc.4c00157 (PMC11238547; doi:10.1021/acs.jctc.4c00157)
Supplement: Supplementary file 2 — ct4c00157_si_002.zip [file ct4c00157_si_002.zip › MgG4_freq.molden]

[Molden Format]
[SCFCONV]
scf-first    1 THROUGH   14
   3336.725995
   3336.178275
   3335.664509
   3335.650710
   3335.649126
   3335.648657
   3335.648591
   3335.648578
   3335.648577
   3335.648577
   3335.648577
   3335.648577
   3335.648577
   3335.648577
[GEOMETRIES] XYZ
   65
 
 N     6.150921    -1.612861     1.394469
 C     5.967332    -0.291008     1.716994
 H     6.763473     0.293022     2.153525
 N     4.793956     0.133944     1.441051
 C     4.137632    -0.961184     0.906595
 C     2.830349    -1.148577     0.453378
 O     1.909560    -0.302367     0.439248
 N     2.595270    -2.408236    -0.027867
 H     1.664250    -2.579774    -0.373089
 C     3.522881    -3.419831    -0.061785
 N     3.132201    -4.568992    -0.589023
 H     2.212682    -4.692376    -0.975994
 H     3.800928    -5.310221    -0.631364
 N     4.732376    -3.269327     0.400975
 C     4.993579    -2.057728     0.866200
 H     6.984477    -2.153832     1.519049
 H     4.692693     2.212987     0.976533
 N     4.569332     3.132206     0.588943
 C     3.420138     3.522747     0.061633
 H     5.310645     3.800875     0.630803
 N     2.408366     2.595233     0.028456
 N     3.269752     4.731927    -0.401881
 C     1.148655     2.830225    -0.452652
 H     2.579978     1.664480     0.374317
 C     2.058085     4.993033    -0.867017
 C     0.961392     4.137274    -0.906645
 O     0.302244     1.909579    -0.437903
 N     1.613309     6.150155    -1.395871
 N    -0.133733     4.793487    -1.441227
 C     0.291380     5.966624    -1.717972
 H    -0.292647     6.762598    -2.154815
 H     2.154429     6.983518    -1.521098
 H    -2.212790     4.692325    -0.976242
 N    -3.132031     4.569159    -0.588665
 C    -3.522752     3.420022    -0.061387
 H    -3.800610     5.310541    -0.630652
 N    -2.595285     2.408194    -0.027959
 N    -4.732037     3.269707     0.401836
 C    -2.830532     1.148501     0.453055
 H    -1.664348     2.579620    -0.373498
 C    -4.993382     2.058058     0.866918
 C    -4.137731     0.961328     0.906734
 O    -1.909997     0.301985     0.438498
 N    -6.150705     1.613349     1.395384
 N    -4.794163    -0.133795     1.441099
 C    -5.967359     0.291381     1.717494
 H    -6.763502    -0.292572     2.154125
 H    -6.984079     2.154496     1.520410
 H    -4.693076    -2.211940     0.974281
 N    -4.569963    -3.131133     0.586529
 C    -3.420515    -3.522228     0.060196
 H    -5.311380    -3.799678     0.628528
 N    -2.408590    -2.594858     0.027044
 N    -3.270004    -4.731691    -0.402475
 C    -1.148622    -2.830348    -0.453010
 H    -2.580168    -1.663865     0.372351
 C    -2.058049    -4.993273    -0.866618
 C    -0.961214    -4.137725    -0.906088
 O    -0.302097    -1.909814    -0.438151
 N    -1.613087    -6.150849    -1.394343
 N     0.134202    -4.794503    -1.439411
 C    -0.290924    -5.967779    -1.715615
 H     0.293274    -6.764138    -2.151525
 H    -2.154212    -6.984246    -1.519316
Mg    -0.000031    -0.000147     0.000686
[FREQ]
   13.8500
   28.0200
   28.5900
   30.7900
   30.8000
   49.8500
   76.5300
   76.5600
   77.0700
   94.1200
   94.1200
   95.5300
  102.6600
  107.3100
  131.7400
  135.2200
  135.2400
  141.7500
  164.3700
  164.3900
  164.7000
  166.4300
  189.6300
  216.2000
  218.1500
  218.1700
  238.1700
  250.0000
  259.5100
  259.5200
  295.4100
  338.1700
  338.1800
  381.6900
  381.8900
  381.8900
  382.0800
  387.0800
  390.6400
  404.5200
  404.5300
  430.9700
  431.4900
  467.7300
  467.7500
  507.7100
  509.9600
  509.9900
  512.0800
  550.8900
  555.7700
  562.7000
  562.7100
  595.4300
  596.5500
  596.5500
  597.2700
  639.5000
  640.7600
  640.9100
  642.4900
  684.6800
  685.3100
  685.3300
  686.1500
  711.4700
  712.3800
  712.3900
  713.0800
  729.9500
  736.1700
  743.4100
  743.4300
  749.0800
  752.5000
  752.5100
  753.3300
  778.1300
  784.1400
  784.1500
  792.6300
  825.1600
  825.4600
  825.4600
  825.8800
  854.2200
  862.1900
  862.2200
  867.3500
  897.8200
  904.6700
  904.6900
  909.0600
  911.0100
  911.0200
  912.1400
  915.6500
 1028.7500
 1028.7700
 1028.7800
 1028.7900
 1032.1400
 1033.1000
 1033.1200
 1034.7000
 1131.0000
 1132.7500
 1132.7700
 1134.6600
 1170.4301
 1170.7600
 1170.8400
 1171.0000
 1217.6000
 1218.4399
 1218.4399
 1219.7000
 1287.3300
 1290.5300
 1290.5400
 1294.6300
 1326.4000
 1329.6000
 1329.6500
 1332.6300
 1455.1100
 1456.6600
 1456.6700
 1457.2700
 1457.8600
 1459.2800
 1459.2800
 1459.5601
 1484.4900
 1490.6801
 1490.7300
 1498.4600
 1542.9700
 1543.2400
 1543.2800
 1543.4301
 1562.7500
 1565.1700
 1565.1801
 1568.7500
 1662.3300
 1662.7400
 1662.7900
 1667.1600
 1752.8000
 1753.8000
 1755.3199
 1755.3400
 1780.5900
 1780.6000
 1780.6700
 1780.7000
 1790.2600
 1810.3199
 1810.3400
 1821.4800
 1825.2800
 1832.5800
 1832.6100
 1841.7400
 1868.3700
 1868.4000
 1869.9600
 1902.9900
 3421.5801
 3421.5801
 3421.5901
 3421.6001
 3706.8899
 3709.1599
 3709.3000
 3710.5901
 3737.9700
 3746.6499
 3746.7600
 3751.1001
 3855.3000
 3855.3999
 3855.3999
 3855.7900
 3907.4299
 3907.5100
 3907.5400
 3907.7200
[INT]
    0.0000     0.0000
    4.1100     0.0000
    0.0000     0.0000
    0.1200     0.0000
    0.1200     0.0000
    0.0000     0.0000
    0.1800     0.0000
    0.1800     0.0000
    0.0000     0.0000
    8.5100     0.0000
    8.5100     0.0000
    0.0500     0.0000
    0.0000     0.0000
    2.6100     0.0000
    6.9500     0.0000
   22.4000     0.0000
   22.4100     0.0000
    0.0000     0.0000
    2.3700     0.0000
    2.3800     0.0000
    1.3300     0.0000
    0.0000     0.0000
   36.4600     0.0000
    0.0000     0.0000
    0.5100     0.0000
    0.5200     0.0000
    1.3000     0.0000
    0.0000     0.0000
    3.5300     0.0000
    3.5400     0.0000
   38.1600     0.0000
   24.3900     0.0000
   24.3700     0.0000
    0.1400     0.0000
    0.7700     0.0000
    0.7700     0.0000
    0.0000     0.0000
    0.0000     0.0000
    1.5700     0.0000
   75.7400     0.0000
   75.7100     0.0000
    0.0000     0.0000
    7.5500     0.0000
  106.1300     0.0000
  106.1200     0.0000
    0.2100     0.0000
  129.8600     0.0000
  129.7500     0.0000
  541.6900     0.0000
    0.2700     0.0000
    0.0000     0.0000
   69.7600     0.0000
   69.7800     0.0000
    0.0000     0.0000
    8.2200     0.0000
    8.2300     0.0000
    4.9800     0.0000
    0.1600     0.0000
   13.6300     0.0000
   13.3800     0.0000
    2.4400     0.0000
  476.4300     0.0000
   36.8300     0.0000
   36.7500     0.0000
    0.0100     0.0000
    0.0000     0.0000
    2.2100     0.0000
    2.2000     0.0000
    0.0000     0.0000
    3.6800     0.0000
    0.0000     0.0000
   58.5800     0.0000
   58.6200     0.0000
    0.0000     0.0000
   94.5600     0.0000
   94.6000     0.0000
   12.6200     0.0000
   82.7700     0.0000
   19.9400     0.0000
   19.9100     0.0000
    0.0000     0.0000
   19.8800     0.0000
    1.9100     0.0000
    1.9100     0.0000
    0.0000     0.0000
    0.0000     0.0000
   35.0800     0.0000
   35.0400     0.0000
    6.4000     0.0000
    0.0000     0.0000
   63.1200     0.0000
   63.2300     0.0000
    0.0000     0.0000
   42.9400     0.0000
   42.9800     0.0000
   43.7500     0.0000
  458.0400     0.0000
    0.9100     0.0000
    1.8400     0.0000
    1.9700     0.0000
    3.9900     0.0000
    0.1500     0.0000
  139.6300     0.0000
  139.6700     0.0000
    0.0100     0.0000
    0.0000     0.0000
   11.9700     0.0000
   11.9800     0.0000
    3.3300     0.0000
    0.4700     0.0000
   42.2300     0.0000
   41.0800     0.0000
    1.2500     0.0000
    0.0400     0.0000
   67.2700     0.0000
   67.2300     0.0000
    3.2600     0.0000
   11.8500     0.0000
  129.3900     0.0000
  129.3200     0.0000
    0.0000     0.0000
    1.4900     0.0000
   26.2800     0.0000
   26.2900     0.0000
    0.0000     0.0000
    0.0000     0.0000
   63.9600     0.0000
   64.0300     0.0000
    3.9200     0.0000
    0.0000     0.0000
  105.5600     0.0000
  105.7000     0.0000
   13.4700     0.0000
    0.0100     0.0000
  551.6700     0.0000
  551.1900     0.0000
   28.5300     0.0000
   33.2800     0.0000
  185.8400     0.0000
  183.6500     0.0000
    1.8200     0.0000
    0.0000     0.0000
   98.6600     0.0000
   98.5100     0.0000
   45.2400     0.0000
    0.5400     0.0000
  179.7700     0.0000
  179.2800     0.0000
    0.0100     0.0000
    0.0000     0.0000
    9.3300     0.0000
   96.3500     0.0000
   96.4900     0.0000
   44.8100     0.0000
   49.1500     0.0000
    8.0900     0.0000
    3.4000     0.0000
   25.7700     0.0000
 1393.9500     0.0000
 1392.5000     0.0000
    0.0000     0.0000
    7.9500     0.0000
  280.0700     0.0000
  281.6400     0.0000
    0.0000     0.0000
 3681.8000     0.0000
 3685.5800     0.0000
  869.7700     0.0000
    0.0000     0.0000
    3.4200     0.0000
    1.0500     0.0000
    2.5700     0.0000
    1.5800     0.0000
    4.4100     0.0000
  476.4500     0.0000
  484.1200     0.0000
  130.8400     0.0000
    0.4600     0.0000
 1721.5900     0.0000
 1719.6400     0.0000
  298.7200     0.0000
   31.1200     0.0000
  428.5900     0.0000
  428.6500     0.0000
    0.0100     0.0000
   98.1600     0.0000
  540.7300     0.0000
  431.0900     0.0000
   27.2500     0.0000
[FR-COORD]
 N    11.623559    -3.047866     2.635165
 C    11.276626    -0.549926     3.244649
 H    12.781115     0.553731     4.069574
 N     9.059266     0.253118     2.723192
 C     7.818994    -1.816375     1.713217
 C     5.348586    -2.170497     0.856760
 O     3.608546    -0.571391     0.830059
 N     4.904351    -4.550908    -0.052661
 H     3.144978    -4.875068    -0.705036
 C     6.657282    -6.462546    -0.116757
 N     5.919004    -8.634146    -1.113092
 H     4.181364    -8.867308    -1.844362
 H     7.182715   -10.034866    -1.193105
 N     8.942897    -6.178134     0.757733
 C     9.436499    -3.888543     1.636881
 H    13.198752    -4.070154     2.870587
 H     8.867907     4.181941     1.845380
 N     8.634789     5.919013     1.112941
 C     6.463126     6.657029     0.116470
 H    10.035667     7.182615     1.192045
 N     4.551153     4.904281     0.053774
 N     6.178938     8.942049    -0.759445
 C     2.170644     5.348352    -0.855389
 H     4.875453     3.145412     0.707357
 C     3.889218     9.435468    -1.638425
 C     1.816768     7.818317    -1.713311
 O     0.571159     3.608582    -0.827517
 N     3.048713    11.622112    -2.637815
 N    -0.252719     9.058380    -2.723525
 C     0.550629    11.275288    -3.246497
 H    -0.553023    12.779462    -4.072011
 H     4.071282    13.196940    -2.874459
 H    -4.181568     8.867212    -1.844831
 N    -5.918682     8.634462    -1.112416
 C    -6.657038     6.462907    -0.116005
 H    -7.182114    10.035471    -1.191760
 N    -4.904379     4.550828    -0.052835
 N    -8.942256     6.178852     0.759360
 C    -5.348932     2.170353     0.856150
 H    -3.145163     4.874777    -0.705809
 C    -9.436127     3.889167     1.638238
 C    -7.819181     1.816647     1.713479
 O    -3.609372     0.570669     0.828641
 N   -11.623151     3.048789     2.636894
 N    -9.059658    -0.252836     2.723283
 C   -11.276677     0.550630     3.245594
 H   -12.781170    -0.552881     4.070707
 H   -13.198000     4.071409     2.873159
 H    -8.868631    -4.179962     1.841125
 N    -8.635981    -5.916986     1.108379
 C    -6.463838    -6.656048     0.113754
 H   -10.037056    -7.180353     1.187746
 N    -4.551577    -4.903572     0.051106
 N    -6.179414    -8.941603    -0.760568
 C    -2.170582    -5.348584    -0.856065
 H    -4.875812    -3.144250     0.703642
 C    -3.889150    -9.435921    -1.637671
 C    -1.816432    -7.819169    -1.712259
 O    -0.570881    -3.609026    -0.827986
 N    -3.048294   -11.623423    -2.634927
 N     0.253605    -9.060300    -2.720093
 C    -0.549767   -11.277471    -3.242043
 H     0.554208   -12.782372    -4.065794
 H    -4.070872   -13.198316    -2.871092
Mg    -0.000059    -0.000278     0.001296
[FR-NORM-COORD]
vibration     1
    0.030000    -0.010000    -0.130000
    0.020000    -0.030000    -0.080000
    0.030000    -0.040000    -0.070000
    0.010000    -0.030000    -0.030000
    0.010000    -0.010000    -0.060000
    0.000000    -0.010000    -0.040000
   -0.000000    -0.010000     0.000000
    0.000000     0.010000    -0.080000
   -0.000000     0.010000    -0.070000
    0.010000     0.020000    -0.140000
    0.010000     0.030000    -0.180000
   -0.010000     0.030000    -0.130000
    0.020000     0.040000    -0.210000
    0.020000     0.010000    -0.170000
    0.020000    -0.000000    -0.120000
    0.040000    -0.010000    -0.180000
   -0.030000    -0.010000     0.130000
   -0.030000     0.010000     0.180000
   -0.020000     0.010000     0.140000
   -0.040000     0.020000     0.210000
   -0.010000     0.000000     0.080000
   -0.010000     0.020000     0.170000
    0.010000     0.000000     0.040000
   -0.010000    -0.000000     0.070000
    0.000000     0.020000     0.120000
    0.010000     0.010000     0.060000
    0.010000    -0.000000    -0.000000
    0.010000     0.030000     0.130000
    0.030000     0.010000     0.030000
    0.030000     0.020000     0.080000
    0.040000     0.030000     0.070000
    0.010000     0.040000     0.180000
    0.010000    -0.030000    -0.130000
   -0.010000    -0.030000    -0.180000
   -0.010000    -0.020000    -0.140000
   -0.020000    -0.040000    -0.210000
   -0.000000    -0.010000    -0.080000
   -0.020000    -0.010000    -0.170000
   -0.000000     0.010000    -0.040000
    0.000000    -0.010000    -0.070000
   -0.020000     0.000000    -0.130000
   -0.010000     0.010000    -0.060000
    0.000000     0.010000     0.000000
   -0.030000     0.010000    -0.140000
   -0.010000     0.030000    -0.030000
   -0.020000     0.030000    -0.080000
   -0.030000     0.040000    -0.070000
   -0.040000     0.010000    -0.180000
    0.030000     0.010000     0.130000
    0.030000    -0.010000     0.180000
    0.020000    -0.010000     0.140000
    0.040000    -0.020000     0.210000
    0.010000    -0.000000     0.080000
    0.010000    -0.020000     0.170000
   -0.010000    -0.000000     0.040000
    0.010000     0.000000     0.070000
   -0.000000    -0.020000     0.130000
   -0.010000    -0.010000     0.060000
   -0.010000     0.000000    -0.000000
   -0.010000    -0.030000     0.130000
   -0.030000    -0.010000     0.030000
   -0.030000    -0.020000     0.080000
   -0.040000    -0.030000     0.070000
   -0.010000    -0.040000     0.180000
   -0.000000     0.000000     0.000000
vibration     2
    0.090000     0.030000    -0.140000
    0.090000     0.020000    -0.090000
    0.120000     0.020000    -0.130000
    0.070000     0.010000    -0.000000
    0.050000     0.020000     0.010000
    0.020000     0.010000     0.090000
    0.010000     0.000000     0.170000
    0.010000     0.020000     0.070000
   -0.010000     0.020000     0.120000
    0.020000     0.040000    -0.020000
   -0.000000     0.040000    -0.020000
   -0.020000     0.050000     0.010000
    0.010000     0.060000    -0.090000
    0.050000     0.040000    -0.090000
    0.060000     0.030000    -0.070000
    0.100000     0.040000    -0.210000
    0.050000     0.020000     0.020000
    0.040000     0.000000    -0.010000
    0.030000    -0.020000    -0.010000
    0.050000    -0.010000    -0.080000
    0.020000    -0.010000     0.070000
    0.040000    -0.050000    -0.090000
    0.010000    -0.020000     0.090000
    0.020000     0.010000     0.130000
    0.030000    -0.060000    -0.080000
    0.020000    -0.050000     0.010000
    0.000000    -0.010000     0.160000
    0.030000    -0.090000    -0.140000
    0.010000    -0.070000    -0.010000
    0.020000    -0.100000    -0.100000
    0.020000    -0.120000    -0.140000
    0.040000    -0.110000    -0.210000
    0.020000    -0.050000     0.010000
    0.000000    -0.040000    -0.020000
   -0.020000    -0.040000    -0.020000
   -0.010000    -0.060000    -0.090000
   -0.010000    -0.020000     0.070000
   -0.050000    -0.040000    -0.090000
   -0.020000    -0.010000     0.090000
    0.010000    -0.020000     0.120000
   -0.060000    -0.030000    -0.070000
   -0.050000    -0.020000     0.010000
   -0.010000    -0.000000     0.170000
   -0.090000    -0.030000    -0.140000
   -0.070000    -0.010000    -0.000000
   -0.090000    -0.020000    -0.090000
   -0.120000    -0.020000    -0.130000
   -0.100000    -0.040000    -0.210000
   -0.050000    -0.020000     0.020000
   -0.040000    -0.000000    -0.020000
   -0.030000     0.020000    -0.010000
   -0.050000     0.010000    -0.080000
   -0.020000     0.010000     0.070000
   -0.040000     0.050000    -0.090000
   -0.010000     0.020000     0.090000
   -0.020000    -0.010000     0.130000
   -0.030000     0.060000    -0.080000
   -0.020000     0.050000     0.010000
   -0.000000     0.010000     0.160000
   -0.030000     0.090000    -0.140000
   -0.010000     0.070000    -0.010000
   -0.020000     0.100000    -0.100000
   -0.020000     0.120000    -0.140000
   -0.040000     0.110000    -0.210000
   -0.000000    -0.000000     0.200000
vibration     3
   -0.050000    -0.020000     0.110000
   -0.060000    -0.040000     0.170000
   -0.070000    -0.060000     0.220000
   -0.050000    -0.030000     0.150000
   -0.030000    -0.000000     0.080000
   -0.020000     0.020000     0.030000
   -0.020000     0.010000     0.050000
   -0.000000     0.040000    -0.030000
    0.010000     0.050000    -0.060000
   -0.000000     0.040000    -0.060000
    0.020000     0.070000    -0.130000
    0.020000     0.080000    -0.150000
    0.020000     0.070000    -0.150000
   -0.010000     0.020000    -0.020000
   -0.030000    -0.000000     0.050000
   -0.050000    -0.030000     0.110000
   -0.080000     0.020000     0.150000
   -0.070000     0.010000     0.130000
   -0.040000    -0.000000     0.060000
   -0.070000     0.020000     0.150000
   -0.040000    -0.000000     0.030000
   -0.020000    -0.010000     0.020000
   -0.020000    -0.020000    -0.040000
   -0.050000     0.000000     0.060000
   -0.000000    -0.030000    -0.050000
    0.000000    -0.030000    -0.080000
   -0.010000    -0.020000    -0.060000
    0.020000    -0.040000    -0.100000
    0.030000    -0.050000    -0.150000
    0.040000    -0.050000    -0.160000
    0.060000    -0.070000    -0.210000
    0.030000    -0.040000    -0.100000
   -0.020000    -0.080000    -0.150000
   -0.020000    -0.070000    -0.130000
    0.000000    -0.040000    -0.060000
   -0.020000    -0.070000    -0.150000
    0.000000    -0.040000    -0.030000
    0.010000    -0.020000    -0.020000
    0.020000    -0.010000     0.030000
   -0.010000    -0.050000    -0.060000
    0.030000     0.000000     0.050000
    0.030000     0.000000     0.080000
    0.020000    -0.010000     0.050000
    0.050000     0.020000     0.110000
    0.050000     0.030000     0.150000
    0.060000     0.040000     0.160000
    0.070000     0.060000     0.210000
    0.050000     0.030000     0.100000
    0.080000    -0.020000     0.150000
    0.070000    -0.020000     0.130000
    0.040000    -0.000000     0.060000
    0.070000    -0.020000     0.150000
    0.040000     0.000000     0.030000
    0.020000     0.010000     0.020000
    0.020000     0.020000    -0.040000
    0.050000    -0.010000     0.060000
    0.000000     0.030000    -0.050000
   -0.000000     0.030000    -0.080000
    0.010000     0.020000    -0.060000
   -0.020000     0.040000    -0.100000
   -0.030000     0.050000    -0.150000
   -0.040000     0.060000    -0.160000
   -0.060000     0.070000    -0.210000
   -0.030000     0.040000    -0.100000
   -0.000000     0.000000    -0.000000
vibration     4
    0.070000     0.040000    -0.130000
    0.080000     0.050000    -0.150000
    0.090000     0.070000    -0.210000
    0.060000     0.030000    -0.100000
    0.040000     0.010000    -0.030000
    0.020000    -0.010000     0.030000
    0.010000    -0.010000     0.040000
    0.000000    -0.030000     0.080000
   -0.010000    -0.040000     0.120000
    0.010000    -0.020000     0.070000
   -0.010000    -0.040000     0.130000
   -0.020000    -0.050000     0.150000
   -0.010000    -0.040000     0.120000
    0.030000     0.000000     0.000000
    0.040000     0.020000    -0.050000
    0.080000     0.050000    -0.160000
   -0.050000     0.060000     0.130000
   -0.080000     0.080000     0.190000
   -0.050000     0.040000     0.120000
   -0.090000     0.100000     0.220000
   -0.020000     0.010000     0.060000
   -0.070000     0.040000     0.120000
   -0.010000    -0.020000    -0.010000
   -0.010000     0.010000     0.060000
   -0.050000     0.010000     0.050000
   -0.020000    -0.030000    -0.020000
    0.020000    -0.040000    -0.050000
   -0.050000    -0.000000     0.030000
   -0.010000    -0.060000    -0.080000
   -0.020000    -0.050000    -0.060000
   -0.020000    -0.060000    -0.090000
   -0.070000     0.010000     0.060000
   -0.020000    -0.060000    -0.150000
   -0.010000    -0.040000    -0.130000
    0.010000    -0.020000    -0.070000
   -0.010000    -0.040000    -0.120000
    0.000000    -0.030000    -0.080000
    0.030000     0.000000    -0.000000
    0.020000    -0.010000    -0.030000
   -0.010000    -0.040000    -0.120000
    0.040000     0.020000     0.050000
    0.040000     0.010000     0.030000
    0.010000    -0.010000    -0.040000
    0.070000     0.040000     0.130000
    0.060000     0.030000     0.100000
    0.080000     0.050000     0.150000
    0.100000     0.070000     0.220000
    0.080000     0.060000     0.160000
   -0.040000     0.050000    -0.120000
   -0.070000     0.080000    -0.190000
   -0.050000     0.040000    -0.120000
   -0.090000     0.100000    -0.220000
   -0.020000     0.010000    -0.060000
   -0.070000     0.040000    -0.120000
   -0.010000    -0.020000     0.010000
   -0.010000     0.010000    -0.060000
   -0.050000     0.010000    -0.050000
   -0.020000    -0.030000     0.020000
    0.020000    -0.040000     0.050000
   -0.050000    -0.000000    -0.030000
   -0.010000    -0.060000     0.080000
   -0.020000    -0.040000     0.050000
   -0.020000    -0.060000     0.090000
   -0.070000     0.010000    -0.060000
    0.020000    -0.030000    -0.000000
vibration     5
    0.000000    -0.050000     0.030000
    0.050000    -0.020000    -0.050000
    0.060000    -0.020000    -0.090000
    0.060000    -0.010000    -0.080000
    0.030000    -0.020000    -0.020000
    0.020000    -0.010000    -0.010000
    0.040000     0.020000    -0.050000
   -0.010000    -0.020000     0.060000
   -0.010000    -0.010000     0.060000
   -0.040000    -0.050000     0.120000
   -0.080000    -0.070000     0.190000
   -0.050000    -0.050000     0.130000
   -0.100000    -0.090000     0.220000
   -0.040000    -0.070000     0.120000
   -0.010000    -0.050000     0.050000
   -0.010000    -0.070000     0.060000
    0.050000    -0.020000    -0.150000
    0.040000    -0.010000    -0.130000
    0.020000     0.010000    -0.070000
    0.040000    -0.010000    -0.120000
    0.030000     0.000000    -0.080000
   -0.000000     0.030000    -0.000000
    0.010000     0.020000    -0.030000
    0.040000    -0.010000    -0.120000
   -0.020000     0.040000     0.050000
   -0.010000     0.040000     0.030000
    0.010000     0.010000    -0.040000
   -0.040000     0.070000     0.130000
   -0.030000     0.060000     0.100000
   -0.050000     0.080000     0.150000
   -0.070000     0.100000     0.210000
   -0.050000     0.080000     0.160000
   -0.050000    -0.050000    -0.130000
   -0.080000    -0.070000    -0.190000
   -0.040000    -0.050000    -0.120000
   -0.100000    -0.090000    -0.220000
   -0.010000    -0.020000    -0.060000
   -0.040000    -0.070000    -0.120000
    0.020000    -0.010000     0.010000
   -0.010000    -0.010000    -0.060000
   -0.010000    -0.050000    -0.050000
    0.030000    -0.020000     0.020000
    0.040000     0.020000     0.050000
    0.000000    -0.050000    -0.030000
    0.060000    -0.010000     0.080000
    0.040000    -0.020000     0.050000
    0.060000    -0.020000     0.090000
   -0.010000    -0.070000    -0.060000
    0.050000    -0.020000     0.150000
    0.040000    -0.010000     0.130000
    0.020000     0.010000     0.070000
    0.040000    -0.010000     0.120000
    0.030000     0.000000     0.080000
   -0.000000     0.030000     0.000000
    0.010000     0.020000     0.030000
    0.040000    -0.010000     0.120000
   -0.020000     0.040000    -0.050000
   -0.010000     0.040000    -0.030000
    0.010000     0.010000     0.040000
   -0.040000     0.070000    -0.130000
   -0.030000     0.060000    -0.100000
   -0.050000     0.080000    -0.150000
   -0.070000     0.100000    -0.210000
   -0.050000     0.080000    -0.160000
    0.030000     0.020000     0.000000
vibration     6
    0.000000     0.010000    -0.070000
    0.030000     0.030000    -0.140000
    0.050000     0.040000    -0.190000
    0.030000     0.030000    -0.120000
   -0.000000     0.000000    -0.040000
   -0.010000    -0.000000    -0.010000
   -0.010000     0.010000    -0.030000
   -0.040000    -0.020000     0.060000
   -0.040000    -0.020000     0.070000
   -0.060000    -0.040000     0.100000
   -0.090000    -0.070000     0.190000
   -0.060000    -0.050000     0.120000
   -0.090000    -0.070000     0.200000
   -0.050000    -0.030000     0.070000
   -0.020000    -0.010000    -0.000000
    0.000000     0.010000    -0.060000
   -0.050000     0.060000     0.120000
   -0.070000     0.090000     0.190000
   -0.040000     0.060000     0.100000
   -0.070000     0.090000     0.200000
   -0.020000     0.040000     0.060000
   -0.030000     0.050000     0.070000
   -0.000000     0.010000    -0.010000
   -0.020000     0.040000     0.070000
   -0.010000     0.020000    -0.000000
    0.000000     0.000000    -0.040000
    0.010000     0.010000    -0.030000
    0.010000    -0.000000    -0.070000
    0.020000    -0.030000    -0.120000
    0.030000    -0.030000    -0.140000
    0.040000    -0.050000    -0.190000
    0.010000    -0.000000    -0.060000
    0.060000     0.050000     0.120000
    0.090000     0.070000     0.190000
    0.060000     0.040000     0.100000
    0.090000     0.070000     0.200000
    0.040000     0.020000     0.060000
    0.050000     0.030000     0.070000
    0.010000     0.000000    -0.010000
    0.040000     0.020000     0.070000
    0.020000     0.010000    -0.000000
    0.000000    -0.000000    -0.040000
    0.000000    -0.010000    -0.030000
   -0.000000    -0.010000    -0.070000
   -0.030000    -0.020000    -0.120000
   -0.030000    -0.030000    -0.140000
   -0.050000    -0.040000    -0.190000
   -0.000000    -0.000000    -0.060000
    0.050000    -0.060000     0.120000
    0.070000    -0.090000     0.190000
    0.040000    -0.060000     0.100000
    0.070000    -0.090000     0.200000
    0.020000    -0.040000     0.060000
    0.030000    -0.050000     0.070000
    0.000000    -0.010000    -0.010000
    0.020000    -0.040000     0.070000
    0.010000    -0.020000    -0.010000
   -0.000000    -0.000000    -0.040000
   -0.010000    -0.010000    -0.030000
   -0.010000     0.000000    -0.070000
   -0.020000     0.030000    -0.120000
   -0.030000     0.030000    -0.140000
   -0.040000     0.050000    -0.200000
   -0.010000     0.000000    -0.070000
   -0.000000    -0.000000    -0.060000
vibration     7
    0.040000     0.110000    -0.110000
    0.010000     0.090000    -0.040000
    0.030000     0.110000    -0.100000
   -0.030000     0.050000     0.080000
   -0.030000     0.040000     0.100000
   -0.050000     0.010000     0.170000
   -0.080000    -0.020000     0.220000
   -0.040000     0.020000     0.140000
   -0.050000     0.000000     0.180000
    0.000000     0.060000     0.030000
    0.010000     0.060000     0.010000
    0.010000     0.050000     0.020000
    0.050000     0.100000    -0.090000
    0.030000     0.090000    -0.060000
    0.010000     0.080000    -0.020000
    0.080000     0.150000    -0.210000
    0.010000    -0.080000    -0.040000
    0.040000    -0.100000    -0.090000
    0.030000    -0.080000    -0.050000
    0.030000    -0.090000    -0.060000
    0.020000    -0.070000    -0.060000
    0.020000    -0.070000    -0.020000
    0.010000    -0.060000    -0.030000
    0.000000    -0.070000    -0.040000
    0.010000    -0.050000     0.020000
    0.010000    -0.040000     0.010000
    0.010000    -0.050000    -0.050000
    0.000000    -0.020000     0.090000
   -0.000000    -0.010000     0.070000
   -0.010000     0.000000     0.120000
   -0.010000     0.020000     0.170000
    0.000000    -0.010000     0.120000
    0.010000     0.050000    -0.020000
    0.010000     0.060000    -0.010000
    0.000000     0.060000    -0.030000
    0.050000     0.100000     0.090000
   -0.040000     0.020000    -0.140000
    0.030000     0.090000     0.060000
   -0.050000     0.010000    -0.160000
   -0.050000    -0.000000    -0.180000
    0.010000     0.080000     0.020000
   -0.030000     0.040000    -0.100000
   -0.080000    -0.020000    -0.210000
    0.040000     0.110000     0.110000
   -0.030000     0.050000    -0.080000
    0.010000     0.090000     0.040000
    0.030000     0.110000     0.090000
    0.080000     0.140000     0.210000
    0.010000    -0.080000     0.040000
    0.040000    -0.100000     0.090000
    0.030000    -0.080000     0.050000
    0.030000    -0.090000     0.060000
    0.020000    -0.070000     0.050000
    0.020000    -0.070000     0.020000
    0.010000    -0.060000     0.030000
    0.000000    -0.070000     0.030000
    0.010000    -0.050000    -0.020000
    0.010000    -0.040000    -0.010000
    0.010000    -0.050000     0.050000
    0.000000    -0.020000    -0.090000
   -0.000000    -0.010000    -0.070000
   -0.000000    -0.000000    -0.120000
   -0.010000     0.020000    -0.170000
    0.000000    -0.020000    -0.120000
   -0.040000    -0.030000     0.000000
vibration     8
   -0.020000    -0.000000    -0.090000
   -0.000000     0.000000    -0.120000
    0.020000     0.010000    -0.170000
   -0.010000     0.000000    -0.070000
   -0.040000    -0.010000    -0.010000
   -0.060000    -0.010000     0.030000
   -0.050000    -0.010000     0.050000
   -0.070000    -0.020000     0.050000
   -0.070000    -0.000000     0.030000
   -0.080000    -0.030000     0.050000
   -0.100000    -0.040000     0.090000
   -0.080000    -0.010000     0.040000
   -0.090000    -0.030000     0.060000
   -0.070000    -0.020000     0.020000
   -0.050000    -0.010000    -0.020000
   -0.020000    -0.000000    -0.120000
    0.050000    -0.010000     0.020000
    0.060000    -0.010000     0.010000
    0.060000    -0.000000     0.030000
    0.100000    -0.050000    -0.090000
    0.020000     0.040000     0.140000
    0.090000    -0.030000    -0.060000
    0.010000     0.050000     0.160000
    0.000000     0.050000     0.180000
    0.080000    -0.010000    -0.020000
    0.040000     0.030000     0.100000
   -0.020000     0.080000     0.220000
    0.110000    -0.040000    -0.110000
    0.050000     0.030000     0.080000
    0.090000    -0.010000    -0.040000
    0.110000    -0.030000    -0.100000
    0.140000    -0.080000    -0.210000
   -0.080000    -0.010000    -0.040000
   -0.100000    -0.040000    -0.090000
   -0.080000    -0.030000    -0.050000
   -0.090000    -0.030000    -0.060000
   -0.070000    -0.020000    -0.060000
   -0.070000    -0.020000    -0.020000
   -0.060000    -0.010000    -0.030000
   -0.070000    -0.000000    -0.040000
   -0.050000    -0.010000     0.020000
   -0.040000    -0.010000     0.010000
   -0.050000    -0.010000    -0.050000
   -0.020000    -0.000000     0.090000
   -0.010000     0.000000     0.070000
    0.000000     0.000000     0.120000
    0.020000     0.010000     0.170000
   -0.010000    -0.000000     0.120000
    0.050000    -0.010000    -0.010000
    0.060000    -0.010000    -0.010000
    0.060000    -0.000000    -0.030000
    0.100000    -0.050000     0.090000
    0.020000     0.040000    -0.140000
    0.090000    -0.030000     0.060000
    0.010000     0.050000    -0.160000
   -0.000000     0.050000    -0.180000
    0.080000    -0.010000     0.020000
    0.040000     0.030000    -0.100000
   -0.020000     0.080000    -0.210000
    0.110000    -0.040000     0.110000
    0.050000     0.030000    -0.080000
    0.090000    -0.010000     0.040000
    0.110000    -0.020000     0.090000
    0.140000    -0.080000     0.210000
   -0.030000     0.040000    -0.000000
vibration     9
   -0.030000    -0.020000     0.110000
   -0.040000    -0.010000     0.070000
   -0.070000    -0.020000     0.130000
   -0.010000    -0.000000    -0.050000
    0.020000    -0.000000    -0.090000
    0.050000     0.000000    -0.160000
    0.050000     0.010000    -0.210000
    0.060000    -0.010000    -0.140000
    0.060000    -0.030000    -0.130000
    0.050000    -0.020000    -0.040000
    0.060000    -0.040000    -0.020000
    0.060000    -0.060000    -0.010000
    0.040000    -0.060000     0.070000
    0.020000    -0.030000     0.030000
    0.010000    -0.020000     0.010000
   -0.050000    -0.030000     0.200000
    0.060000     0.060000     0.010000
    0.040000     0.060000     0.020000
    0.030000     0.050000     0.040000
    0.060000     0.040000    -0.080000
    0.010000     0.060000     0.140000
    0.030000     0.020000    -0.030000
    0.000000     0.040000     0.160000
    0.030000     0.060000     0.130000
    0.020000     0.010000    -0.010000
    0.000000     0.020000     0.090000
   -0.010000     0.050000     0.210000
    0.020000    -0.030000    -0.110000
    0.000000    -0.010000     0.050000
    0.010000    -0.040000    -0.060000
    0.020000    -0.070000    -0.130000
    0.030000    -0.050000    -0.200000
   -0.060000     0.060000    -0.010000
   -0.060000     0.040000    -0.020000
   -0.050000     0.030000    -0.040000
   -0.040000     0.070000     0.080000
   -0.060000     0.010000    -0.140000
   -0.020000     0.030000     0.030000
   -0.050000     0.000000    -0.160000
   -0.060000     0.030000    -0.130000
   -0.010000     0.020000     0.010000
   -0.020000     0.000000    -0.090000
   -0.060000    -0.010000    -0.210000
    0.040000     0.020000     0.110000
    0.010000     0.000000    -0.050000
    0.040000     0.020000     0.070000
    0.070000     0.020000     0.130000
    0.060000     0.040000     0.200000
   -0.060000    -0.060000     0.010000
   -0.040000    -0.060000     0.020000
   -0.030000    -0.050000     0.040000
   -0.070000    -0.040000    -0.080000
   -0.010000    -0.060000     0.140000
   -0.030000    -0.020000    -0.030000
   -0.000000    -0.050000     0.160000
   -0.030000    -0.060000     0.130000
   -0.020000    -0.010000    -0.010000
   -0.000000    -0.020000     0.090000
    0.010000    -0.060000     0.210000
   -0.020000     0.030000    -0.110000
   -0.000000     0.010000     0.050000
   -0.010000     0.040000    -0.070000
   -0.020000     0.070000    -0.130000
   -0.040000     0.060000    -0.200000
   -0.000000    -0.000000     0.000000
vibration    10
   -0.020000     0.150000     0.050000
   -0.090000     0.150000    -0.010000
   -0.140000     0.200000     0.010000
   -0.100000     0.090000    -0.080000
   -0.020000     0.050000    -0.070000
   -0.000000    -0.020000    -0.100000
   -0.030000    -0.060000    -0.130000
    0.060000    -0.050000    -0.070000
    0.080000    -0.090000    -0.100000
    0.100000    -0.020000     0.020000
    0.150000    -0.060000     0.080000
    0.170000    -0.110000     0.050000
    0.180000    -0.050000     0.130000
    0.080000     0.050000     0.050000
    0.020000     0.080000     0.010000
   -0.000000     0.190000     0.110000
    0.020000    -0.020000    -0.050000
    0.020000    -0.020000    -0.040000
    0.000000    -0.020000    -0.000000
    0.020000    -0.020000    -0.080000
   -0.000000    -0.020000     0.040000
   -0.010000    -0.030000     0.000000
   -0.010000    -0.030000     0.070000
    0.010000    -0.020000     0.030000
   -0.020000    -0.030000     0.030000
   -0.020000    -0.040000     0.060000
   -0.020000    -0.020000     0.100000
   -0.030000    -0.040000     0.030000
   -0.020000    -0.040000     0.060000
   -0.030000    -0.040000     0.050000
   -0.050000    -0.050000     0.050000
   -0.040000    -0.040000     0.010000
    0.170000    -0.110000    -0.050000
    0.150000    -0.060000    -0.080000
    0.100000    -0.010000    -0.020000
    0.180000    -0.040000    -0.140000
    0.060000    -0.050000     0.070000
    0.080000     0.050000    -0.050000
   -0.000000    -0.020000     0.100000
    0.080000    -0.090000     0.100000
    0.020000     0.090000    -0.010000
   -0.020000     0.050000     0.070000
   -0.030000    -0.060000     0.130000
   -0.020000     0.160000    -0.050000
   -0.100000     0.100000     0.080000
   -0.090000     0.160000     0.010000
   -0.140000     0.210000    -0.010000
   -0.000000     0.200000    -0.110000
    0.030000    -0.020000     0.040000
    0.020000    -0.020000     0.040000
    0.000000    -0.020000    -0.000000
    0.020000    -0.020000     0.080000
    0.000000    -0.020000    -0.040000
   -0.010000    -0.030000    -0.000000
   -0.010000    -0.030000    -0.070000
    0.020000    -0.020000    -0.030000
   -0.020000    -0.030000    -0.030000
   -0.010000    -0.030000    -0.060000
   -0.020000    -0.020000    -0.100000
   -0.030000    -0.030000    -0.030000
   -0.020000    -0.040000    -0.060000
   -0.030000    -0.040000    -0.050000
   -0.040000    -0.050000    -0.050000
   -0.030000    -0.030000    -0.010000
   -0.040000    -0.050000     0.000000
vibration    11
   -0.040000     0.030000    -0.030000
   -0.040000     0.030000    -0.050000
   -0.050000     0.050000    -0.050000
   -0.040000     0.020000    -0.060000
   -0.040000     0.020000    -0.060000
   -0.030000     0.010000    -0.070000
   -0.020000     0.020000    -0.100000
   -0.020000     0.000000    -0.040000
   -0.020000    -0.010000    -0.030000
   -0.020000    -0.000000     0.000000
   -0.020000    -0.020000     0.040000
   -0.020000    -0.020000     0.050000
   -0.020000    -0.020000     0.080000
   -0.030000     0.010000    -0.000000
   -0.030000     0.020000    -0.030000
   -0.040000     0.040000    -0.010000
   -0.110000    -0.170000     0.050000
   -0.060000    -0.150000     0.080000
   -0.010000    -0.100000     0.020000
   -0.040000    -0.180000     0.140000
   -0.050000    -0.060000    -0.070000
    0.060000    -0.080000     0.050000
   -0.020000     0.000000    -0.100000
   -0.090000    -0.080000    -0.100000
    0.090000    -0.020000     0.010000
    0.050000     0.020000    -0.070000
   -0.060000     0.030000    -0.130000
    0.160000     0.020000     0.050000
    0.100000     0.100000    -0.080000
    0.160000     0.100000    -0.010000
    0.210000     0.140000     0.010000
    0.200000     0.000000     0.110000
   -0.020000    -0.030000    -0.040000
   -0.020000    -0.020000    -0.040000
   -0.020000    -0.010000     0.000000
   -0.020000    -0.030000    -0.080000
   -0.020000    -0.000000     0.040000
   -0.030000     0.010000     0.000000
   -0.030000     0.010000     0.070000
   -0.020000    -0.020000     0.030000
   -0.030000     0.020000     0.030000
   -0.030000     0.010000     0.060000
   -0.020000     0.020000     0.100000
   -0.030000     0.030000     0.030000
   -0.040000     0.020000     0.060000
   -0.040000     0.030000     0.050000
   -0.050000     0.040000     0.050000
   -0.030000     0.030000     0.010000
   -0.110000    -0.170000    -0.050000
   -0.060000    -0.150000    -0.080000
   -0.020000    -0.100000    -0.020000
   -0.050000    -0.170000    -0.130000
   -0.050000    -0.060000     0.070000
    0.050000    -0.080000    -0.050000
   -0.020000     0.000000     0.100000
   -0.090000    -0.080000     0.100000
    0.080000    -0.020000    -0.010000
    0.050000     0.020000     0.070000
   -0.060000     0.030000     0.130000
    0.150000     0.020000    -0.050000
    0.090000     0.100000     0.080000
    0.150000     0.090000     0.010000
    0.200000     0.140000    -0.010000
    0.190000     0.000000    -0.110000
   -0.050000     0.040000    -0.000000
vibration    12
    0.030000    -0.170000     0.010000
    0.070000    -0.160000    -0.010000
    0.090000    -0.180000    -0.010000
    0.090000    -0.120000    -0.020000
    0.050000    -0.100000    -0.010000
    0.040000    -0.070000    -0.000000
    0.050000    -0.050000     0.020000
    0.020000    -0.060000    -0.010000
    0.020000    -0.030000    -0.030000
   -0.000000    -0.090000    -0.010000
   -0.020000    -0.070000    -0.040000
   -0.010000    -0.030000    -0.060000
   -0.030000    -0.080000    -0.040000
   -0.010000    -0.130000     0.010000
    0.020000    -0.130000     0.010000
    0.010000    -0.190000     0.020000
   -0.030000     0.010000    -0.060000
   -0.070000     0.010000    -0.040000
   -0.090000     0.000000    -0.010000
   -0.080000     0.020000    -0.040000
   -0.060000    -0.020000    -0.010000
   -0.120000     0.010000     0.010000
   -0.070000    -0.040000    -0.000000
   -0.040000    -0.030000    -0.030000
   -0.130000    -0.020000     0.010000
   -0.100000    -0.050000    -0.010000
   -0.050000    -0.050000     0.010000
   -0.160000    -0.030000     0.020000
   -0.110000    -0.090000    -0.020000
   -0.150000    -0.070000    -0.010000
   -0.170000    -0.090000    -0.010000
   -0.190000    -0.010000     0.030000
    0.010000     0.030000    -0.060000
    0.010000     0.070000    -0.040000
    0.000000     0.090000    -0.010000
    0.020000     0.080000    -0.040000
   -0.020000     0.060000    -0.010000
    0.010000     0.120000     0.010000
   -0.040000     0.070000    -0.000000
   -0.030000     0.040000    -0.030000
   -0.020000     0.130000     0.010000
   -0.050000     0.100000    -0.010000
   -0.050000     0.050000     0.020000
   -0.030000     0.160000     0.020000
   -0.090000     0.120000    -0.020000
   -0.070000     0.150000    -0.000000
   -0.090000     0.170000    -0.010000
   -0.010000     0.190000     0.030000
    0.030000    -0.010000    -0.070000
    0.070000    -0.020000    -0.040000
    0.080000    -0.000000    -0.010000
    0.080000    -0.030000    -0.040000
    0.060000     0.020000    -0.010000
    0.130000    -0.010000     0.010000
    0.070000     0.040000     0.000000
    0.030000     0.020000    -0.030000
    0.130000     0.020000     0.010000
    0.100000     0.050000    -0.000000
    0.050000     0.050000     0.020000
    0.170000     0.030000     0.020000
    0.120000     0.090000    -0.020000
    0.160000     0.070000    -0.000000
    0.180000     0.090000    -0.010000
    0.200000     0.010000     0.020000
   -0.000000     0.000000     0.100000
vibration    13
    0.000000    -0.060000     0.010000
    0.070000    -0.040000    -0.000000
    0.100000    -0.090000     0.000000
    0.100000     0.020000    -0.010000
    0.040000     0.060000    -0.020000
    0.040000     0.110000    -0.030000
    0.050000     0.140000    -0.040000
   -0.020000     0.120000    -0.020000
   -0.040000     0.170000     0.000000
   -0.080000     0.070000     0.000000
   -0.140000     0.090000     0.020000
   -0.140000     0.110000     0.020000
   -0.170000     0.050000     0.050000
   -0.070000     0.020000     0.010000
   -0.020000     0.010000    -0.000000
   -0.030000    -0.100000     0.020000
   -0.110000    -0.140000    -0.020000
   -0.090000    -0.130000    -0.020000
   -0.070000    -0.080000    -0.000000
   -0.050000    -0.170000    -0.050000
   -0.120000    -0.020000     0.020000
   -0.020000    -0.070000    -0.010000
   -0.110000     0.040000     0.030000
   -0.170000    -0.040000    -0.000000
   -0.010000    -0.020000     0.000000
   -0.060000     0.040000     0.020000
   -0.140000     0.050000     0.040000
    0.050000     0.000000    -0.010000
   -0.020000     0.100000     0.010000
    0.040000     0.070000     0.000000
    0.080000     0.100000    -0.000000
    0.100000    -0.030000    -0.020000
    0.140000    -0.110000     0.020000
    0.130000    -0.090000     0.020000
    0.080000    -0.070000     0.000000
    0.170000    -0.050000     0.050000
    0.020000    -0.120000    -0.020000
    0.070000    -0.020000     0.010000
   -0.040000    -0.110000    -0.030000
    0.040000    -0.170000     0.000000
    0.020000    -0.010000    -0.010000
   -0.040000    -0.060000    -0.020000
   -0.050000    -0.140000    -0.040000
   -0.000000     0.050000     0.010000
   -0.100000    -0.020000    -0.010000
   -0.070000     0.040000    -0.000000
   -0.100000     0.080000     0.000000
    0.030000     0.100000     0.020000
    0.110000     0.140000    -0.020000
    0.090000     0.140000    -0.020000
    0.070000     0.080000    -0.000000
    0.050000     0.170000    -0.050000
    0.120000     0.020000     0.020000
    0.020000     0.070000    -0.010000
    0.110000    -0.040000     0.030000
    0.170000     0.040000    -0.000000
    0.010000     0.020000     0.010000
    0.060000    -0.040000     0.020000
    0.140000    -0.050000     0.040000
   -0.060000    -0.000000    -0.010000
    0.020000    -0.100000     0.010000
   -0.040000    -0.070000     0.000000
   -0.090000    -0.100000    -0.000000
   -0.100000     0.030000    -0.020000
    0.000000    -0.000000    -0.000000
vibration    14
    0.080000     0.060000     0.010000
    0.040000     0.050000     0.000000
    0.020000     0.080000     0.010000
    0.030000     0.020000    -0.010000
    0.060000     0.000000    -0.010000
    0.070000    -0.030000    -0.040000
    0.050000    -0.050000    -0.070000
    0.110000    -0.040000    -0.020000
    0.120000    -0.070000    -0.050000
    0.130000    -0.030000     0.030000
    0.150000    -0.060000     0.080000
    0.160000    -0.090000     0.070000
    0.160000    -0.050000     0.100000
    0.130000     0.010000     0.030000
    0.090000     0.020000     0.010000
    0.090000     0.080000     0.030000
   -0.080000    -0.160000     0.070000
   -0.060000    -0.150000     0.080000
   -0.030000    -0.130000     0.030000
   -0.050000    -0.160000     0.100000
   -0.040000    -0.110000    -0.020000
    0.010000    -0.120000     0.030000
   -0.030000    -0.070000    -0.040000
   -0.070000    -0.120000    -0.040000
    0.020000    -0.090000     0.010000
    0.000000    -0.060000    -0.010000
   -0.050000    -0.050000    -0.070000
    0.060000    -0.080000     0.010000
    0.020000    -0.030000    -0.010000
    0.050000    -0.040000     0.000000
    0.080000    -0.020000     0.010000
    0.080000    -0.090000     0.030000
   -0.160000     0.090000     0.070000
   -0.150000     0.060000     0.080000
   -0.130000     0.030000     0.030000
   -0.160000     0.050000     0.100000
   -0.110000     0.040000    -0.020000
   -0.130000    -0.010000     0.030000
   -0.070000     0.030000    -0.040000
   -0.120000     0.070000    -0.050000
   -0.090000    -0.020000     0.010000
   -0.060000    -0.000000    -0.010000
   -0.050000     0.050000    -0.070000
   -0.080000    -0.060000     0.010000
   -0.030000    -0.020000    -0.010000
   -0.040000    -0.050000     0.000000
   -0.020000    -0.080000     0.010000
   -0.090000    -0.080000     0.030000
    0.090000     0.160000     0.070000
    0.060000     0.150000     0.080000
    0.030000     0.130000     0.030000
    0.050000     0.160000     0.100000
    0.040000     0.110000    -0.020000
   -0.010000     0.130000     0.030000
    0.030000     0.070000    -0.040000
    0.070000     0.120000    -0.050000
   -0.020000     0.090000     0.010000
   -0.000000     0.060000    -0.010000
    0.050000     0.050000    -0.070000
   -0.060000     0.080000     0.010000
   -0.020000     0.030000    -0.010000
   -0.050000     0.040000     0.000000
   -0.080000     0.020000     0.010000
   -0.080000     0.090000     0.030000
    0.000000    -0.000000    -0.040000
vibration    15
    0.020000    -0.040000     0.090000
    0.100000    -0.010000     0.020000
    0.120000    -0.050000     0.030000
    0.140000     0.050000    -0.060000
    0.090000     0.080000    -0.050000
    0.080000     0.110000    -0.040000
    0.070000     0.100000    -0.040000
    0.040000     0.120000    -0.040000
    0.040000     0.140000    -0.040000
   -0.010000     0.070000     0.010000
   -0.050000     0.100000    -0.010000
   -0.040000     0.140000    -0.050000
   -0.090000     0.060000     0.030000
   -0.030000     0.020000     0.070000
    0.020000     0.020000     0.040000
   -0.020000    -0.090000     0.150000
    0.140000     0.040000    -0.050000
    0.100000     0.050000    -0.010000
    0.070000     0.010000     0.010000
    0.050000     0.090000     0.030000
    0.120000    -0.040000    -0.040000
    0.020000     0.030000     0.070000
    0.110000    -0.080000    -0.040000
    0.140000    -0.040000    -0.040000
    0.020000    -0.020000     0.040000
    0.080000    -0.090000    -0.050000
    0.100000    -0.070000    -0.040000
   -0.040000    -0.020000     0.090000
    0.050000    -0.140000    -0.060000
   -0.010000    -0.100000     0.020000
   -0.050000    -0.120000     0.030000
   -0.090000     0.020000     0.150000
    0.040000    -0.140000    -0.050000
    0.050000    -0.100000    -0.010000
    0.010000    -0.070000     0.010000
    0.090000    -0.050000     0.030000
   -0.040000    -0.120000    -0.040000
    0.030000    -0.020000     0.070000
   -0.080000    -0.110000    -0.040000
   -0.040000    -0.140000    -0.040000
   -0.020000    -0.020000     0.040000
   -0.090000    -0.080000    -0.050000
   -0.070000    -0.100000    -0.040000
   -0.020000     0.040000     0.090000
   -0.140000    -0.050000    -0.060000
   -0.100000     0.010000     0.020000
   -0.120000     0.050000     0.030000
    0.020000     0.090000     0.150000
   -0.140000    -0.040000    -0.050000
   -0.100000    -0.050000    -0.010000
   -0.070000    -0.010000     0.010000
   -0.060000    -0.090000     0.030000
   -0.120000     0.040000    -0.040000
   -0.020000    -0.030000     0.070000
   -0.110000     0.080000    -0.040000
   -0.140000     0.040000    -0.040000
   -0.020000     0.020000     0.040000
   -0.080000     0.090000    -0.050000
   -0.100000     0.070000    -0.040000
    0.040000     0.020000     0.090000
   -0.050000     0.140000    -0.060000
    0.010000     0.100000     0.020000
    0.050000     0.120000     0.030000
    0.090000    -0.020000     0.150000
    0.000000    -0.000000     0.010000
vibration    16
   -0.100000     0.010000    -0.000000
   -0.110000     0.020000    -0.030000
   -0.120000     0.030000    -0.030000
   -0.110000     0.010000    -0.060000
   -0.090000    -0.000000    -0.050000
   -0.080000    -0.020000    -0.030000
   -0.070000    -0.010000    -0.010000
   -0.080000    -0.010000    -0.040000
   -0.080000    -0.010000    -0.030000
   -0.080000    -0.010000    -0.030000
   -0.060000    -0.010000    -0.040000
   -0.060000    -0.030000    -0.020000
   -0.050000    -0.010000    -0.010000
   -0.080000    -0.010000    -0.010000
   -0.090000     0.000000    -0.020000
   -0.100000     0.020000     0.020000
    0.150000     0.130000     0.000000
    0.120000     0.130000     0.030000
    0.110000     0.070000     0.000000
    0.080000     0.180000     0.080000
    0.170000     0.000000    -0.060000
    0.050000     0.080000     0.050000
    0.150000    -0.050000    -0.060000
    0.200000     0.020000    -0.040000
    0.050000     0.020000     0.010000
    0.110000    -0.060000    -0.070000
    0.150000    -0.050000    -0.050000
   -0.020000     0.010000     0.060000
    0.070000    -0.110000    -0.050000
   -0.000000    -0.070000     0.020000
   -0.050000    -0.090000     0.040000
   -0.080000     0.060000     0.120000
   -0.060000    -0.030000     0.020000
   -0.060000    -0.010000     0.040000
   -0.080000    -0.010000     0.030000
   -0.050000    -0.010000     0.010000
   -0.080000    -0.020000     0.040000
   -0.080000    -0.010000     0.010000
   -0.080000    -0.020000     0.030000
   -0.080000    -0.010000     0.030000
   -0.090000     0.000000     0.020000
   -0.090000    -0.000000     0.050000
   -0.070000    -0.010000     0.010000
   -0.100000     0.020000     0.000000
   -0.110000     0.010000     0.060000
   -0.110000     0.020000     0.030000
   -0.120000     0.030000     0.030000
   -0.100000     0.020000    -0.020000
    0.150000     0.130000    -0.000000
    0.120000     0.130000    -0.030000
    0.110000     0.070000    -0.000000
    0.080000     0.180000    -0.080000
    0.170000     0.000000     0.060000
    0.050000     0.080000    -0.050000
    0.150000    -0.050000     0.060000
    0.200000     0.020000     0.040000
    0.050000     0.020000    -0.010000
    0.110000    -0.060000     0.070000
    0.150000    -0.050000     0.050000
   -0.020000     0.010000    -0.060000
    0.070000    -0.110000     0.050000
   -0.000000    -0.070000    -0.020000
   -0.050000    -0.090000    -0.040000
   -0.080000     0.060000    -0.120000
   -0.030000     0.020000     0.000000
vibration    17
   -0.010000    -0.020000     0.060000
    0.070000    -0.000000     0.020000
    0.090000    -0.050000     0.040000
    0.110000     0.070000    -0.050000
    0.060000     0.110000    -0.070000
    0.050000     0.150000    -0.060000
    0.050000     0.150000    -0.050000
   -0.000000     0.170000    -0.060000
   -0.020000     0.200000    -0.040000
   -0.070000     0.110000     0.000000
   -0.130000     0.120000     0.030000
   -0.130000     0.150000     0.000000
   -0.180000     0.070000     0.080000
   -0.080000     0.050000     0.050000
   -0.020000     0.050000     0.010000
   -0.060000    -0.080000     0.120000
    0.030000    -0.060000     0.020000
    0.010000    -0.060000     0.040000
    0.010000    -0.080000     0.030000
    0.010000    -0.050000     0.010000
    0.010000    -0.080000     0.040000
    0.010000    -0.080000     0.010000
    0.020000    -0.080000     0.030000
    0.010000    -0.080000     0.030000
   -0.000000    -0.090000     0.020000
    0.000000    -0.090000     0.050000
    0.010000    -0.070000     0.010000
   -0.020000    -0.100000     0.000000
   -0.010000    -0.110000     0.060000
   -0.020000    -0.110000     0.030000
   -0.030000    -0.120000     0.030000
   -0.020000    -0.100000    -0.020000
   -0.130000     0.150000    -0.000000
   -0.130000     0.120000    -0.030000
   -0.070000     0.110000    -0.000000
   -0.180000     0.080000    -0.080000
   -0.000000     0.170000     0.060000
   -0.080000     0.050000    -0.050000
    0.050000     0.150000     0.060000
   -0.020000     0.200000     0.040000
   -0.020000     0.050000    -0.010000
    0.060000     0.110000     0.070000
    0.050000     0.150000     0.050000
   -0.010000    -0.020000    -0.060000
    0.110000     0.070000     0.050000
    0.070000    -0.000000    -0.020000
    0.090000    -0.050000    -0.040000
   -0.060000    -0.080000    -0.120000
    0.030000    -0.060000    -0.020000
    0.010000    -0.060000    -0.040000
    0.010000    -0.080000    -0.030000
    0.010000    -0.050000    -0.010000
    0.020000    -0.080000    -0.040000
    0.010000    -0.080000    -0.010000
    0.020000    -0.080000    -0.030000
    0.010000    -0.080000    -0.030000
   -0.000000    -0.090000    -0.020000
    0.000000    -0.090000    -0.040000
    0.010000    -0.070000    -0.010000
   -0.020000    -0.100000    -0.000000
   -0.010000    -0.110000    -0.060000
   -0.020000    -0.110000    -0.030000
   -0.030000    -0.120000    -0.030000
   -0.020000    -0.100000     0.020000
   -0.020000    -0.030000    -0.000000
vibration    18
    0.110000    -0.080000     0.030000
    0.150000    -0.080000     0.040000
    0.170000    -0.100000     0.030000
    0.160000    -0.050000     0.050000
    0.110000    -0.030000     0.050000
    0.100000    -0.010000     0.050000
    0.070000    -0.020000     0.030000
    0.100000    -0.010000     0.050000
    0.100000    -0.000000     0.050000
    0.090000    -0.020000     0.020000
    0.080000    -0.000000    -0.020000
    0.080000    -0.000000    -0.010000
    0.080000    -0.010000    -0.030000
    0.090000    -0.040000     0.020000
    0.100000    -0.050000     0.040000
    0.100000    -0.100000     0.010000
    0.000000     0.080000     0.010000
    0.000000     0.080000     0.020000
    0.020000     0.090000    -0.020000
    0.010000     0.080000     0.030000
    0.010000     0.100000    -0.040000
    0.040000     0.090000    -0.020000
    0.010000     0.100000    -0.050000
    0.000000     0.100000    -0.050000
    0.050000     0.100000    -0.040000
    0.030000     0.110000    -0.050000
    0.020000     0.070000    -0.030000
    0.080000     0.110000    -0.030000
    0.050000     0.150000    -0.050000
    0.080000     0.150000    -0.040000
    0.100000     0.170000    -0.030000
    0.100000     0.100000    -0.010000
   -0.080000     0.010000    -0.010000
   -0.080000     0.000000    -0.020000
   -0.090000     0.020000     0.020000
   -0.080000     0.010000    -0.030000
   -0.100000     0.010000     0.050000
   -0.090000     0.040000     0.020000
   -0.100000     0.010000     0.050000
   -0.100000     0.000000     0.050000
   -0.100000     0.050000     0.040000
   -0.110000     0.030000     0.050000
   -0.070000     0.020000     0.030000
   -0.110000     0.080000     0.030000
   -0.150000     0.050000     0.050000
   -0.150000     0.080000     0.040000
   -0.170000     0.100000     0.030000
   -0.100000     0.100000     0.010000
   -0.010000    -0.080000     0.010000
   -0.000000    -0.080000     0.020000
   -0.020000    -0.090000    -0.020000
   -0.010000    -0.080000     0.030000
   -0.010000    -0.100000    -0.050000
   -0.040000    -0.090000    -0.020000
   -0.010000    -0.100000    -0.050000
   -0.000000    -0.100000    -0.050000
   -0.050000    -0.100000    -0.040000
   -0.030000    -0.110000    -0.050000
   -0.020000    -0.070000    -0.030000
   -0.080000    -0.110000    -0.030000
   -0.050000    -0.150000    -0.050000
   -0.080000    -0.150000    -0.040000
   -0.100000    -0.170000    -0.030000
   -0.100000    -0.100000    -0.010000
    0.000000    -0.000000    -0.000000
vibration    19
    0.000000    -0.010000    -0.020000
   -0.000000    -0.020000     0.040000
   -0.010000    -0.040000     0.070000
    0.000000    -0.010000     0.040000
    0.010000     0.010000    -0.010000
    0.000000     0.020000    -0.010000
    0.000000     0.020000     0.000000
   -0.000000     0.020000    -0.010000
   -0.010000     0.020000    -0.000000
   -0.010000     0.010000    -0.010000
   -0.030000    -0.000000     0.050000
   -0.060000    -0.020000     0.110000
   -0.040000    -0.010000     0.060000
    0.000000     0.020000    -0.050000
    0.010000     0.010000    -0.040000
    0.000000    -0.020000    -0.020000
    0.080000    -0.090000    -0.210000
    0.090000    -0.100000    -0.240000
   -0.010000    -0.000000     0.030000
    0.080000    -0.100000    -0.230000
   -0.030000     0.020000     0.080000
   -0.050000     0.050000     0.180000
   -0.020000     0.020000     0.040000
   -0.020000     0.010000     0.040000
   -0.030000     0.040000     0.130000
    0.000000    -0.000000    -0.000000
   -0.020000     0.020000     0.040000
   -0.010000     0.020000     0.080000
    0.050000    -0.060000    -0.180000
    0.050000    -0.040000    -0.140000
    0.080000    -0.080000    -0.250000
   -0.020000     0.030000     0.120000
   -0.060000    -0.020000    -0.100000
   -0.030000    -0.000000    -0.040000
   -0.010000     0.010000     0.010000
   -0.040000    -0.010000    -0.060000
   -0.000000     0.020000     0.010000
    0.000000     0.020000     0.050000
    0.000000     0.020000     0.010000
   -0.010000     0.020000     0.000000
    0.010000     0.010000     0.030000
    0.000000     0.010000     0.010000
    0.000000     0.010000    -0.000000
    0.000000    -0.010000     0.020000
    0.000000    -0.010000    -0.040000
   -0.000000    -0.020000    -0.040000
   -0.010000    -0.040000    -0.070000
   -0.000000    -0.010000     0.020000
    0.080000    -0.090000     0.220000
    0.090000    -0.110000     0.250000
   -0.010000    -0.000000    -0.030000
    0.090000    -0.110000     0.240000
   -0.030000     0.020000    -0.080000
   -0.050000     0.050000    -0.180000
   -0.020000     0.020000    -0.050000
   -0.020000     0.010000    -0.040000
   -0.030000     0.040000    -0.130000
    0.000000     0.000000     0.000000
   -0.020000     0.020000    -0.040000
   -0.010000     0.030000    -0.090000
    0.060000    -0.060000     0.190000
    0.050000    -0.040000     0.140000
    0.090000    -0.080000     0.260000
   -0.020000     0.040000    -0.120000
   -0.000000     0.010000    -0.000000
vibration    20
   -0.020000    -0.020000     0.080000
    0.040000     0.050000    -0.140000
    0.080000     0.080000    -0.250000
    0.060000     0.050000    -0.180000
    0.000000     0.000000    -0.000000
   -0.010000    -0.020000     0.040000
   -0.020000    -0.020000     0.040000
   -0.020000    -0.030000     0.080000
   -0.010000    -0.020000     0.040000
    0.000000    -0.010000     0.030000
    0.100000     0.090000    -0.240000
    0.090000     0.080000    -0.210000
    0.100000     0.080000    -0.230000
   -0.050000    -0.050000     0.180000
   -0.040000    -0.030000     0.130000
   -0.030000    -0.020000     0.120000
    0.020000    -0.060000    -0.100000
    0.000000    -0.030000    -0.040000
   -0.010000    -0.010000     0.010000
    0.010000    -0.040000    -0.050000
   -0.020000    -0.000000     0.010000
   -0.020000     0.000000     0.040000
   -0.020000     0.000000     0.010000
   -0.020000    -0.010000     0.000000
   -0.010000     0.010000     0.030000
   -0.010000     0.000000     0.010000
   -0.010000     0.000000    -0.000000
    0.010000     0.000000     0.010000
    0.010000     0.000000    -0.040000
    0.020000    -0.000000    -0.030000
    0.030000    -0.010000    -0.070000
    0.010000    -0.000000     0.020000
    0.100000     0.080000     0.220000
    0.110000     0.090000     0.250000
    0.000000    -0.010000    -0.030000
    0.110000     0.090000     0.240000
   -0.020000    -0.030000    -0.080000
   -0.050000    -0.050000    -0.190000
   -0.020000    -0.020000    -0.050000
   -0.010000    -0.030000    -0.040000
   -0.040000    -0.040000    -0.130000
   -0.000000     0.000000     0.000000
   -0.020000    -0.020000    -0.040000
   -0.030000    -0.010000    -0.090000
    0.060000     0.060000     0.190000
    0.040000     0.050000     0.140000
    0.080000     0.090000     0.260000
   -0.040000    -0.020000    -0.120000
    0.020000    -0.060000     0.110000
    0.000000    -0.040000     0.050000
   -0.010000    -0.010000    -0.010000
    0.010000    -0.040000     0.060000
   -0.020000    -0.000000    -0.010000
   -0.020000     0.010000    -0.050000
   -0.020000     0.000000    -0.010000
   -0.020000    -0.000000    -0.000000
   -0.010000     0.010000    -0.040000
   -0.010000     0.010000    -0.010000
   -0.020000     0.000000     0.000000
    0.010000     0.000000    -0.020000
    0.010000     0.000000     0.040000
    0.020000    -0.000000     0.040000
    0.040000    -0.010000     0.080000
    0.020000     0.000000    -0.020000
   -0.010000    -0.000000    -0.000000
vibration    21
    0.020000    -0.020000    -0.050000
   -0.000000    -0.060000     0.100000
   -0.020000    -0.100000     0.190000
   -0.000000    -0.040000     0.130000
    0.020000     0.010000     0.000000
    0.020000     0.030000    -0.030000
    0.020000     0.030000    -0.030000
    0.020000     0.040000    -0.060000
    0.010000     0.040000    -0.030000
   -0.010000     0.010000    -0.020000
   -0.090000    -0.040000     0.160000
   -0.110000    -0.040000     0.190000
   -0.110000    -0.050000     0.170000
    0.020000     0.030000    -0.130000
    0.030000     0.010000    -0.090000
    0.020000    -0.030000    -0.080000
   -0.040000     0.110000     0.190000
   -0.040000     0.090000     0.160000
    0.020000     0.010000    -0.020000
   -0.050000     0.110000     0.170000
    0.040000    -0.020000    -0.060000
    0.030000    -0.020000    -0.130000
    0.030000    -0.020000    -0.030000
    0.040000    -0.010000    -0.030000
    0.020000    -0.030000    -0.090000
    0.010000    -0.020000     0.000000
    0.030000    -0.020000    -0.030000
   -0.020000    -0.020000    -0.050000
   -0.050000     0.000000     0.130000
   -0.060000     0.000000     0.110000
   -0.110000     0.020000     0.190000
   -0.030000    -0.020000    -0.080000
    0.100000     0.030000     0.180000
    0.090000     0.040000     0.150000
    0.010000    -0.010000    -0.020000
    0.100000     0.050000     0.160000
   -0.010000    -0.040000    -0.050000
   -0.020000    -0.030000    -0.120000
   -0.020000    -0.030000    -0.030000
   -0.010000    -0.040000    -0.030000
   -0.030000    -0.010000    -0.080000
   -0.020000    -0.010000    -0.000000
   -0.020000    -0.030000    -0.030000
   -0.020000     0.020000    -0.050000
   -0.000000     0.040000     0.120000
   -0.000000     0.060000     0.100000
    0.010000     0.100000     0.180000
   -0.020000     0.040000    -0.070000
    0.030000    -0.100000     0.180000
    0.040000    -0.090000     0.150000
   -0.010000    -0.010000    -0.020000
    0.050000    -0.100000     0.160000
   -0.040000     0.020000    -0.050000
   -0.030000     0.020000    -0.120000
   -0.030000     0.020000    -0.030000
   -0.040000     0.010000    -0.030000
   -0.010000     0.030000    -0.090000
   -0.000000     0.020000     0.000000
   -0.030000     0.020000    -0.030000
    0.020000     0.020000    -0.050000
    0.040000     0.000000     0.130000
    0.060000     0.000000     0.100000
    0.100000    -0.010000     0.180000
    0.030000     0.020000    -0.070000
    0.000000    -0.000000    -0.030000
vibration    22
    0.030000     0.020000    -0.070000
   -0.030000    -0.030000     0.110000
   -0.050000    -0.060000     0.200000
   -0.040000    -0.040000     0.150000
    0.010000    -0.000000     0.010000
    0.020000     0.010000    -0.020000
    0.010000     0.000000    -0.020000
    0.030000     0.010000    -0.050000
    0.010000     0.010000    -0.010000
    0.010000     0.000000    -0.020000
   -0.060000    -0.070000     0.200000
   -0.040000    -0.050000     0.130000
   -0.060000    -0.060000     0.170000
    0.060000     0.040000    -0.140000
    0.040000     0.030000    -0.100000
    0.040000     0.030000    -0.100000
    0.050000    -0.040000    -0.130000
    0.070000    -0.060000    -0.200000
   -0.000000     0.010000     0.010000
    0.060000    -0.050000    -0.160000
   -0.010000     0.020000     0.040000
   -0.040000     0.060000     0.140000
   -0.010000     0.020000     0.020000
   -0.010000     0.010000     0.010000
   -0.030000     0.040000     0.100000
    0.000000     0.010000    -0.010000
   -0.000000     0.010000     0.020000
   -0.020000     0.030000     0.070000
    0.040000    -0.040000    -0.150000
    0.030000    -0.030000    -0.110000
    0.060000    -0.050000    -0.200000
   -0.030000     0.040000     0.100000
    0.040000     0.050000     0.130000
    0.060000     0.070000     0.200000
   -0.010000    -0.000000    -0.010000
    0.050000     0.060000     0.170000
   -0.020000    -0.010000    -0.040000
   -0.060000    -0.040000    -0.140000
   -0.020000    -0.010000    -0.020000
   -0.010000    -0.010000    -0.010000
   -0.040000    -0.030000    -0.100000
   -0.010000     0.000000     0.010000
   -0.010000    -0.000000    -0.020000
   -0.030000    -0.020000    -0.070000
    0.040000     0.040000     0.150000
    0.020000     0.030000     0.110000
    0.050000     0.060000     0.200000
   -0.040000    -0.030000    -0.100000
   -0.050000     0.040000    -0.130000
   -0.070000     0.060000    -0.200000
    0.000000    -0.010000     0.010000
   -0.060000     0.050000    -0.160000
    0.010000    -0.020000     0.040000
    0.040000    -0.060000     0.140000
    0.010000    -0.020000     0.020000
    0.010000    -0.010000     0.010000
    0.030000    -0.040000     0.100000
   -0.000000    -0.010000    -0.010000
    0.000000    -0.010000     0.020000
    0.020000    -0.030000     0.070000
   -0.040000     0.040000    -0.150000
   -0.030000     0.020000    -0.110000
   -0.060000     0.050000    -0.200000
    0.030000    -0.040000     0.100000
    0.000000     0.000000    -0.000000
vibration    23
   -0.060000     0.020000     0.080000
   -0.090000     0.020000     0.050000
   -0.140000     0.020000     0.140000
   -0.050000     0.030000    -0.100000
    0.020000     0.030000    -0.180000
    0.000000    -0.010000    -0.070000
   -0.020000    -0.040000     0.090000
    0.010000    -0.010000    -0.090000
   -0.010000    -0.030000    -0.030000
    0.000000    -0.010000    -0.030000
   -0.000000    -0.050000     0.070000
    0.020000    -0.050000     0.010000
   -0.000000    -0.050000     0.100000
   -0.000000     0.000000    -0.010000
    0.000000     0.020000    -0.060000
   -0.090000     0.010000     0.220000
   -0.050000    -0.020000     0.010000
   -0.050000     0.000000     0.070000
   -0.010000    -0.000000    -0.030000
   -0.050000     0.000000     0.100000
   -0.010000    -0.010000    -0.090000
    0.000000     0.000000    -0.010000
   -0.010000    -0.000000    -0.070000
   -0.030000     0.010000    -0.030000
    0.020000    -0.000000    -0.060000
    0.030000    -0.020000    -0.180000
   -0.040000     0.020000     0.090000
    0.020000     0.060000     0.080000
    0.030000     0.050000    -0.100000
    0.020000     0.090000     0.050000
    0.020000     0.140000     0.140000
    0.010000     0.090000     0.220000
   -0.020000     0.050000     0.010000
    0.000000     0.050000     0.070000
   -0.000000     0.010000    -0.030000
    0.000000     0.050000     0.100000
   -0.010000     0.010000    -0.090000
    0.000000    -0.000000    -0.010000
   -0.000000     0.010000    -0.070000
    0.010000     0.030000    -0.030000
   -0.000000    -0.020000    -0.060000
   -0.020000    -0.030000    -0.180000
    0.020000     0.040000     0.090000
    0.060000    -0.020000     0.080000
    0.050000    -0.030000    -0.100000
    0.090000    -0.020000     0.050000
    0.140000    -0.020000     0.140000
    0.090000    -0.010000     0.220000
    0.050000     0.020000     0.010000
    0.050000    -0.000000     0.070000
    0.010000     0.000000    -0.030000
    0.050000    -0.000000     0.100000
    0.010000     0.010000    -0.090000
   -0.000000    -0.000000    -0.010000
    0.010000     0.000000    -0.070000
    0.030000    -0.010000    -0.030000
   -0.020000     0.000000    -0.060000
   -0.030000     0.020000    -0.180000
    0.040000    -0.020000     0.090000
   -0.020000    -0.060000     0.080000
   -0.030000    -0.050000    -0.100000
   -0.020000    -0.090000     0.050000
   -0.020000    -0.140000     0.140000
   -0.010000    -0.090000     0.220000
   -0.000000    -0.000000     0.370000
vibration    24
   -0.030000    -0.030000     0.100000
   -0.020000    -0.020000     0.070000
   -0.060000    -0.060000     0.190000
    0.040000     0.030000    -0.100000
    0.060000     0.060000    -0.190000
    0.010000     0.010000    -0.010000
   -0.050000    -0.050000     0.190000
    0.010000     0.010000    -0.020000
   -0.010000    -0.010000     0.030000
    0.010000     0.000000    -0.020000
   -0.010000    -0.010000     0.040000
   -0.020000    -0.040000     0.080000
   -0.020000    -0.020000     0.070000
    0.010000     0.010000    -0.030000
    0.020000     0.020000    -0.070000
   -0.080000    -0.080000     0.240000
    0.040000    -0.020000    -0.080000
    0.010000    -0.010000    -0.040000
   -0.000000     0.010000     0.020000
    0.020000    -0.020000    -0.070000
   -0.010000     0.010000     0.020000
   -0.010000     0.010000     0.030000
   -0.010000     0.010000     0.010000
    0.010000    -0.010000    -0.030000
   -0.020000     0.020000     0.070000
   -0.060000     0.060000     0.190000
    0.050000    -0.050000    -0.190000
    0.030000    -0.030000    -0.100000
   -0.030000     0.040000     0.100000
    0.020000    -0.020000    -0.070000
    0.060000    -0.060000    -0.190000
    0.080000    -0.080000    -0.240000
    0.020000     0.040000     0.080000
    0.010000     0.010000     0.040000
   -0.010000    -0.000000    -0.020000
    0.020000     0.020000     0.070000
   -0.010000    -0.010000    -0.020000
   -0.010000    -0.010000    -0.030000
   -0.010000    -0.010000    -0.010000
    0.010000     0.010000     0.030000
   -0.020000    -0.020000    -0.070000
   -0.060000    -0.060000    -0.190000
    0.050000     0.050000     0.180000
    0.030000     0.030000     0.100000
   -0.040000    -0.030000    -0.100000
    0.020000     0.020000     0.070000
    0.060000     0.060000     0.180000
    0.080000     0.070000     0.240000
   -0.040000     0.020000    -0.080000
   -0.010000     0.010000    -0.040000
    0.000000    -0.010000     0.020000
   -0.020000     0.020000    -0.070000
    0.010000    -0.010000     0.020000
    0.010000    -0.010000     0.030000
    0.010000    -0.010000     0.010000
   -0.010000     0.010000    -0.030000
    0.020000    -0.020000     0.070000
    0.060000    -0.060000     0.190000
   -0.050000     0.050000    -0.180000
   -0.030000     0.030000    -0.100000
    0.030000    -0.040000     0.100000
   -0.020000     0.020000    -0.070000
   -0.060000     0.060000    -0.180000
   -0.070000     0.080000    -0.240000
    0.000000    -0.000000    -0.000000
vibration    25
   -0.050000    -0.040000     0.140000
   -0.040000    -0.030000     0.100000
   -0.090000    -0.080000     0.260000
    0.040000     0.030000    -0.130000
    0.080000     0.070000    -0.260000
    0.010000    -0.000000    -0.020000
   -0.060000    -0.070000     0.220000
   -0.000000    -0.020000     0.030000
   -0.040000    -0.060000     0.150000
    0.010000    -0.000000    -0.020000
   -0.000000    -0.020000     0.040000
   -0.010000    -0.020000     0.040000
    0.000000    -0.020000     0.030000
    0.030000     0.010000    -0.060000
    0.030000     0.020000    -0.100000
   -0.110000    -0.100000     0.320000
    0.020000    -0.020000    -0.060000
   -0.010000     0.010000     0.010000
   -0.010000     0.000000    -0.000000
    0.010000    -0.010000    -0.050000
   -0.020000     0.020000     0.040000
    0.010000    -0.010000    -0.040000
   -0.010000     0.010000    -0.010000
   -0.040000     0.040000     0.110000
    0.010000    -0.000000    -0.030000
    0.010000    -0.000000    -0.050000
   -0.000000    -0.000000     0.000000
    0.010000     0.020000     0.020000
    0.010000     0.030000    -0.020000
    0.010000     0.040000     0.030000
    0.000000     0.060000     0.070000
    0.010000     0.020000     0.060000
   -0.010000    -0.020000    -0.050000
   -0.010000    -0.020000    -0.040000
    0.010000    -0.000000     0.020000
    0.000000    -0.020000    -0.030000
   -0.000000    -0.020000    -0.030000
    0.030000     0.010000     0.060000
    0.010000    -0.000000     0.020000
   -0.040000    -0.060000    -0.150000
    0.030000     0.020000     0.100000
    0.080000     0.070000     0.260000
   -0.060000    -0.070000    -0.220000
   -0.050000    -0.040000    -0.140000
    0.040000     0.030000     0.130000
   -0.040000    -0.030000    -0.100000
   -0.090000    -0.080000    -0.270000
   -0.110000    -0.100000    -0.330000
    0.020000    -0.020000     0.060000
   -0.010000     0.010000    -0.010000
   -0.010000     0.000000    -0.000000
    0.010000    -0.010000     0.050000
   -0.020000     0.020000    -0.040000
    0.010000    -0.010000     0.040000
   -0.010000     0.010000     0.010000
   -0.040000     0.040000    -0.110000
    0.010000    -0.000000     0.020000
    0.000000    -0.000000     0.050000
   -0.000000    -0.000000    -0.000000
    0.010000     0.020000    -0.020000
    0.010000     0.030000     0.020000
    0.010000     0.040000    -0.030000
    0.000000     0.060000    -0.060000
    0.010000     0.020000    -0.050000
   -0.000000    -0.020000    -0.000000
vibration    26
    0.020000    -0.010000    -0.020000
    0.040000    -0.010000    -0.030000
    0.060000    -0.000000    -0.060000
    0.030000    -0.010000     0.020000
   -0.000000    -0.000000     0.050000
    0.010000     0.010000     0.010000
   -0.000000     0.000000    -0.000000
    0.020000     0.020000    -0.040000
    0.040000     0.040000    -0.110000
    0.000000     0.010000    -0.000000
    0.010000     0.010000    -0.010000
   -0.020000    -0.020000     0.060000
   -0.010000    -0.010000     0.050000
   -0.010000    -0.010000     0.040000
   -0.000000    -0.010000     0.020000
    0.020000    -0.010000    -0.050000
   -0.020000     0.010000     0.040000
   -0.020000     0.010000     0.040000
   -0.000000    -0.010000    -0.020000
   -0.020000    -0.000000     0.030000
   -0.020000     0.000000     0.030000
    0.010000    -0.030000    -0.060000
   -0.000000    -0.010000    -0.020000
   -0.060000     0.040000     0.150000
    0.020000    -0.030000    -0.100000
    0.070000    -0.080000    -0.260000
   -0.070000     0.060000     0.220000
   -0.040000     0.050000     0.140000
    0.030000    -0.040000    -0.130000
   -0.030000     0.040000     0.100000
   -0.080000     0.090000     0.260000
   -0.100000     0.110000     0.320000
   -0.020000    -0.020000    -0.060000
    0.010000     0.010000     0.010000
    0.000000     0.010000    -0.000000
   -0.010000    -0.010000    -0.050000
    0.020000     0.020000     0.040000
   -0.010000    -0.010000    -0.040000
    0.010000     0.010000    -0.010000
    0.040000     0.040000     0.110000
   -0.000000    -0.010000    -0.030000
   -0.000000    -0.010000    -0.050000
   -0.000000     0.000000     0.000000
    0.020000    -0.010000     0.020000
    0.030000    -0.010000    -0.020000
    0.040000    -0.010000     0.030000
    0.060000    -0.000000     0.070000
    0.020000    -0.010000     0.060000
   -0.020000     0.010000    -0.040000
   -0.020000     0.010000    -0.040000
   -0.000000    -0.010000     0.020000
   -0.020000    -0.000000    -0.030000
   -0.020000     0.000000    -0.030000
    0.010000    -0.030000     0.060000
   -0.000000    -0.010000     0.020000
   -0.060000     0.040000    -0.150000
    0.020000    -0.030000     0.100000
    0.070000    -0.080000     0.260000
   -0.070000     0.060000    -0.220000
   -0.040000     0.050000    -0.140000
    0.030000    -0.040000     0.130000
   -0.030000     0.040000    -0.100000
   -0.080000     0.090000    -0.270000
   -0.100000     0.110000    -0.320000
   -0.020000     0.000000    -0.000000
vibration    27
    0.010000     0.030000    -0.070000
    0.010000     0.030000    -0.070000
    0.040000     0.070000    -0.180000
   -0.040000    -0.010000     0.050000
   -0.050000    -0.040000     0.130000
   -0.000000     0.000000    -0.010000
    0.020000     0.020000    -0.040000
    0.040000     0.050000    -0.160000
    0.070000     0.080000    -0.250000
   -0.000000     0.010000    -0.020000
   -0.000000    -0.000000     0.010000
   -0.010000    -0.020000     0.030000
   -0.040000    -0.040000     0.130000
   -0.040000    -0.020000     0.080000
   -0.030000    -0.010000     0.060000
    0.050000     0.060000    -0.150000
   -0.020000     0.010000     0.030000
   -0.000000     0.000000     0.010000
    0.010000     0.000000    -0.020000
   -0.040000     0.040000     0.130000
    0.050000    -0.040000    -0.160000
   -0.020000     0.040000     0.080000
    0.000000     0.000000    -0.010000
    0.080000    -0.070000    -0.250000
   -0.010000     0.030000     0.060000
   -0.040000     0.050000     0.130000
    0.020000    -0.020000    -0.040000
    0.030000    -0.010000    -0.070000
   -0.010000     0.040000     0.050000
    0.030000    -0.010000    -0.070000
    0.070000    -0.040000    -0.180000
    0.060000    -0.050000    -0.150000
    0.010000     0.020000     0.030000
    0.000000     0.000000     0.010000
    0.000000    -0.010000    -0.020000
    0.040000     0.040000     0.130000
   -0.040000    -0.050000    -0.160000
    0.040000     0.020000     0.080000
    0.000000    -0.000000    -0.010000
   -0.070000    -0.080000    -0.250000
    0.030000     0.010000     0.060000
    0.050000     0.040000     0.130000
   -0.020000    -0.020000    -0.040000
   -0.010000    -0.030000    -0.070000
    0.040000     0.010000     0.050000
   -0.010000    -0.030000    -0.070000
   -0.040000    -0.070000    -0.180000
   -0.050000    -0.060000    -0.150000
    0.020000    -0.010000     0.030000
    0.000000    -0.000000     0.010000
   -0.010000    -0.000000    -0.020000
    0.040000    -0.040000     0.130000
   -0.050000     0.040000    -0.160000
    0.020000    -0.040000     0.080000
   -0.000000    -0.000000    -0.010000
   -0.080000     0.070000    -0.250000
    0.010000    -0.030000     0.060000
    0.040000    -0.050000     0.130000
   -0.020000     0.020000    -0.040000
   -0.030000     0.010000    -0.070000
    0.010000    -0.040000     0.050000
   -0.030000     0.010000    -0.070000
   -0.070000     0.040000    -0.180000
   -0.060000     0.050000    -0.150000
   -0.000000    -0.000000     0.200000
vibration    28
    0.010000     0.010000    -0.030000
    0.020000     0.010000    -0.060000
    0.050000     0.030000    -0.140000
   -0.000000    -0.010000     0.020000
   -0.020000    -0.020000     0.060000
    0.000000     0.000000    -0.010000
   -0.030000    -0.030000     0.100000
    0.070000     0.070000    -0.220000
    0.090000     0.080000    -0.280000
    0.010000     0.010000    -0.030000
   -0.000000    -0.020000     0.040000
    0.010000    -0.020000     0.010000
   -0.040000    -0.060000     0.180000
   -0.030000    -0.030000     0.090000
   -0.010000    -0.010000     0.040000
    0.020000     0.020000    -0.070000
    0.020000     0.010000    -0.010000
    0.020000    -0.000000    -0.040000
   -0.010000     0.010000     0.030000
    0.060000    -0.040000    -0.180000
   -0.070000     0.070000     0.220000
    0.030000    -0.030000    -0.090000
   -0.000000     0.000000     0.010000
   -0.080000     0.090000     0.280000
    0.010000    -0.010000    -0.040000
    0.020000    -0.020000    -0.060000
    0.030000    -0.030000    -0.100000
   -0.010000     0.010000     0.030000
    0.010000    -0.000000    -0.020000
   -0.010000     0.020000     0.060000
   -0.030000     0.050000     0.130000
   -0.020000     0.020000     0.070000
   -0.010000     0.020000     0.010000
    0.000000     0.020000     0.040000
   -0.010000    -0.010000    -0.030000
    0.040000     0.060000     0.180000
   -0.070000    -0.070000    -0.220000
    0.030000     0.030000     0.090000
   -0.000000    -0.000000    -0.010000
   -0.090000    -0.080000    -0.280000
    0.010000     0.010000     0.040000
    0.020000     0.020000     0.060000
    0.030000     0.030000     0.100000
   -0.010000    -0.010000    -0.030000
    0.000000     0.010000     0.020000
   -0.020000    -0.010000    -0.060000
   -0.050000    -0.030000    -0.130000
   -0.020000    -0.020000    -0.070000
   -0.020000    -0.010000    -0.010000
   -0.020000     0.000000    -0.040000
    0.010000    -0.010000     0.030000
   -0.060000     0.040000    -0.180000
    0.070000    -0.070000     0.220000
   -0.030000     0.030000    -0.090000
    0.000000    -0.000000     0.010000
    0.080000    -0.090000     0.280000
   -0.010000     0.010000    -0.040000
   -0.020000     0.020000    -0.060000
   -0.030000     0.030000    -0.100000
    0.010000    -0.010000     0.030000
   -0.010000     0.000000    -0.020000
    0.010000    -0.020000     0.060000
    0.030000    -0.050000     0.140000
    0.020000    -0.020000     0.070000
   -0.000000    -0.000000     0.000000
vibration    29
   -0.010000     0.010000    -0.010000
   -0.020000     0.010000    -0.010000
   -0.020000     0.020000    -0.010000
   -0.030000    -0.010000     0.010000
   -0.020000    -0.010000     0.020000
   -0.000000    -0.000000    -0.010000
    0.030000     0.030000    -0.080000
   -0.030000    -0.020000     0.050000
   -0.030000    -0.030000     0.080000
   -0.010000    -0.010000     0.010000
   -0.000000     0.000000    -0.030000
   -0.000000     0.000000    -0.020000
    0.010000     0.010000    -0.050000
   -0.000000    -0.000000    -0.010000
   -0.010000    -0.000000     0.000000
    0.010000     0.020000    -0.030000
    0.030000     0.010000    -0.020000
    0.030000    -0.000000    -0.060000
   -0.010000     0.020000     0.060000
    0.100000    -0.070000    -0.280000
   -0.100000     0.100000     0.320000
    0.040000    -0.040000    -0.120000
    0.000000    -0.000000     0.000000
   -0.090000     0.110000     0.340000
    0.020000    -0.020000    -0.050000
    0.020000    -0.020000    -0.070000
    0.060000    -0.060000    -0.190000
   -0.010000     0.010000     0.030000
    0.010000    -0.000000    -0.010000
   -0.020000     0.020000     0.070000
   -0.040000     0.060000     0.170000
   -0.010000     0.020000     0.060000
   -0.000000     0.000000     0.020000
   -0.000000     0.000000     0.030000
   -0.010000    -0.010000    -0.010000
    0.010000     0.010000     0.050000
   -0.030000    -0.020000    -0.050000
   -0.000000    -0.000000     0.010000
   -0.000000    -0.000000     0.010000
   -0.040000    -0.030000    -0.080000
   -0.010000    -0.000000    -0.000000
   -0.020000    -0.010000    -0.020000
    0.030000     0.030000     0.080000
   -0.010000     0.010000     0.010000
   -0.030000    -0.010000    -0.010000
   -0.020000     0.010000     0.010000
   -0.020000     0.020000     0.010000
    0.010000     0.020000     0.030000
    0.030000     0.010000     0.020000
    0.030000    -0.000000     0.060000
   -0.010000     0.020000    -0.060000
    0.100000    -0.070000     0.270000
   -0.100000     0.100000    -0.320000
    0.040000    -0.040000     0.120000
    0.000000    -0.000000    -0.000000
   -0.090000     0.110000    -0.340000
    0.020000    -0.020000     0.050000
    0.020000    -0.020000     0.070000
    0.060000    -0.060000     0.190000
   -0.010000     0.010000    -0.030000
    0.010000    -0.000000     0.010000
   -0.020000     0.020000    -0.070000
   -0.040000     0.060000    -0.170000
   -0.010000     0.020000    -0.060000
    0.040000    -0.010000    -0.000000
vibration    30
    0.010000     0.010000    -0.030000
    0.020000     0.020000    -0.070000
    0.060000     0.040000    -0.170000
   -0.000000    -0.010000     0.010000
   -0.020000    -0.020000     0.070000
   -0.000000    -0.000000    -0.000000
   -0.060000    -0.060000     0.190000
    0.100000     0.100000    -0.320000
    0.110000     0.090000    -0.340000
    0.020000     0.010000    -0.060000
   -0.000000    -0.030000     0.060000
    0.010000    -0.030000     0.020000
   -0.070000    -0.100000     0.270000
   -0.040000    -0.040000     0.120000
   -0.020000    -0.020000     0.050000
    0.020000     0.010000    -0.060000
    0.000000     0.000000    -0.020000
    0.000000     0.000000    -0.030000
   -0.010000     0.010000     0.010000
    0.010000    -0.010000    -0.050000
   -0.020000     0.030000     0.050000
   -0.000000     0.000000    -0.010000
   -0.000000     0.000000    -0.010000
   -0.030000     0.040000     0.080000
   -0.000000     0.010000     0.000000
   -0.010000     0.020000     0.020000
    0.030000    -0.030000    -0.080000
    0.010000     0.010000    -0.010000
   -0.010000     0.030000     0.010000
    0.010000     0.020000    -0.010000
    0.020000     0.020000    -0.010000
    0.020000    -0.010000    -0.030000
    0.010000    -0.030000    -0.020000
   -0.000000    -0.030000    -0.060000
    0.020000     0.010000     0.060000
   -0.070000    -0.100000    -0.280000
    0.100000     0.100000     0.320000
   -0.040000    -0.040000    -0.120000
   -0.000000    -0.000000     0.000000
    0.110000     0.090000     0.340000
   -0.020000    -0.020000    -0.050000
   -0.020000    -0.020000    -0.070000
   -0.060000    -0.060000    -0.190000
    0.010000     0.010000     0.030000
   -0.000000    -0.010000    -0.010000
    0.020000     0.020000     0.070000
    0.060000     0.040000     0.170000
    0.020000     0.010000     0.060000
    0.000000     0.000000     0.020000
    0.000000     0.000000     0.030000
   -0.010000     0.010000    -0.010000
    0.010000    -0.010000     0.050000
   -0.020000     0.030000    -0.050000
   -0.000000     0.000000     0.010000
   -0.000000     0.000000     0.010000
   -0.030000     0.040000    -0.080000
   -0.000000     0.010000    -0.000000
   -0.010000     0.020000    -0.020000
    0.030000    -0.030000     0.080000
    0.010000     0.010000     0.010000
   -0.010000     0.030000    -0.010000
    0.010000     0.020000     0.010000
    0.020000     0.020000     0.010000
    0.020000    -0.010000     0.030000
   -0.010000    -0.040000    -0.000000
vibration    31
    0.000000     0.020000    -0.020000
   -0.030000     0.010000     0.020000
   -0.050000     0.010000     0.060000
   -0.040000    -0.000000     0.020000
   -0.000000    -0.010000     0.010000
    0.020000     0.000000    -0.040000
    0.110000     0.090000    -0.250000
   -0.070000    -0.070000     0.210000
   -0.040000    -0.020000     0.080000
   -0.020000    -0.020000     0.050000
   -0.000000     0.020000    -0.040000
   -0.020000     0.020000    -0.010000
    0.040000     0.070000    -0.200000
    0.010000     0.010000    -0.050000
    0.010000     0.000000    -0.010000
    0.020000     0.050000    -0.030000
    0.020000     0.020000    -0.010000
    0.020000     0.000000    -0.040000
   -0.020000     0.020000     0.050000
    0.070000    -0.040000    -0.200000
   -0.070000     0.070000     0.210000
    0.010000    -0.010000    -0.050000
    0.000000    -0.020000    -0.040000
   -0.020000     0.040000     0.080000
    0.000000    -0.010000    -0.010000
   -0.010000     0.000000     0.010000
    0.090000    -0.110000    -0.250000
    0.020000    -0.000000    -0.020000
   -0.000000     0.040000     0.020000
    0.010000     0.030000     0.020000
    0.010000     0.050000     0.060000
    0.050000    -0.020000    -0.030000
    0.020000    -0.020000    -0.010000
    0.000000    -0.020000    -0.040000
    0.020000     0.020000     0.050000
   -0.040000    -0.070000    -0.200000
    0.070000     0.070000     0.210000
   -0.010000    -0.010000    -0.050000
   -0.020000    -0.000000    -0.040000
    0.040000     0.020000     0.080000
   -0.010000    -0.000000    -0.010000
    0.000000     0.010000     0.010000
   -0.110000    -0.090000    -0.250000
   -0.000000    -0.020000    -0.020000
    0.040000     0.000000     0.020000
    0.030000    -0.010000     0.020000
    0.050000    -0.010000     0.060000
   -0.020000    -0.050000    -0.030000
   -0.020000    -0.020000    -0.010000
   -0.020000    -0.000000    -0.040000
    0.020000    -0.020000     0.050000
   -0.070000     0.040000    -0.200000
    0.070000    -0.070000     0.210000
   -0.010000     0.010000    -0.050000
   -0.000000     0.020000    -0.040000
    0.020000    -0.040000     0.080000
   -0.000000     0.010000    -0.010000
    0.010000    -0.000000     0.010000
   -0.090000     0.110000    -0.250000
   -0.020000     0.000000    -0.020000
    0.000000    -0.040000     0.020000
   -0.010000    -0.030000     0.020000
   -0.010000    -0.050000     0.060000
   -0.050000     0.020000    -0.030000
   -0.000000    -0.000000     0.360000
vibration    32
    0.000000     0.030000     0.010000
   -0.050000     0.030000    -0.010000
   -0.080000     0.060000    -0.010000
   -0.060000    -0.020000    -0.030000
    0.000000    -0.040000    -0.020000
    0.010000    -0.020000     0.010000
    0.070000     0.050000     0.090000
   -0.010000    -0.010000    -0.030000
   -0.010000    -0.010000    -0.010000
    0.000000    -0.020000    -0.010000
    0.030000    -0.030000    -0.000000
    0.030000    -0.080000     0.000000
    0.050000    -0.020000     0.050000
    0.010000    -0.020000     0.010000
    0.020000    -0.020000    -0.000000
    0.020000     0.060000     0.040000
   -0.150000    -0.170000     0.010000
   -0.050000    -0.140000     0.040000
    0.010000    -0.030000     0.000000
    0.040000    -0.240000     0.080000
   -0.000000    -0.020000     0.010000
    0.040000    -0.020000    -0.010000
    0.050000     0.050000     0.000000
   -0.010000    -0.020000     0.020000
    0.030000     0.030000    -0.000000
    0.070000     0.010000     0.020000
   -0.060000     0.160000    -0.070000
   -0.100000    -0.000000    -0.010000
    0.000000    -0.150000     0.040000
   -0.110000    -0.120000     0.010000
   -0.180000    -0.180000     0.000000
   -0.200000     0.060000    -0.060000
    0.030000    -0.080000    -0.000000
    0.030000    -0.030000     0.000000
    0.000000    -0.020000     0.010000
    0.050000    -0.020000    -0.050000
   -0.010000    -0.010000     0.030000
    0.010000    -0.020000    -0.010000
    0.010000    -0.020000    -0.010000
   -0.010000    -0.010000     0.010000
    0.020000    -0.020000     0.000000
    0.000000    -0.040000     0.020000
    0.070000     0.050000    -0.090000
    0.000000     0.030000    -0.010000
   -0.060000    -0.020000     0.030000
   -0.050000     0.030000     0.010000
   -0.080000     0.060000     0.010000
    0.020000     0.060000    -0.040000
   -0.150000    -0.170000    -0.010000
   -0.050000    -0.140000    -0.040000
    0.010000    -0.030000    -0.000000
    0.040000    -0.240000    -0.080000
   -0.000000    -0.020000    -0.010000
    0.040000    -0.020000     0.010000
    0.050000     0.050000    -0.000000
   -0.010000    -0.020000    -0.020000
    0.030000     0.030000     0.000000
    0.070000     0.010000    -0.020000
   -0.060000     0.160000     0.070000
   -0.100000    -0.000000     0.010000
    0.000000    -0.150000    -0.040000
   -0.110000    -0.120000    -0.010000
   -0.180000    -0.180000    -0.000000
   -0.200000     0.060000     0.060000
    0.160000     0.340000     0.000000
vibration    33
   -0.000000     0.100000     0.010000
   -0.120000     0.110000    -0.010000
   -0.180000     0.180000    -0.000000
   -0.150000    -0.000000    -0.040000
    0.010000    -0.070000    -0.020000
    0.050000    -0.050000    -0.000000
    0.160000     0.060000     0.070000
   -0.020000     0.000000    -0.010000
   -0.020000     0.010000    -0.020000
   -0.030000    -0.010000    -0.000000
   -0.140000     0.050000    -0.040000
   -0.170000     0.150000    -0.010000
   -0.240000    -0.040000    -0.080000
   -0.020000    -0.040000     0.010000
    0.030000    -0.030000     0.000000
    0.060000     0.200000     0.060000
   -0.080000    -0.030000     0.000000
   -0.030000    -0.030000    -0.000000
   -0.020000    -0.000000    -0.010000
   -0.020000    -0.050000     0.050000
   -0.010000     0.010000    -0.030000
   -0.020000    -0.010000     0.010000
   -0.020000    -0.010000     0.010000
   -0.010000     0.010000    -0.010000
   -0.020000    -0.020000    -0.000000
   -0.040000    -0.000000    -0.020000
    0.050000    -0.070000     0.090000
    0.030000    -0.000000     0.010000
   -0.020000     0.060000    -0.030000
    0.030000     0.050000    -0.010000
    0.060000     0.080000    -0.010000
    0.060000    -0.020000     0.040000
   -0.170000     0.150000     0.010000
   -0.140000     0.050000     0.040000
   -0.030000    -0.010000     0.000000
   -0.240000    -0.040000     0.080000
   -0.020000     0.000000     0.010000
   -0.020000    -0.040000    -0.010000
    0.050000    -0.050000     0.000000
   -0.020000     0.010000     0.020000
    0.030000    -0.030000    -0.000000
    0.010000    -0.070000     0.020000
    0.160000     0.060000    -0.070000
   -0.000000     0.100000    -0.010000
   -0.150000    -0.000000     0.040000
   -0.120000     0.110000     0.010000
   -0.180000     0.180000     0.000000
    0.060000     0.200000    -0.060000
   -0.080000    -0.030000    -0.000000
   -0.030000    -0.030000     0.000000
   -0.020000    -0.000000     0.010000
   -0.020000    -0.050000    -0.050000
   -0.010000     0.010000     0.030000
   -0.020000    -0.010000    -0.010000
   -0.020000    -0.010000    -0.010000
   -0.010000     0.010000     0.010000
   -0.020000    -0.020000     0.000000
   -0.040000    -0.000000     0.020000
    0.050000    -0.070000    -0.090000
    0.030000    -0.000000    -0.010000
   -0.020000     0.060000     0.030000
    0.030000     0.050000     0.010000
    0.060000     0.080000     0.010000
    0.060000    -0.020000    -0.040000
    0.340000    -0.160000     0.000000
vibration    34
    0.060000     0.040000    -0.180000
   -0.030000    -0.030000     0.090000
   -0.090000    -0.080000     0.260000
   -0.030000    -0.030000     0.100000
    0.050000     0.040000    -0.150000
    0.010000     0.020000    -0.040000
   -0.000000     0.000000     0.020000
   -0.010000    -0.000000     0.010000
    0.000000     0.000000    -0.010000
   -0.030000    -0.030000     0.090000
    0.040000     0.030000    -0.080000
    0.000000    -0.010000     0.020000
    0.010000     0.000000     0.020000
   -0.070000    -0.070000     0.210000
    0.030000     0.030000    -0.100000
    0.010000     0.010000    -0.060000
   -0.010000    -0.000000     0.020000
    0.030000    -0.040000    -0.080000
   -0.030000     0.030000     0.090000
   -0.000000    -0.010000     0.020000
   -0.000000     0.010000     0.010000
   -0.070000     0.070000     0.210000
    0.020000    -0.010000    -0.040000
    0.000000    -0.000000    -0.010000
    0.030000    -0.030000    -0.100000
    0.040000    -0.050000    -0.150000
    0.000000     0.000000     0.020000
    0.040000    -0.060000    -0.180000
   -0.030000     0.030000     0.100000
   -0.030000     0.030000     0.090000
   -0.080000     0.090000     0.260000
    0.010000    -0.010000    -0.060000
    0.000000     0.010000     0.020000
   -0.040000    -0.030000    -0.080000
    0.030000     0.030000     0.090000
   -0.010000     0.000000     0.030000
    0.000000     0.000000     0.010000
    0.070000     0.060000     0.200000
   -0.010000    -0.010000    -0.040000
   -0.000000    -0.000000    -0.010000
   -0.030000    -0.030000    -0.100000
   -0.040000    -0.040000    -0.140000
    0.000000    -0.000000     0.020000
   -0.050000    -0.040000    -0.170000
    0.030000     0.030000     0.100000
    0.030000     0.030000     0.080000
    0.080000     0.080000     0.250000
   -0.010000    -0.010000    -0.060000
    0.010000     0.000000     0.020000
   -0.030000     0.040000    -0.080000
    0.030000    -0.030000     0.090000
    0.000000     0.010000     0.020000
    0.000000    -0.000000     0.010000
    0.070000    -0.070000     0.210000
   -0.010000     0.010000    -0.040000
   -0.000000     0.000000    -0.010000
   -0.030000     0.030000    -0.100000
   -0.040000     0.040000    -0.140000
   -0.000000    -0.000000     0.020000
   -0.040000     0.050000    -0.170000
    0.030000    -0.030000     0.100000
    0.030000    -0.030000     0.090000
    0.080000    -0.080000     0.250000
   -0.010000     0.010000    -0.060000
   -0.000000     0.000000    -0.030000
vibration    35
   -0.010000    -0.010000     0.010000
    0.000000     0.000000    -0.010000
    0.010000     0.000000    -0.020000
    0.000000     0.000000    -0.010000
   -0.010000    -0.000000     0.020000
   -0.000000    -0.000000     0.000000
   -0.000000    -0.000000    -0.010000
    0.000000     0.000000    -0.000000
   -0.000000    -0.000000     0.000000
    0.000000     0.000000    -0.010000
   -0.000000     0.000000    -0.000000
   -0.030000    -0.010000     0.070000
   -0.020000    -0.010000     0.030000
    0.000000     0.010000    -0.020000
   -0.010000    -0.000000     0.010000
   -0.000000    -0.000000     0.000000
    0.010000     0.040000     0.030000
   -0.030000     0.060000     0.100000
    0.040000    -0.040000    -0.120000
   -0.010000     0.050000    -0.000000
    0.000000    -0.010000    -0.020000
    0.090000    -0.100000    -0.280000
   -0.020000     0.020000     0.050000
   -0.010000     0.000000     0.020000
   -0.040000     0.040000     0.140000
   -0.060000     0.060000     0.200000
   -0.000000    -0.010000    -0.010000
   -0.060000     0.070000     0.240000
    0.040000    -0.040000    -0.140000
    0.050000    -0.040000    -0.120000
    0.120000    -0.110000    -0.360000
   -0.000000     0.020000     0.090000
   -0.030000    -0.010000    -0.070000
   -0.010000     0.000000    -0.000000
    0.000000     0.000000     0.010000
   -0.020000    -0.010000    -0.030000
    0.000000     0.000000     0.000000
    0.010000     0.010000     0.030000
   -0.000000    -0.000000    -0.000000
   -0.000000    -0.000000    -0.000000
   -0.010000    -0.000000    -0.010000
   -0.010000    -0.010000    -0.020000
   -0.000000    -0.000000     0.010000
   -0.010000    -0.010000    -0.020000
    0.000000     0.000000     0.010000
    0.000000     0.000000     0.010000
    0.010000     0.010000     0.040000
   -0.000000    -0.000000    -0.000000
    0.020000     0.040000    -0.030000
   -0.030000     0.060000    -0.100000
    0.040000    -0.040000     0.130000
   -0.010000     0.050000     0.010000
    0.000000    -0.010000     0.020000
    0.090000    -0.100000     0.290000
   -0.020000     0.020000    -0.050000
   -0.010000     0.000000    -0.020000
   -0.040000     0.040000    -0.140000
   -0.060000     0.060000    -0.200000
   -0.000000    -0.010000     0.010000
   -0.060000     0.080000    -0.240000
    0.040000    -0.040000     0.140000
    0.050000    -0.040000     0.120000
    0.120000    -0.110000     0.360000
   -0.000000     0.020000    -0.090000
    0.000000    -0.020000    -0.000000
vibration    36
    0.080000     0.060000    -0.240000
   -0.040000    -0.050000     0.120000
   -0.110000    -0.120000     0.360000
   -0.040000    -0.040000     0.140000
    0.060000     0.060000    -0.200000
    0.020000     0.020000    -0.050000
   -0.000000     0.000000     0.010000
   -0.010000    -0.000000     0.020000
    0.000000     0.010000    -0.020000
   -0.040000    -0.040000     0.130000
    0.060000     0.030000    -0.100000
    0.040000    -0.010000    -0.040000
    0.050000     0.010000     0.000000
   -0.100000    -0.090000     0.290000
    0.040000     0.040000    -0.140000
    0.020000     0.000000    -0.090000
   -0.010000     0.030000     0.070000
    0.000000     0.010000     0.000000
    0.010000    -0.000000    -0.020000
   -0.010000     0.020000     0.030000
    0.000000    -0.000000    -0.000000
    0.010000    -0.010000    -0.030000
   -0.000000     0.000000     0.000000
   -0.000000     0.000000     0.000000
   -0.000000     0.010000     0.020000
   -0.010000     0.010000     0.030000
   -0.000000     0.000000    -0.010000
   -0.010000     0.010000     0.030000
    0.000000    -0.010000    -0.010000
    0.000000    -0.000000    -0.010000
    0.010000    -0.020000    -0.040000
   -0.000000     0.000000     0.000000
    0.040000    -0.020000     0.030000
    0.060000     0.030000     0.100000
   -0.040000    -0.040000    -0.120000
    0.050000     0.010000    -0.010000
   -0.010000    -0.000000    -0.020000
   -0.100000    -0.090000    -0.280000
    0.020000     0.020000     0.050000
    0.000000     0.010000     0.020000
    0.040000     0.040000     0.140000
    0.060000     0.060000     0.200000
   -0.010000     0.000000    -0.010000
    0.070000     0.060000     0.240000
   -0.040000    -0.040000    -0.140000
   -0.040000    -0.050000    -0.120000
   -0.110000    -0.120000    -0.360000
    0.010000    -0.000000     0.090000
   -0.010000     0.030000    -0.070000
    0.000000     0.000000     0.000000
    0.000000    -0.000000     0.010000
   -0.010000     0.020000    -0.030000
    0.000000    -0.000000     0.000000
    0.000000    -0.000000     0.010000
   -0.000000     0.000000    -0.000000
   -0.000000     0.000000    -0.000000
   -0.000000     0.000000    -0.010000
   -0.000000     0.010000    -0.010000
   -0.000000     0.000000     0.010000
   -0.000000     0.000000    -0.010000
    0.000000    -0.000000     0.000000
    0.000000    -0.000000     0.010000
    0.000000    -0.010000     0.020000
   -0.000000     0.000000     0.000000
   -0.020000    -0.000000     0.000000
vibration    37
    0.060000     0.060000    -0.150000
   -0.040000    -0.010000     0.080000
   -0.100000    -0.050000     0.250000
   -0.040000    -0.030000     0.090000
    0.050000     0.030000    -0.140000
    0.020000     0.010000    -0.040000
    0.020000     0.000000     0.010000
    0.000000    -0.010000     0.020000
    0.010000     0.000000    -0.010000
   -0.020000    -0.030000     0.090000
    0.000000     0.030000    -0.070000
   -0.000000     0.060000    -0.070000
   -0.030000     0.000000    -0.050000
   -0.050000    -0.070000     0.190000
    0.050000     0.020000    -0.090000
    0.030000     0.040000    -0.040000
   -0.060000    -0.000000     0.070000
   -0.030000     0.000000     0.070000
    0.030000    -0.020000    -0.090000
   -0.000000    -0.030000     0.050000
    0.010000     0.000000    -0.020000
    0.070000    -0.060000    -0.200000
   -0.010000     0.020000     0.040000
   -0.000000     0.010000     0.010000
   -0.020000     0.050000     0.090000
   -0.030000     0.050000     0.140000
   -0.000000     0.020000    -0.010000
   -0.060000     0.060000     0.160000
    0.030000    -0.050000    -0.090000
    0.010000    -0.040000    -0.090000
    0.050000    -0.100000    -0.250000
   -0.040000     0.030000     0.040000
   -0.000000    -0.060000    -0.070000
   -0.010000    -0.030000    -0.070000
    0.020000     0.030000     0.090000
    0.030000    -0.000000    -0.050000
   -0.000000     0.010000     0.020000
    0.060000     0.080000     0.210000
   -0.020000    -0.010000    -0.040000
   -0.010000    -0.010000    -0.010000
   -0.050000    -0.020000    -0.100000
   -0.050000    -0.030000    -0.150000
   -0.020000    -0.000000     0.010000
   -0.070000    -0.060000    -0.170000
    0.050000     0.030000     0.100000
    0.040000     0.020000     0.090000
    0.110000     0.050000     0.270000
   -0.030000    -0.040000    -0.050000
    0.060000    -0.000000     0.070000
    0.030000    -0.000000     0.070000
   -0.030000     0.020000    -0.090000
    0.000000     0.030000     0.050000
   -0.010000    -0.000000    -0.020000
   -0.080000     0.060000    -0.200000
    0.010000    -0.020000     0.040000
    0.000000    -0.010000     0.010000
    0.020000    -0.050000     0.100000
    0.030000    -0.050000     0.140000
    0.000000    -0.020000    -0.010000
    0.060000    -0.060000     0.160000
   -0.030000     0.050000    -0.090000
   -0.010000     0.040000    -0.090000
   -0.050000     0.100000    -0.260000
    0.040000    -0.030000     0.040000
    0.000000     0.000000    -0.000000
vibration    38
   -0.030000    -0.050000    -0.040000
    0.040000    -0.060000     0.010000
    0.070000    -0.120000     0.020000
    0.050000     0.010000     0.030000
   -0.030000     0.060000    -0.010000
   -0.030000     0.030000    -0.000000
   -0.040000     0.010000    -0.010000
   -0.040000     0.000000    -0.000000
   -0.040000     0.010000    -0.010000
   -0.030000     0.010000     0.000000
    0.130000    -0.050000     0.020000
    0.170000    -0.200000    -0.020000
    0.260000     0.060000     0.080000
   -0.050000     0.040000     0.010000
   -0.060000     0.030000    -0.020000
   -0.070000    -0.120000    -0.070000
    0.200000     0.170000     0.020000
    0.060000     0.130000    -0.020000
   -0.010000    -0.030000    -0.000000
   -0.060000     0.260000    -0.080000
   -0.000000    -0.040000     0.000000
   -0.040000    -0.050000    -0.010000
   -0.030000    -0.030000     0.000000
   -0.010000    -0.040000     0.010000
   -0.030000    -0.060000     0.020000
   -0.060000    -0.030000     0.000000
   -0.010000    -0.040000     0.010000
    0.050000    -0.030000     0.040000
   -0.010000     0.050000    -0.030000
    0.060000     0.040000    -0.010000
    0.120000     0.070000    -0.020000
    0.120000    -0.070000     0.070000
   -0.170000     0.200000    -0.020000
   -0.130000     0.060000     0.020000
    0.030000    -0.010000     0.000000
   -0.260000    -0.060000     0.080000
    0.040000    -0.000000    -0.000000
    0.050000    -0.040000     0.010000
    0.030000    -0.030000    -0.000000
    0.040000    -0.010000    -0.010000
    0.060000    -0.030000    -0.020000
    0.030000    -0.060000    -0.000000
    0.040000    -0.010000    -0.010000
    0.030000     0.050000    -0.040000
   -0.050000    -0.010000     0.030000
   -0.040000     0.060000     0.010000
   -0.070000     0.120000     0.020000
    0.070000     0.120000    -0.070000
   -0.200000    -0.170000     0.020000
   -0.050000    -0.130000    -0.020000
    0.010000     0.030000    -0.000000
    0.060000    -0.260000    -0.080000
    0.000000     0.040000     0.000000
    0.040000     0.050000    -0.010000
    0.030000     0.030000     0.000000
    0.010000     0.040000     0.010000
    0.030000     0.060000     0.020000
    0.060000     0.030000     0.000000
    0.010000     0.040000     0.010000
   -0.050000     0.030000     0.040000
    0.010000    -0.050000    -0.030000
   -0.060000    -0.040000    -0.010000
   -0.120000    -0.070000    -0.020000
   -0.120000     0.070000     0.070000
   -0.000000     0.000000    -0.000000
vibration    39
    0.040000     0.060000     0.020000
   -0.050000     0.060000     0.000000
   -0.090000     0.110000     0.010000
   -0.060000    -0.010000    -0.020000
    0.030000    -0.060000    -0.000000
    0.030000    -0.030000     0.000000
    0.050000    -0.020000     0.020000
    0.040000    -0.000000     0.000000
    0.040000    -0.000000     0.010000
    0.030000    -0.020000     0.000000
   -0.140000     0.050000    -0.030000
   -0.170000     0.190000    -0.010000
   -0.260000    -0.060000    -0.100000
    0.040000    -0.050000     0.000000
    0.060000    -0.030000     0.010000
    0.080000     0.130000     0.060000
    0.190000     0.170000    -0.010000
    0.050000     0.140000    -0.030000
   -0.020000    -0.030000     0.000000
   -0.060000     0.260000    -0.100000
   -0.000000    -0.040000     0.000000
   -0.050000    -0.040000     0.000000
   -0.030000    -0.030000     0.000000
   -0.000000    -0.040000     0.010000
   -0.030000    -0.060000     0.010000
   -0.060000    -0.030000    -0.000000
   -0.020000    -0.050000     0.020000
    0.060000    -0.040000     0.020000
   -0.010000     0.060000    -0.020000
    0.060000     0.050000     0.000000
    0.110000     0.090000     0.010000
    0.130000    -0.080000     0.060000
    0.170000    -0.190000    -0.010000
    0.140000    -0.050000    -0.030000
   -0.030000     0.020000     0.000000
    0.260000     0.060000    -0.100000
   -0.040000     0.000000     0.000000
   -0.040000     0.050000     0.010000
   -0.030000     0.030000     0.000000
   -0.040000     0.000000     0.010000
   -0.060000     0.030000     0.010000
   -0.030000     0.060000    -0.000000
   -0.050000     0.020000     0.020000
   -0.040000    -0.060000     0.020000
    0.060000     0.010000    -0.020000
    0.050000    -0.060000     0.000000
    0.090000    -0.110000     0.010000
   -0.080000    -0.130000     0.060000
   -0.190000    -0.170000    -0.010000
   -0.050000    -0.140000    -0.030000
    0.020000     0.030000     0.000000
    0.060000    -0.260000    -0.100000
    0.000000     0.040000     0.000000
    0.050000     0.040000     0.010000
    0.030000     0.030000     0.000000
    0.000000     0.040000     0.010000
    0.030000     0.060000     0.010000
    0.050000     0.030000    -0.000000
    0.020000     0.050000     0.020000
   -0.060000     0.040000     0.020000
    0.010000    -0.060000    -0.020000
   -0.060000    -0.050000     0.000000
   -0.110000    -0.090000     0.010000
   -0.120000     0.080000     0.060000
    0.000000     0.000000    -0.040000
vibration    40
    0.020000     0.020000     0.010000
   -0.020000     0.020000     0.000000
   -0.030000     0.030000     0.010000
   -0.020000    -0.010000    -0.010000
    0.010000    -0.020000    -0.000000
    0.010000    -0.010000     0.000000
    0.020000     0.000000     0.020000
    0.010000    -0.000000    -0.010000
    0.010000    -0.010000     0.000000
    0.010000    -0.010000    -0.000000
   -0.030000     0.010000    -0.010000
   -0.050000     0.050000     0.020000
   -0.070000    -0.030000    -0.010000
    0.020000    -0.020000     0.000000
    0.020000    -0.020000     0.000000
    0.030000     0.040000     0.020000
    0.310000     0.240000     0.010000
    0.090000     0.190000    -0.030000
   -0.020000    -0.060000     0.020000
   -0.080000     0.380000    -0.140000
   -0.010000    -0.080000     0.010000
   -0.060000    -0.070000     0.020000
   -0.030000    -0.020000    -0.000000
   -0.010000    -0.090000     0.020000
   -0.020000    -0.070000     0.010000
   -0.030000    -0.040000    -0.000000
   -0.110000     0.040000    -0.040000
    0.050000    -0.050000     0.030000
   -0.010000     0.020000    -0.000000
    0.050000     0.010000     0.020000
    0.090000     0.040000     0.030000
    0.100000    -0.080000     0.060000
   -0.050000     0.050000    -0.020000
   -0.030000     0.010000     0.010000
    0.010000    -0.010000     0.000000
   -0.070000    -0.030000     0.010000
    0.010000    -0.000000     0.010000
    0.020000    -0.020000    -0.000000
    0.010000    -0.010000    -0.000000
    0.010000    -0.010000    -0.000000
    0.020000    -0.020000    -0.000000
    0.010000    -0.020000     0.000000
    0.020000     0.000000    -0.020000
    0.020000     0.020000    -0.010000
   -0.020000    -0.010000     0.010000
   -0.020000     0.020000    -0.000000
   -0.030000     0.030000    -0.010000
    0.030000     0.040000    -0.020000
    0.310000     0.240000    -0.010000
    0.090000     0.190000     0.030000
   -0.020000    -0.060000    -0.020000
   -0.080000     0.390000     0.140000
   -0.010000    -0.080000    -0.010000
   -0.060000    -0.070000    -0.020000
   -0.030000    -0.020000     0.000000
   -0.010000    -0.090000    -0.020000
   -0.020000    -0.070000    -0.010000
   -0.030000    -0.040000     0.000000
   -0.110000     0.040000     0.040000
    0.050000    -0.060000    -0.030000
   -0.010000     0.020000     0.000000
    0.050000     0.010000    -0.020000
    0.090000     0.040000    -0.030000
    0.100000    -0.080000    -0.060000
    0.030000     0.130000     0.000000
vibration    41
   -0.060000    -0.050000    -0.030000
    0.010000    -0.050000    -0.020000
    0.040000    -0.090000    -0.030000
    0.020000     0.010000     0.000000
   -0.040000     0.030000     0.000000
   -0.020000     0.030000     0.000000
    0.040000     0.110000     0.040000
   -0.080000     0.010000    -0.010000
   -0.090000     0.010000    -0.020000
   -0.060000     0.020000    -0.020000
    0.190000    -0.090000     0.030000
    0.240000    -0.310000    -0.010000
    0.390000     0.080000     0.140000
   -0.070000     0.060000    -0.020000
   -0.070000     0.020000    -0.010000
   -0.080000    -0.100000    -0.060000
    0.040000     0.050000     0.020000
    0.010000     0.030000    -0.010000
   -0.010000    -0.010000    -0.000000
   -0.030000     0.070000    -0.010000
   -0.000000    -0.010000    -0.010000
   -0.020000    -0.020000     0.000000
   -0.010000    -0.010000     0.000000
   -0.010000    -0.010000     0.000000
   -0.020000    -0.020000     0.000000
   -0.020000    -0.010000    -0.000000
    0.000000    -0.020000     0.020000
    0.020000    -0.020000     0.010000
   -0.010000     0.020000    -0.010000
    0.020000     0.020000     0.000000
    0.030000     0.030000     0.010000
    0.040000    -0.030000     0.020000
    0.240000    -0.310000     0.010000
    0.190000    -0.090000    -0.030000
   -0.060000     0.020000     0.020000
    0.380000     0.080000    -0.140000
   -0.080000     0.010000     0.010000
   -0.070000     0.060000     0.020000
   -0.020000     0.030000    -0.000000
   -0.090000     0.010000     0.020000
   -0.070000     0.020000     0.010000
   -0.040000     0.030000    -0.000000
    0.040000     0.110000    -0.040000
   -0.050000    -0.050000     0.030000
    0.020000     0.010000    -0.000000
    0.010000    -0.050000     0.020000
    0.040000    -0.090000     0.030000
   -0.080000    -0.100000     0.060000
    0.050000     0.050000    -0.020000
    0.010000     0.030000     0.010000
   -0.010000    -0.010000     0.000000
   -0.030000     0.070000     0.010000
   -0.000000    -0.010000     0.010000
   -0.020000    -0.020000    -0.000000
   -0.010000    -0.010000    -0.000000
   -0.010000    -0.010000    -0.000000
   -0.020000    -0.020000    -0.000000
   -0.020000    -0.010000     0.000000
    0.000000    -0.020000    -0.020000
    0.020000    -0.020000    -0.010000
   -0.010000     0.020000     0.010000
    0.020000     0.020000    -0.000000
    0.030000     0.030000    -0.010000
    0.040000    -0.030000    -0.020000
    0.130000    -0.030000     0.000000
vibration    42
   -0.000000     0.000000    -0.010000
    0.070000    -0.010000     0.020000
    0.110000    -0.060000     0.030000
    0.090000     0.060000     0.050000
    0.000000     0.100000     0.020000
   -0.010000    -0.010000    -0.010000
   -0.160000    -0.210000    -0.110000
    0.050000    -0.010000     0.010000
    0.050000     0.010000     0.020000
    0.010000    -0.000000     0.010000
   -0.110000     0.050000    -0.020000
   -0.130000     0.170000    -0.020000
   -0.200000    -0.030000    -0.090000
   -0.010000     0.040000     0.020000
   -0.030000     0.060000     0.000000
   -0.040000    -0.060000    -0.020000
   -0.160000    -0.120000     0.020000
   -0.050000    -0.100000     0.020000
    0.000000     0.010000    -0.010000
    0.030000    -0.200000     0.090000
    0.010000     0.050000    -0.010000
   -0.040000    -0.010000    -0.020000
    0.010000    -0.010000     0.010000
   -0.010000     0.050000    -0.020000
   -0.060000    -0.030000    -0.000000
   -0.090000     0.000000    -0.020000
    0.210000    -0.160000     0.110000
   -0.000000    -0.010000     0.010000
   -0.060000     0.080000    -0.050000
    0.010000     0.070000    -0.020000
    0.050000     0.110000    -0.030000
    0.060000    -0.040000     0.020000
    0.130000    -0.170000    -0.020000
    0.110000    -0.050000    -0.020000
   -0.010000     0.000000     0.010000
    0.200000     0.030000    -0.090000
   -0.050000     0.010000     0.010000
    0.010000    -0.040000     0.020000
    0.010000     0.010000    -0.010000
   -0.050000    -0.010000     0.020000
    0.030000    -0.060000     0.000000
   -0.000000    -0.100000     0.020000
    0.160000     0.210000    -0.110000
    0.010000    -0.000000    -0.010000
   -0.090000    -0.060000     0.050000
   -0.070000     0.010000     0.020000
   -0.110000     0.060000     0.030000
    0.040000     0.060000    -0.020000
    0.160000     0.120000     0.020000
    0.050000     0.100000     0.020000
   -0.000000    -0.010000    -0.010000
   -0.030000     0.200000     0.090000
   -0.010000    -0.050000    -0.010000
    0.040000     0.010000    -0.020000
   -0.010000     0.010000     0.010000
    0.010000    -0.050000    -0.020000
    0.060000     0.030000    -0.000000
    0.090000    -0.000000    -0.020000
   -0.210000     0.160000     0.110000
    0.000000     0.000000     0.010000
    0.060000    -0.080000    -0.050000
   -0.010000    -0.070000    -0.020000
   -0.050000    -0.110000    -0.020000
   -0.060000     0.040000     0.020000
    0.000000     0.000000     0.000000
vibration    43
    0.000000     0.010000     0.010000
   -0.060000     0.010000    -0.020000
   -0.100000     0.060000    -0.020000
   -0.080000    -0.050000    -0.040000
    0.000000    -0.080000    -0.010000
    0.010000     0.020000     0.010000
    0.170000     0.200000     0.100000
   -0.060000     0.020000    -0.010000
   -0.050000     0.010000    -0.010000
   -0.030000     0.010000    -0.010000
    0.090000    -0.050000     0.020000
    0.130000    -0.180000    -0.030000
    0.210000     0.050000     0.080000
   -0.020000    -0.020000    -0.020000
    0.020000    -0.040000    -0.000000
    0.030000     0.060000     0.030000
   -0.180000    -0.140000    -0.030000
   -0.050000    -0.100000     0.020000
    0.010000     0.030000    -0.010000
    0.050000    -0.210000     0.080000
    0.020000     0.060000    -0.020000
   -0.020000     0.020000    -0.020000
    0.020000    -0.010000     0.010000
    0.010000     0.050000    -0.010000
   -0.040000    -0.020000    -0.000000
   -0.080000    -0.000000    -0.020000
    0.200000    -0.170000     0.110000
    0.010000    -0.000000     0.010000
   -0.050000     0.080000    -0.040000
    0.010000     0.070000    -0.020000
    0.060000     0.100000    -0.020000
    0.060000    -0.030000     0.030000
   -0.130000     0.180000    -0.030000
   -0.090000     0.050000     0.020000
    0.030000    -0.010000    -0.010000
   -0.210000    -0.050000     0.080000
    0.060000    -0.020000    -0.010000
    0.020000     0.020000    -0.020000
   -0.010000    -0.020000     0.010000
    0.050000    -0.010000    -0.010000
   -0.020000     0.040000    -0.000000
   -0.000000     0.080000    -0.010000
   -0.170000    -0.200000     0.100000
   -0.000000    -0.010000     0.010000
    0.080000     0.050000    -0.040000
    0.060000    -0.010000    -0.020000
    0.100000    -0.060000    -0.020000
   -0.030000    -0.060000     0.030000
    0.180000     0.140000    -0.030000
    0.050000     0.100000     0.020000
   -0.010000    -0.030000    -0.010000
   -0.050000     0.210000     0.080000
   -0.020000    -0.060000    -0.020000
    0.020000    -0.020000    -0.020000
   -0.020000     0.010000     0.010000
   -0.010000    -0.060000    -0.010000
    0.040000     0.020000    -0.000000
    0.080000     0.000000    -0.020000
   -0.200000     0.170000     0.110000
   -0.010000     0.000000     0.010000
    0.050000    -0.080000    -0.040000
   -0.010000    -0.070000    -0.020000
   -0.060000    -0.100000    -0.020000
   -0.060000     0.030000     0.030000
    0.000000     0.000000    -0.090000
vibration    44
   -0.010000    -0.000000    -0.010000
    0.050000    -0.010000     0.020000
    0.080000    -0.050000     0.020000
    0.060000     0.050000     0.030000
   -0.010000     0.070000     0.010000
   -0.010000    -0.030000    -0.010000
   -0.090000    -0.130000    -0.060000
    0.020000    -0.020000    -0.000000
   -0.000000     0.000000     0.020000
    0.000000    -0.010000    -0.000000
   -0.020000     0.010000    -0.020000
   -0.080000     0.020000     0.100000
   -0.100000    -0.070000     0.070000
   -0.010000     0.040000     0.010000
   -0.030000     0.050000    -0.000000
   -0.040000    -0.050000    -0.030000
   -0.030000    -0.100000     0.010000
    0.010000    -0.080000     0.030000
    0.030000    -0.040000     0.020000
    0.070000    -0.130000     0.020000
    0.040000     0.020000     0.010000
   -0.090000    -0.080000    -0.010000
    0.060000     0.020000     0.010000
   -0.020000    -0.010000    -0.030000
   -0.100000    -0.090000     0.000000
   -0.160000    -0.020000    -0.030000
    0.260000    -0.140000     0.100000
    0.000000    -0.050000     0.020000
   -0.130000     0.120000    -0.080000
    0.000000     0.090000    -0.020000
    0.100000     0.170000    -0.010000
    0.100000    -0.110000     0.060000
   -0.080000     0.020000    -0.100000
   -0.020000     0.010000     0.020000
    0.000000    -0.010000     0.000000
   -0.100000    -0.070000    -0.070000
    0.020000    -0.020000     0.000000
   -0.010000     0.040000    -0.010000
   -0.010000    -0.030000     0.010000
   -0.000000     0.000000    -0.020000
   -0.030000     0.050000     0.000000
   -0.010000     0.070000    -0.010000
   -0.090000    -0.130000     0.060000
   -0.010000    -0.000000     0.010000
    0.060000     0.050000    -0.030000
    0.050000    -0.010000    -0.020000
    0.080000    -0.050000    -0.020000
   -0.040000    -0.050000     0.030000
   -0.030000    -0.100000    -0.010000
    0.010000    -0.080000    -0.030000
    0.030000    -0.040000    -0.020000
    0.070000    -0.140000    -0.020000
    0.040000     0.020000    -0.010000
   -0.090000    -0.080000     0.010000
    0.060000     0.020000    -0.010000
   -0.020000    -0.010000     0.030000
   -0.100000    -0.090000    -0.000000
   -0.160000    -0.020000     0.030000
    0.260000    -0.150000    -0.100000
    0.000000    -0.050000    -0.020000
   -0.130000     0.120000     0.070000
    0.000000     0.090000     0.020000
    0.100000     0.170000     0.010000
    0.100000    -0.110000    -0.060000
    0.110000     0.370000     0.000000
vibration    45
   -0.050000    -0.000000    -0.020000
    0.090000    -0.000000     0.020000
    0.170000    -0.100000     0.010000
    0.120000     0.130000     0.080000
   -0.020000     0.160000     0.030000
    0.020000    -0.060000    -0.010000
   -0.150000    -0.260000    -0.100000
    0.020000    -0.040000    -0.010000
   -0.010000     0.020000     0.030000
   -0.040000    -0.030000    -0.020000
   -0.080000    -0.010000    -0.030000
   -0.100000     0.030000    -0.010000
   -0.130000    -0.070000    -0.020000
   -0.080000     0.090000     0.010000
   -0.090000     0.100000    -0.000000
   -0.110000    -0.100000    -0.060000
    0.020000     0.080000     0.100000
    0.010000     0.020000    -0.020000
   -0.010000    -0.000000    -0.000000
   -0.070000     0.100000     0.070000
   -0.020000    -0.020000    -0.000000
    0.040000     0.010000     0.010000
   -0.030000     0.010000    -0.010000
    0.000000     0.000000     0.020000
    0.050000     0.030000    -0.000000
    0.070000     0.010000     0.010000
   -0.130000     0.090000    -0.060000
   -0.000000     0.010000    -0.010000
    0.050000    -0.060000     0.030000
   -0.010000    -0.050000     0.020000
   -0.050000    -0.080000     0.020000
   -0.050000     0.040000    -0.030000
   -0.100000     0.030000     0.010000
   -0.080000    -0.010000     0.030000
   -0.040000    -0.030000     0.020000
   -0.130000    -0.070000     0.020000
    0.020000    -0.040000     0.010000
   -0.080000     0.090000    -0.010000
    0.020000    -0.060000     0.010000
   -0.010000     0.020000    -0.030000
   -0.090000     0.100000     0.000000
   -0.020000     0.160000    -0.030000
   -0.150000    -0.260000     0.100000
   -0.050000    -0.000000     0.020000
    0.120000     0.130000    -0.070000
    0.090000    -0.000000    -0.020000
    0.170000    -0.100000    -0.010000
   -0.110000    -0.100000     0.060000
    0.020000     0.080000    -0.100000
    0.010000     0.020000     0.020000
   -0.010000    -0.000000     0.000000
   -0.070000     0.100000    -0.070000
   -0.020000    -0.020000     0.000000
    0.040000     0.010000    -0.010000
   -0.030000     0.010000     0.010000
    0.000000     0.000000    -0.020000
    0.050000     0.030000     0.000000
    0.070000     0.010000    -0.010000
   -0.130000     0.090000     0.060000
   -0.000000     0.010000     0.010000
    0.050000    -0.060000    -0.030000
   -0.010000    -0.050000    -0.020000
   -0.050000    -0.080000    -0.020000
   -0.050000     0.040000     0.030000
    0.370000    -0.110000     0.000000
vibration    46
    0.000000     0.000000    -0.000000
   -0.000000    -0.000000     0.000000
   -0.000000    -0.000000     0.010000
   -0.000000    -0.000000     0.000000
   -0.000000    -0.000000     0.010000
   -0.000000    -0.000000     0.000000
   -0.000000    -0.000000    -0.000000
   -0.000000    -0.000000     0.010000
   -0.000000    -0.000000     0.010000
    0.000000     0.000000    -0.000000
    0.020000     0.020000    -0.040000
   -0.070000    -0.070000     0.200000
   -0.120000    -0.130000     0.370000
    0.000000     0.000000    -0.010000
    0.000000     0.000000    -0.000000
    0.000000     0.000000    -0.010000
    0.080000    -0.080000    -0.220000
   -0.020000     0.020000     0.040000
   -0.010000     0.000000     0.000000
    0.140000    -0.130000    -0.400000
    0.000000    -0.000000    -0.010000
   -0.000000     0.000000     0.010000
    0.000000    -0.000000    -0.000000
    0.000000    -0.000000    -0.010000
    0.000000     0.000000     0.000000
    0.000000    -0.000000    -0.010000
    0.000000    -0.000000     0.000000
   -0.000000     0.000000     0.010000
    0.000000    -0.000000    -0.000000
    0.000000    -0.000000    -0.000000
    0.000000    -0.000000    -0.010000
   -0.000000     0.000000     0.010000
    0.080000     0.080000     0.220000
   -0.020000    -0.020000    -0.040000
   -0.000000    -0.010000    -0.000000
    0.140000     0.140000     0.410000
    0.000000     0.000000     0.010000
   -0.000000    -0.000000    -0.010000
    0.000000     0.000000     0.000000
    0.000000     0.000000     0.010000
   -0.000000     0.000000    -0.000000
    0.000000     0.000000     0.010000
    0.000000     0.000000    -0.000000
   -0.000000     0.000000    -0.000000
    0.000000     0.000000     0.000000
    0.000000     0.000000     0.000000
    0.000000     0.000000     0.010000
   -0.000000    -0.000000    -0.010000
   -0.070000     0.070000    -0.210000
    0.020000    -0.020000     0.040000
    0.000000    -0.000000     0.000000
   -0.130000     0.130000    -0.380000
   -0.000000     0.000000    -0.010000
    0.000000    -0.000000     0.010000
   -0.000000     0.000000    -0.000000
   -0.000000     0.000000    -0.010000
   -0.000000    -0.000000     0.000000
   -0.000000     0.000000    -0.010000
   -0.000000     0.000000     0.000000
    0.000000    -0.000000     0.000000
   -0.000000     0.000000    -0.000000
   -0.000000     0.000000    -0.000000
   -0.000000     0.000000    -0.010000
    0.000000    -0.000000     0.010000
    0.000000     0.000000     0.000000
vibration    47
    0.000000     0.000000    -0.000000
    0.000000     0.000000     0.000000
    0.000000     0.000000     0.000000
    0.000000     0.000000     0.000000
    0.000000     0.000000    -0.000000
    0.000000    -0.000000    -0.000000
    0.000000    -0.000000     0.000000
    0.010000     0.000000    -0.020000
    0.000000     0.000000    -0.010000
   -0.000000    -0.010000     0.010000
   -0.020000    -0.030000     0.060000
    0.100000     0.110000    -0.290000
    0.190000     0.200000    -0.560000
   -0.010000    -0.000000     0.010000
   -0.000000     0.000000     0.000000
   -0.000000    -0.000000     0.020000
   -0.010000     0.010000     0.030000
    0.000000    -0.000000    -0.010000
   -0.000000    -0.000000    -0.000000
   -0.030000     0.020000     0.060000
   -0.000000    -0.000000     0.000000
   -0.000000    -0.000000    -0.000000
    0.000000    -0.000000    -0.000000
   -0.000000    -0.000000     0.010000
   -0.000000    -0.000000     0.000000
   -0.000000    -0.000000    -0.010000
    0.010000    -0.000000     0.000000
   -0.000000     0.000000     0.010000
   -0.000000     0.000000    -0.000000
    0.000000     0.000000    -0.010000
    0.000000    -0.000000    -0.020000
    0.000000    -0.000000    -0.000000
    0.110000     0.110000     0.290000
   -0.020000    -0.030000    -0.060000
   -0.000000    -0.000000    -0.010000
    0.190000     0.200000     0.560000
    0.010000     0.000000     0.020000
   -0.010000    -0.000000    -0.010000
    0.000000    -0.000000     0.000000
    0.000000     0.000000     0.010000
   -0.000000     0.000000    -0.000000
    0.000000     0.000000     0.000000
    0.000000    -0.000000    -0.000000
    0.000000     0.000000     0.000000
    0.000000     0.000000    -0.000000
    0.000000     0.000000    -0.000000
    0.000000     0.000000    -0.010000
   -0.000000    -0.000000    -0.020000
    0.000000     0.000000    -0.000000
   -0.000000     0.000000     0.000000
   -0.000000    -0.000000     0.000000
   -0.000000     0.000000    -0.000000
   -0.000000    -0.000000    -0.000000
   -0.000000    -0.000000     0.000000
    0.000000    -0.000000     0.000000
   -0.000000    -0.000000    -0.010000
   -0.000000    -0.000000    -0.000000
   -0.000000    -0.000000     0.010000
    0.010000    -0.000000    -0.000000
   -0.000000     0.000000    -0.010000
   -0.000000     0.000000     0.000000
    0.000000     0.000000     0.010000
    0.000000    -0.000000     0.020000
    0.000000    -0.000000     0.000000
    0.000000     0.010000     0.000000
vibration    48
    0.000000     0.000000    -0.010000
    0.000000    -0.000000     0.010000
   -0.000000    -0.000000     0.020000
    0.000000     0.000000     0.000000
   -0.000000     0.000000     0.010000
   -0.000000    -0.000000     0.000000
   -0.000000    -0.010000    -0.000000
   -0.000000     0.000000    -0.000000
   -0.000000     0.000000    -0.010000
   -0.000000     0.000000     0.000000
   -0.000000    -0.000000     0.010000
    0.010000     0.010000    -0.020000
    0.020000     0.020000    -0.040000
   -0.000000     0.000000     0.000000
   -0.000000     0.000000    -0.000000
   -0.000000    -0.000000     0.000000
    0.110000    -0.100000    -0.290000
   -0.030000     0.020000     0.060000
   -0.010000     0.000000     0.010000
    0.200000    -0.190000    -0.560000
    0.000000    -0.010000    -0.020000
   -0.000000     0.010000     0.010000
   -0.000000    -0.000000    -0.000000
    0.000000    -0.000000    -0.010000
    0.000000     0.000000     0.000000
    0.000000    -0.000000    -0.000000
   -0.000000    -0.000000     0.000000
    0.000000    -0.000000    -0.000000
    0.000000    -0.000000     0.000000
    0.000000    -0.000000     0.000000
    0.000000    -0.000000     0.000000
   -0.000000     0.000000     0.020000
    0.000000     0.000000     0.010000
    0.000000     0.000000    -0.000000
   -0.000000     0.000000    -0.000000
    0.010000     0.010000     0.020000
   -0.000000     0.000000     0.000000
   -0.000000     0.000000    -0.000000
   -0.000000    -0.000000    -0.000000
   -0.000000     0.000000     0.010000
   -0.000000     0.000000     0.000000
   -0.000000     0.000000    -0.010000
   -0.000000    -0.010000     0.000000
    0.000000     0.000000     0.010000
    0.000000     0.000000    -0.000000
    0.000000    -0.000000    -0.010000
   -0.000000    -0.000000    -0.020000
   -0.000000    -0.000000    -0.000000
    0.110000    -0.100000     0.290000
   -0.030000     0.020000    -0.060000
   -0.010000     0.000000    -0.010000
    0.200000    -0.190000     0.560000
    0.000000    -0.010000     0.020000
   -0.000000     0.010000    -0.010000
   -0.000000    -0.000000     0.000000
    0.000000    -0.000000     0.010000
    0.000000     0.000000    -0.000000
    0.000000    -0.000000     0.000000
   -0.000000    -0.000000    -0.000000
    0.000000    -0.000000     0.000000
    0.000000    -0.000000    -0.000000
    0.000000    -0.000000    -0.000000
    0.000000    -0.000000    -0.000000
   -0.000000     0.000000    -0.020000
    0.010000    -0.000000    -0.000000
vibration    49
   -0.010000    -0.000000     0.010000
    0.000000     0.000000    -0.010000
    0.000000     0.000000    -0.020000
    0.000000     0.000000    -0.000000
    0.000000     0.000000    -0.000000
    0.000000     0.000000    -0.000000
    0.000000     0.000000    -0.000000
   -0.000000    -0.010000     0.020000
   -0.000000    -0.000000     0.010000
    0.000000     0.000000    -0.010000
    0.010000     0.020000    -0.040000
   -0.080000    -0.080000     0.210000
   -0.140000    -0.150000     0.410000
    0.010000     0.000000    -0.010000
   -0.000000    -0.000000    -0.000000
    0.000000     0.000000    -0.010000
   -0.080000     0.070000     0.200000
    0.010000    -0.010000    -0.040000
    0.000000    -0.000000    -0.010000
   -0.140000     0.130000     0.380000
   -0.010000     0.000000     0.020000
    0.000000    -0.000000    -0.010000
    0.000000    -0.000000    -0.000000
   -0.000000     0.000000     0.010000
   -0.000000     0.000000    -0.000000
    0.000000    -0.000000    -0.000000
    0.000000    -0.000000    -0.000000
   -0.000000     0.000000     0.010000
    0.000000    -0.000000    -0.000000
    0.000000    -0.000000    -0.010000
    0.000000    -0.000000    -0.020000
    0.000000    -0.000000    -0.010000
    0.070000     0.070000     0.190000
   -0.010000    -0.010000    -0.040000
   -0.000000     0.000000    -0.010000
    0.130000     0.140000     0.370000
    0.000000     0.010000     0.020000
   -0.000000    -0.000000    -0.010000
   -0.000000    -0.000000    -0.000000
    0.000000     0.000000     0.010000
    0.000000     0.000000    -0.000000
   -0.000000    -0.000000    -0.000000
   -0.000000    -0.000000    -0.000000
    0.010000     0.000000     0.010000
   -0.000000    -0.000000    -0.000000
   -0.000000    -0.000000    -0.010000
   -0.010000    -0.000000    -0.020000
   -0.000000    -0.000000    -0.010000
    0.080000    -0.080000     0.210000
   -0.020000     0.010000    -0.040000
   -0.000000     0.000000    -0.010000
    0.150000    -0.140000     0.400000
    0.010000    -0.000000     0.020000
   -0.000000     0.010000    -0.010000
   -0.000000     0.000000    -0.000000
    0.000000    -0.000000     0.010000
    0.000000    -0.000000    -0.000000
   -0.000000     0.000000    -0.000000
   -0.000000     0.000000    -0.000000
    0.000000    -0.010000     0.010000
   -0.000000     0.000000    -0.000000
   -0.000000     0.000000    -0.010000
   -0.000000     0.010000    -0.020000
   -0.000000     0.000000    -0.010000
    0.000000    -0.000000     0.000000
vibration    50
    0.030000     0.070000     0.030000
    0.060000     0.080000     0.040000
    0.080000     0.060000     0.040000
    0.060000     0.110000     0.050000
    0.060000     0.060000     0.040000
    0.060000    -0.060000     0.000000
    0.100000    -0.040000     0.020000
   -0.050000    -0.060000    -0.030000
   -0.080000     0.060000    -0.020000
   -0.100000    -0.100000    -0.060000
   -0.050000    -0.160000    -0.080000
   -0.060000    -0.200000    -0.040000
   -0.020000    -0.130000    -0.070000
   -0.120000     0.040000    -0.020000
   -0.010000     0.050000     0.010000
    0.030000     0.080000     0.040000
   -0.200000     0.060000    -0.040000
   -0.160000     0.050000    -0.080000
   -0.100000     0.100000    -0.060000
   -0.130000     0.020000    -0.070000
   -0.060000     0.050000    -0.030000
    0.050000     0.120000    -0.020000
   -0.060000    -0.060000     0.000000
    0.060000     0.080000    -0.020000
    0.050000     0.010000     0.010000
    0.060000    -0.060000     0.040000
   -0.040000    -0.100000     0.020000
    0.070000    -0.030000     0.030000
    0.110000    -0.060000     0.050000
    0.080000    -0.060000     0.040000
    0.060000    -0.080000     0.040000
    0.080000    -0.030000     0.040000
    0.060000     0.200000    -0.040000
    0.050000     0.160000    -0.080000
    0.100000     0.100000    -0.060000
    0.020000     0.130000    -0.070000
    0.050000     0.060000    -0.030000
    0.120000    -0.050000    -0.020000
   -0.060000     0.060000     0.000000
    0.080000    -0.060000    -0.020000
    0.010000    -0.050000     0.010000
   -0.060000    -0.060000     0.040000
   -0.100000     0.040000     0.020000
   -0.030000    -0.070000     0.030000
   -0.060000    -0.110000     0.050000
   -0.060000    -0.080000     0.040000
   -0.080000    -0.060000     0.040000
   -0.030000    -0.080000     0.040000
    0.200000    -0.060000    -0.040000
    0.160000    -0.050000    -0.080000
    0.100000    -0.100000    -0.060000
    0.130000    -0.020000    -0.070000
    0.060000    -0.050000    -0.030000
   -0.050000    -0.120000    -0.020000
    0.060000     0.060000     0.000000
   -0.060000    -0.080000    -0.020000
   -0.050000    -0.010000     0.010000
   -0.060000     0.060000     0.040000
    0.040000     0.100000     0.020000
   -0.070000     0.030000     0.030000
   -0.110000     0.060000     0.050000
   -0.080000     0.060000     0.040000
   -0.060000     0.080000     0.040000
   -0.080000     0.030000     0.040000
    0.000000     0.000000    -0.030000
vibration    51
    0.050000     0.080000     0.040000
    0.060000     0.090000     0.040000
    0.060000     0.090000     0.040000
    0.050000     0.080000     0.040000
    0.060000     0.030000     0.030000
    0.070000    -0.070000    -0.000000
    0.100000    -0.030000     0.020000
   -0.080000    -0.050000    -0.030000
   -0.120000     0.050000     0.010000
   -0.110000    -0.080000    -0.060000
   -0.040000    -0.130000    -0.070000
   -0.030000    -0.190000    -0.080000
   -0.020000    -0.120000     0.050000
   -0.120000     0.050000    -0.020000
    0.020000     0.040000     0.020000
    0.080000     0.110000     0.060000
    0.190000    -0.030000     0.080000
    0.130000    -0.040000     0.070000
    0.080000    -0.110000     0.060000
    0.130000    -0.020000    -0.050000
    0.050000    -0.080000     0.040000
   -0.050000    -0.120000     0.020000
    0.070000     0.070000     0.000000
   -0.050000    -0.120000    -0.010000
   -0.040000     0.020000    -0.020000
   -0.030000     0.060000    -0.030000
    0.030000     0.100000    -0.020000
   -0.080000     0.050000    -0.040000
   -0.080000     0.050000    -0.040000
   -0.090000     0.060000    -0.040000
   -0.090000     0.060000    -0.040000
   -0.110000     0.080000    -0.060000
    0.030000     0.190000    -0.080000
    0.040000     0.130000    -0.070000
    0.110000     0.080000    -0.060000
    0.020000     0.130000     0.050000
    0.080000     0.050000    -0.040000
    0.130000    -0.050000    -0.020000
   -0.070000     0.070000    -0.000000
    0.120000    -0.050000     0.010000
   -0.020000    -0.040000     0.020000
   -0.060000    -0.030000     0.030000
   -0.100000     0.030000     0.020000
   -0.050000    -0.080000     0.040000
   -0.050000    -0.080000     0.040000
   -0.060000    -0.090000     0.040000
   -0.060000    -0.090000     0.040000
   -0.080000    -0.110000     0.060000
   -0.190000     0.030000     0.080000
   -0.130000     0.040000     0.070000
   -0.080000     0.110000     0.060000
   -0.130000     0.020000    -0.050000
   -0.050000     0.080000     0.030000
    0.050000     0.120000     0.020000
   -0.070000    -0.070000     0.000000
    0.050000     0.120000    -0.010000
    0.040000    -0.020000    -0.020000
    0.030000    -0.060000    -0.030000
   -0.030000    -0.100000    -0.020000
    0.080000    -0.050000    -0.040000
    0.080000    -0.050000    -0.040000
    0.090000    -0.060000    -0.040000
    0.090000    -0.060000    -0.040000
    0.110000    -0.080000    -0.060000
    0.000000    -0.000000     0.000000
vibration    52
   -0.000000     0.010000     0.000000
    0.000000     0.010000     0.000000
    0.010000     0.010000    -0.000000
    0.000000     0.010000     0.000000
    0.000000     0.010000     0.000000
    0.010000    -0.000000     0.000000
    0.020000     0.010000     0.010000
   -0.000000    -0.010000     0.000000
    0.010000     0.010000    -0.030000
   -0.010000    -0.020000    -0.010000
   -0.000000    -0.020000    -0.010000
   -0.020000    -0.040000     0.030000
    0.000000    -0.020000    -0.030000
   -0.010000     0.000000    -0.000000
   -0.010000     0.010000     0.000000
   -0.000000     0.010000     0.000000
    0.280000    -0.060000     0.080000
    0.200000    -0.060000     0.100000
    0.120000    -0.140000     0.080000
    0.180000    -0.030000    -0.020000
    0.070000    -0.100000     0.040000
   -0.050000    -0.160000     0.040000
    0.070000     0.070000     0.000000
   -0.080000    -0.140000     0.010000
   -0.040000     0.040000    -0.030000
   -0.030000     0.090000    -0.040000
    0.020000     0.130000    -0.030000
   -0.110000     0.090000    -0.060000
   -0.100000     0.070000    -0.050000
   -0.120000     0.080000    -0.060000
   -0.140000     0.080000    -0.060000
   -0.170000     0.120000    -0.100000
   -0.020000    -0.040000    -0.030000
   -0.000000    -0.020000     0.010000
   -0.010000    -0.020000     0.010000
    0.000000    -0.020000     0.030000
   -0.000000    -0.010000    -0.000000
   -0.010000     0.000000     0.000000
    0.010000    -0.000000    -0.000000
    0.010000     0.010000     0.030000
   -0.000000     0.010000    -0.000000
    0.000000     0.010000    -0.000000
    0.020000     0.010000    -0.010000
   -0.000000     0.010000    -0.000000
    0.000000     0.010000    -0.000000
    0.000000     0.010000    -0.000000
    0.010000     0.010000     0.000000
   -0.000000     0.010000    -0.000000
    0.280000    -0.060000    -0.080000
    0.200000    -0.060000    -0.100000
    0.120000    -0.140000    -0.080000
    0.180000    -0.030000     0.030000
    0.070000    -0.100000    -0.040000
   -0.050000    -0.160000    -0.040000
    0.070000     0.070000    -0.000000
   -0.080000    -0.140000    -0.010000
   -0.040000     0.040000     0.030000
   -0.030000     0.090000     0.040000
    0.020000     0.130000     0.030000
   -0.110000     0.090000     0.060000
   -0.100000     0.070000     0.050000
   -0.120000     0.080000     0.060000
   -0.140000     0.080000     0.060000
   -0.170000     0.120000     0.100000
   -0.030000    -0.150000    -0.000000
vibration    53
   -0.090000    -0.110000    -0.060000
   -0.080000    -0.120000    -0.060000
   -0.080000    -0.140000    -0.060000
   -0.070000    -0.100000    -0.050000
   -0.090000    -0.030000    -0.040000
   -0.070000     0.070000     0.000000
   -0.140000     0.020000    -0.030000
    0.100000     0.070000     0.040000
    0.140000    -0.080000     0.010000
    0.140000     0.120000     0.080000
    0.060000     0.200000     0.100000
    0.060000     0.280000     0.080000
    0.030000     0.180000    -0.020000
    0.160000    -0.050000     0.040000
   -0.040000    -0.040000    -0.030000
   -0.120000    -0.170000    -0.100000
    0.040000    -0.020000    -0.030000
    0.020000    -0.000000     0.010000
    0.020000    -0.010000     0.010000
    0.020000     0.000000     0.030000
    0.010000    -0.000000    -0.000000
   -0.000000    -0.010000     0.000000
    0.000000     0.010000    -0.000000
   -0.010000     0.010000     0.030000
   -0.010000    -0.010000    -0.000000
   -0.010000     0.000000    -0.000000
   -0.010000     0.020000    -0.010000
   -0.010000    -0.000000    -0.000000
   -0.010000     0.000000    -0.000000
   -0.010000     0.000000    -0.000000
   -0.010000     0.010000     0.000000
   -0.010000    -0.000000    -0.000000
    0.060000     0.280000    -0.080000
    0.060000     0.200000    -0.100000
    0.140000     0.120000    -0.080000
    0.030000     0.180000     0.020000
    0.100000     0.070000    -0.040000
    0.160000    -0.050000    -0.040000
   -0.070000     0.070000    -0.000000
    0.140000    -0.080000    -0.010000
   -0.040000    -0.040000     0.030000
   -0.090000    -0.030000     0.040000
   -0.130000     0.020000     0.030000
   -0.090000    -0.110000     0.060000
   -0.070000    -0.100000     0.050000
   -0.080000    -0.120000     0.060000
   -0.080000    -0.140000     0.060000
   -0.120000    -0.160000     0.100000
    0.040000    -0.020000     0.030000
    0.020000    -0.000000    -0.010000
    0.020000    -0.010000    -0.010000
    0.020000     0.000000    -0.030000
    0.010000    -0.000000     0.000000
   -0.000000    -0.010000    -0.000000
    0.000000     0.010000     0.000000
   -0.010000     0.010000    -0.030000
   -0.010000    -0.000000     0.000000
   -0.010000     0.000000     0.000000
   -0.010000     0.020000     0.010000
   -0.010000    -0.000000     0.000000
   -0.010000     0.000000     0.000000
   -0.010000     0.000000     0.000000
   -0.010000     0.010000    -0.000000
   -0.010000    -0.000000     0.000000
    0.150000    -0.030000     0.000000
vibration    54
    0.110000     0.000000     0.030000
    0.010000     0.010000     0.010000
   -0.050000     0.080000     0.030000
   -0.000000    -0.070000    -0.030000
    0.030000    -0.090000    -0.020000
   -0.020000    -0.040000    -0.020000
   -0.040000    -0.070000    -0.040000
   -0.120000     0.030000    -0.030000
   -0.120000     0.040000    -0.050000
   -0.070000     0.110000     0.010000
    0.040000     0.090000     0.050000
    0.050000    -0.060000     0.080000
    0.180000     0.210000     0.030000
   -0.050000     0.040000    -0.000000
    0.100000    -0.020000     0.020000
    0.140000     0.050000     0.080000
    0.060000     0.060000    -0.080000
   -0.090000     0.050000    -0.050000
   -0.110000    -0.070000    -0.010000
   -0.210000     0.180000    -0.030000
   -0.030000    -0.120000     0.040000
   -0.050000    -0.050000     0.000000
    0.040000    -0.020000     0.020000
   -0.040000    -0.120000     0.050000
    0.030000     0.100000    -0.020000
    0.090000     0.030000     0.020000
    0.070000    -0.040000     0.040000
   -0.000000     0.120000    -0.040000
    0.080000    -0.010000     0.030000
   -0.010000     0.010000    -0.010000
   -0.080000    -0.050000    -0.030000
   -0.050000     0.140000    -0.080000
   -0.050000     0.060000     0.080000
   -0.050000    -0.090000     0.050000
    0.070000    -0.110000     0.010000
   -0.180000    -0.210000     0.030000
    0.120000    -0.030000    -0.040000
    0.050000    -0.050000    -0.000000
    0.020000     0.040000    -0.020000
    0.120000    -0.040000    -0.050000
   -0.100000     0.030000     0.020000
   -0.030000     0.090000    -0.020000
    0.040000     0.070000    -0.040000
   -0.120000    -0.000000     0.040000
    0.010000     0.080000    -0.030000
   -0.010000    -0.010000     0.010000
    0.050000    -0.080000     0.030000
   -0.140000    -0.050000     0.080000
   -0.060000    -0.050000    -0.080000
    0.090000    -0.040000    -0.050000
    0.110000     0.070000    -0.010000
    0.210000    -0.180000    -0.030000
    0.030000     0.120000     0.030000
    0.040000     0.050000     0.000000
   -0.040000     0.020000     0.020000
    0.040000     0.120000     0.050000
   -0.020000    -0.100000    -0.020000
   -0.090000    -0.030000     0.010000
   -0.070000     0.040000     0.040000
    0.000000    -0.110000    -0.030000
   -0.070000     0.000000     0.030000
    0.010000    -0.010000    -0.010000
    0.080000     0.050000    -0.030000
    0.050000    -0.140000    -0.080000
   -0.000000     0.000000     0.000000
vibration    55
   -0.160000    -0.010000    -0.050000
   -0.020000    -0.010000    -0.020000
    0.070000    -0.120000    -0.040000
    0.010000     0.100000     0.040000
   -0.040000     0.120000     0.020000
    0.030000     0.060000     0.030000
    0.060000     0.110000     0.050000
    0.160000    -0.030000     0.040000
    0.180000    -0.060000     0.030000
    0.110000    -0.150000    -0.010000
   -0.050000    -0.120000    -0.060000
   -0.100000     0.050000    -0.010000
   -0.200000    -0.240000    -0.160000
    0.070000    -0.060000     0.010000
   -0.130000     0.030000    -0.030000
   -0.200000    -0.080000    -0.110000
   -0.050000     0.000000     0.080000
    0.020000    -0.010000     0.010000
    0.030000     0.030000     0.000000
    0.090000    -0.090000    -0.060000
    0.010000     0.050000    -0.020000
    0.020000     0.020000    -0.000000
   -0.020000     0.010000    -0.010000
    0.010000     0.040000    -0.040000
   -0.010000    -0.040000     0.010000
   -0.030000    -0.010000    -0.000000
   -0.020000     0.020000    -0.010000
    0.010000    -0.050000     0.020000
   -0.030000    -0.000000    -0.010000
    0.010000    -0.010000     0.010000
    0.040000     0.020000     0.010000
    0.030000    -0.060000     0.050000
   -0.100000     0.050000     0.010000
   -0.050000    -0.120000     0.060000
    0.110000    -0.150000     0.010000
   -0.200000    -0.240000     0.160000
    0.160000    -0.030000    -0.040000
    0.070000    -0.060000    -0.010000
    0.030000     0.060000    -0.030000
    0.180000    -0.060000    -0.030000
   -0.130000     0.030000     0.030000
   -0.040000     0.120000    -0.020000
    0.060000     0.110000    -0.050000
   -0.160000    -0.010000     0.050000
    0.010000     0.100000    -0.040000
   -0.020000    -0.010000     0.020000
    0.070000    -0.120000     0.040000
   -0.200000    -0.080000     0.110000
   -0.050000     0.000000    -0.080000
    0.010000    -0.010000    -0.010000
    0.030000     0.030000    -0.000000
    0.080000    -0.080000     0.070000
    0.010000     0.040000     0.020000
    0.010000     0.020000     0.000000
   -0.010000     0.010000     0.010000
    0.010000     0.040000     0.040000
   -0.010000    -0.040000    -0.010000
   -0.030000    -0.010000     0.000000
   -0.020000     0.010000     0.010000
    0.010000    -0.050000    -0.020000
   -0.020000    -0.000000     0.010000
    0.010000    -0.010000    -0.010000
    0.040000     0.010000    -0.010000
    0.030000    -0.060000    -0.040000
   -0.030000    -0.000000     0.000000
vibration    56
    0.050000     0.010000     0.020000
    0.010000     0.010000     0.010000
   -0.020000     0.040000     0.010000
    0.000000    -0.030000    -0.010000
    0.010000    -0.030000    -0.000000
   -0.010000    -0.020000    -0.010000
   -0.020000    -0.020000    -0.010000
   -0.050000     0.010000    -0.020000
   -0.050000     0.010000    -0.040000
   -0.030000     0.030000     0.000000
    0.010000     0.020000     0.010000
   -0.000000    -0.050000     0.080000
    0.090000     0.090000    -0.060000
   -0.020000     0.020000    -0.000000
    0.040000    -0.010000     0.010000
    0.060000     0.030000     0.050000
   -0.050000    -0.100000     0.010000
    0.120000    -0.050000     0.060000
    0.150000     0.110000     0.010000
    0.240000    -0.200000     0.160000
    0.030000     0.160000    -0.040000
    0.060000     0.070000    -0.010000
   -0.060000     0.030000    -0.030000
    0.060000     0.180000    -0.030000
   -0.030000    -0.130000     0.030000
   -0.120000    -0.040000    -0.020000
   -0.110000     0.060000    -0.050000
    0.010000    -0.160000     0.050000
   -0.100000     0.010000    -0.040000
    0.010000    -0.020000     0.020000
    0.120000     0.070000     0.040000
    0.080000    -0.200000     0.110000
   -0.000000    -0.050000    -0.080000
    0.010000     0.010000    -0.010000
   -0.030000     0.030000    -0.000000
    0.080000     0.080000     0.070000
   -0.040000     0.010000     0.020000
   -0.020000     0.010000     0.000000
   -0.010000    -0.010000     0.010000
   -0.040000     0.010000     0.040000
    0.040000    -0.010000    -0.010000
    0.010000    -0.030000     0.000000
   -0.010000    -0.020000     0.010000
    0.050000     0.010000    -0.020000
    0.000000    -0.020000     0.010000
    0.010000     0.010000    -0.010000
   -0.010000     0.040000    -0.010000
    0.060000     0.030000    -0.040000
   -0.050000    -0.100000    -0.010000
    0.120000    -0.050000    -0.060000
    0.150000     0.110000    -0.010000
    0.250000    -0.200000    -0.160000
    0.030000     0.160000     0.040000
    0.060000     0.070000     0.010000
   -0.060000     0.030000     0.030000
    0.060000     0.180000     0.030000
   -0.030000    -0.130000    -0.030000
   -0.120000    -0.040000     0.020000
   -0.110000     0.060000     0.050000
    0.010000    -0.160000    -0.050000
   -0.100000     0.010000     0.040000
    0.010000    -0.020000    -0.020000
    0.120000     0.070000    -0.040000
    0.080000    -0.200000    -0.110000
    0.000000    -0.030000     0.000000
vibration    57
    0.130000     0.020000     0.040000
    0.020000     0.020000     0.020000
   -0.040000     0.100000     0.040000
    0.000000    -0.070000    -0.020000
    0.040000    -0.090000    -0.010000
   -0.020000    -0.050000    -0.020000
   -0.040000    -0.080000    -0.030000
   -0.130000     0.020000    -0.030000
   -0.150000     0.040000    -0.010000
   -0.090000     0.090000    -0.000000
    0.030000     0.060000     0.030000
    0.080000    -0.050000    -0.040000
    0.120000     0.130000     0.170000
   -0.070000     0.050000    -0.010000
    0.100000    -0.020000     0.030000
    0.160000     0.080000     0.090000
   -0.050000    -0.080000    -0.040000
    0.060000    -0.030000     0.030000
    0.090000     0.090000    -0.000000
    0.130000    -0.110000     0.160000
    0.020000     0.120000    -0.030000
    0.040000     0.060000    -0.010000
   -0.050000     0.020000    -0.020000
    0.040000     0.140000    -0.010000
   -0.020000    -0.100000     0.030000
   -0.080000    -0.040000    -0.010000
   -0.070000     0.040000    -0.030000
    0.020000    -0.130000     0.040000
   -0.070000    -0.000000    -0.020000
    0.020000    -0.020000     0.020000
    0.100000     0.040000     0.040000
    0.080000    -0.160000     0.090000
   -0.080000     0.050000    -0.040000
   -0.030000    -0.060000     0.030000
    0.090000    -0.090000    -0.000000
   -0.110000    -0.130000     0.160000
    0.130000    -0.020000    -0.030000
    0.060000    -0.040000    -0.010000
    0.020000     0.050000    -0.020000
    0.140000    -0.040000    -0.010000
   -0.100000     0.020000     0.030000
   -0.040000     0.080000    -0.010000
    0.040000     0.080000    -0.030000
   -0.130000    -0.020000     0.040000
   -0.000000     0.070000    -0.020000
   -0.020000    -0.020000     0.020000
    0.040000    -0.100000     0.040000
   -0.160000    -0.080000     0.090000
    0.050000     0.080000    -0.040000
   -0.060000     0.030000     0.030000
   -0.100000    -0.090000    -0.000000
   -0.140000     0.120000     0.170000
   -0.020000    -0.130000    -0.030000
   -0.050000    -0.070000    -0.010000
    0.050000    -0.020000    -0.020000
   -0.040000    -0.150000    -0.010000
    0.020000     0.110000     0.030000
    0.090000     0.040000    -0.010000
    0.080000    -0.040000    -0.030000
   -0.020000     0.130000     0.040000
    0.070000     0.000000    -0.020000
   -0.020000     0.020000     0.020000
   -0.110000    -0.040000     0.040000
   -0.080000     0.170000     0.090000
    0.000000     0.000000     0.000000
vibration    58
   -0.000000     0.010000    -0.010000
   -0.000000    -0.000000     0.010000
   -0.000000    -0.010000     0.030000
    0.010000     0.010000    -0.010000
   -0.010000     0.000000     0.020000
   -0.000000    -0.000000     0.010000
    0.000000     0.010000    -0.000000
    0.010000     0.000000    -0.000000
    0.040000     0.040000    -0.120000
   -0.000000    -0.010000     0.010000
   -0.000000    -0.000000    -0.010000
   -0.120000    -0.100000     0.290000
    0.050000     0.050000    -0.180000
    0.000000    -0.000000     0.000000
   -0.000000     0.010000    -0.010000
   -0.020000    -0.010000     0.040000
    0.130000    -0.150000    -0.380000
    0.000000    -0.000000     0.010000
    0.010000    -0.000000    -0.010000
   -0.060000     0.060000     0.230000
   -0.000000     0.010000     0.010000
    0.000000     0.000000    -0.000000
    0.000000    -0.010000    -0.020000
   -0.050000     0.060000     0.160000
   -0.010000     0.000000     0.010000
   -0.000000    -0.010000    -0.020000
   -0.010000     0.000000     0.000000
   -0.010000    -0.000000     0.010000
   -0.010000     0.010000     0.010000
    0.000000    -0.000000    -0.010000
    0.010000    -0.010000    -0.030000
    0.010000    -0.020000    -0.050000
    0.160000     0.140000     0.410000
   -0.000000     0.000000    -0.010000
    0.000000     0.010000     0.010000
   -0.070000    -0.070000    -0.240000
   -0.010000    -0.000000    -0.010000
   -0.000000     0.000000     0.000000
    0.010000     0.000000     0.020000
   -0.060000    -0.050000    -0.170000
   -0.000000    -0.010000    -0.010000
    0.010000     0.000000     0.020000
   -0.000000    -0.010000    -0.000000
    0.000000    -0.000000    -0.000000
   -0.010000    -0.010000    -0.010000
    0.000000     0.000000     0.010000
    0.000000     0.010000     0.030000
    0.020000     0.020000     0.050000
   -0.120000     0.140000    -0.350000
   -0.000000     0.000000     0.010000
   -0.010000     0.000000    -0.010000
    0.060000    -0.060000     0.210000
    0.000000    -0.010000     0.010000
   -0.000000    -0.000000    -0.000000
   -0.000000     0.000000    -0.020000
    0.040000    -0.050000     0.140000
    0.010000    -0.000000     0.010000
   -0.000000     0.000000    -0.010000
    0.000000    -0.000000     0.000000
    0.000000     0.000000     0.000000
    0.010000    -0.010000     0.010000
   -0.000000     0.000000    -0.010000
   -0.010000     0.000000    -0.020000
   -0.010000     0.020000    -0.050000
    0.000000     0.000000     0.000000
vibration    59
    0.000000     0.010000    -0.010000
   -0.000000    -0.000000     0.020000
   -0.010000    -0.010000     0.040000
    0.000000     0.010000    -0.010000
   -0.000000     0.000000     0.010000
   -0.000000     0.000000     0.000000
    0.000000     0.000000    -0.000000
    0.000000    -0.000000     0.000000
    0.010000     0.000000    -0.020000
    0.000000    -0.010000    -0.000000
   -0.000000    -0.010000    -0.000000
   -0.010000    -0.000000     0.000000
   -0.010000    -0.010000    -0.000000
    0.000000    -0.000000    -0.000000
   -0.010000     0.000000     0.000000
   -0.010000    -0.000000     0.010000
    0.180000    -0.190000    -0.510000
   -0.010000     0.000000     0.010000
    0.010000    -0.010000    -0.020000
   -0.100000     0.090000     0.290000
   -0.000000     0.000000     0.010000
    0.000000    -0.000000    -0.000000
    0.010000    -0.010000    -0.020000
   -0.070000     0.070000     0.210000
   -0.000000     0.010000     0.020000
    0.000000    -0.000000    -0.010000
   -0.000000     0.000000     0.000000
    0.000000    -0.000000    -0.010000
   -0.000000     0.000000     0.010000
   -0.000000    -0.000000     0.000000
   -0.000000     0.000000     0.000000
    0.020000    -0.020000    -0.060000
   -0.020000    -0.020000    -0.050000
   -0.000000    -0.010000     0.010000
    0.000000    -0.010000    -0.000000
   -0.000000    -0.010000     0.030000
    0.000000    -0.000000    -0.000000
    0.000000    -0.000000    -0.000000
   -0.000000     0.000000    -0.010000
    0.020000     0.010000     0.030000
   -0.010000     0.000000     0.000000
   -0.000000     0.000000    -0.010000
    0.000000     0.010000     0.000000
    0.000000     0.010000     0.010000
    0.000000     0.010000     0.010000
   -0.000000    -0.000000    -0.020000
   -0.010000    -0.010000    -0.040000
   -0.010000    -0.010000    -0.020000
    0.180000    -0.190000     0.510000
   -0.010000     0.000000    -0.010000
    0.010000    -0.010000     0.020000
   -0.100000     0.090000    -0.290000
   -0.000000     0.000000    -0.010000
    0.000000    -0.000000     0.000000
    0.010000    -0.010000     0.020000
   -0.070000     0.070000    -0.210000
   -0.000000     0.010000    -0.020000
    0.000000    -0.000000     0.010000
   -0.000000     0.000000    -0.000000
    0.000000    -0.000000     0.010000
   -0.000000     0.000000    -0.010000
   -0.000000    -0.000000     0.000000
    0.000000    -0.000000     0.000000
    0.020000    -0.020000     0.060000
    0.000000    -0.000000     0.000000
vibration    60
   -0.000000    -0.000000     0.000000
   -0.000000     0.000000     0.000000
   -0.000000    -0.000000     0.010000
    0.000000     0.000000    -0.010000
   -0.000000    -0.000000     0.010000
   -0.010000    -0.010000     0.020000
    0.000000     0.000000    -0.000000
    0.000000     0.000000    -0.010000
    0.070000     0.070000    -0.210000
   -0.010000    -0.010000     0.020000
    0.000000     0.000000    -0.010000
   -0.190000    -0.180000     0.510000
    0.090000     0.100000    -0.290000
   -0.000000    -0.000000     0.000000
    0.010000     0.010000    -0.020000
   -0.020000    -0.020000     0.060000
    0.020000    -0.010000    -0.050000
   -0.010000     0.000000    -0.000000
   -0.010000    -0.000000    -0.000000
   -0.020000     0.020000     0.030000
   -0.000000    -0.000000     0.000000
    0.000000    -0.000000    -0.000000
    0.000000     0.000000     0.000000
   -0.000000    -0.000000     0.010000
    0.000000     0.010000     0.000000
    0.000000     0.000000     0.010000
    0.000000    -0.000000    -0.000000
    0.010000    -0.000000    -0.010000
    0.000000    -0.000000    -0.000000
   -0.000000     0.000000     0.020000
   -0.010000     0.010000     0.040000
   -0.000000     0.010000     0.010000
   -0.190000    -0.170000    -0.510000
    0.000000     0.010000     0.010000
   -0.010000    -0.010000    -0.020000
    0.090000     0.100000     0.290000
    0.000000     0.000000     0.010000
   -0.000000    -0.000000    -0.000000
   -0.000000    -0.010000    -0.020000
    0.070000     0.070000     0.210000
    0.010000     0.000000     0.020000
   -0.000000    -0.000000    -0.000000
    0.000000     0.000000     0.000000
   -0.000000    -0.000000    -0.010000
    0.000000     0.000000     0.010000
   -0.000000     0.000000     0.000000
    0.000000     0.000000     0.000000
   -0.020000    -0.020000    -0.060000
   -0.040000     0.040000    -0.100000
   -0.010000     0.000000     0.010000
   -0.010000    -0.000000    -0.000000
    0.010000    -0.010000     0.060000
   -0.000000    -0.010000     0.000000
   -0.000000    -0.000000    -0.000000
    0.000000     0.000000    -0.010000
    0.020000    -0.020000     0.060000
    0.000000     0.000000     0.000000
    0.000000     0.010000    -0.020000
    0.010000    -0.000000     0.000000
    0.010000    -0.000000     0.010000
    0.010000    -0.010000     0.010000
   -0.000000     0.000000    -0.020000
   -0.010000     0.010000    -0.040000
   -0.010000     0.010000    -0.030000
   -0.000000    -0.000000     0.000000
vibration    61
   -0.000000    -0.010000     0.010000
    0.000000     0.000000    -0.010000
    0.000000     0.010000    -0.020000
    0.000000    -0.000000    -0.010000
    0.000000    -0.000000    -0.000000
   -0.000000    -0.010000     0.020000
   -0.000000    -0.000000    -0.000000
   -0.000000     0.000000    -0.010000
    0.050000     0.060000    -0.180000
   -0.010000    -0.000000     0.020000
    0.000000     0.010000    -0.010000
   -0.160000    -0.150000     0.430000
    0.080000     0.090000    -0.230000
   -0.000000    -0.000000     0.000000
    0.010000     0.000000    -0.020000
   -0.010000    -0.010000     0.040000
   -0.120000     0.130000     0.340000
    0.010000    -0.000000    -0.010000
   -0.000000     0.010000     0.010000
    0.070000    -0.060000    -0.180000
    0.000000     0.000000    -0.000000
   -0.000000     0.000000     0.000000
   -0.010000     0.000000     0.010000
    0.050000    -0.040000    -0.140000
    0.000000    -0.010000    -0.010000
   -0.000000    -0.000000    -0.000000
   -0.000000     0.000000    -0.000000
   -0.010000     0.000000     0.010000
   -0.000000     0.000000    -0.000000
    0.000000    -0.000000    -0.010000
    0.010000    -0.000000    -0.020000
   -0.010000     0.010000     0.030000
    0.120000     0.110000     0.320000
   -0.000000    -0.010000    -0.010000
    0.010000     0.000000     0.010000
   -0.060000    -0.070000    -0.170000
    0.000000    -0.000000    -0.000000
    0.000000     0.000000     0.000000
    0.000000     0.000000     0.010000
   -0.040000    -0.040000    -0.130000
   -0.010000    -0.000000    -0.010000
   -0.000000     0.000000    -0.010000
    0.000000     0.000000     0.000000
    0.000000     0.010000     0.010000
    0.000000     0.000000    -0.000000
   -0.000000    -0.000000    -0.010000
   -0.000000    -0.010000    -0.020000
    0.000000     0.010000     0.030000
    0.130000    -0.130000     0.370000
   -0.010000     0.000000    -0.010000
   -0.000000    -0.010000     0.020000
   -0.080000     0.070000    -0.200000
   -0.000000    -0.000000    -0.010000
    0.000000    -0.000000     0.000000
    0.010000    -0.000000     0.010000
   -0.050000     0.040000    -0.150000
   -0.000000     0.010000    -0.020000
    0.000000     0.000000    -0.010000
    0.000000    -0.000000     0.000000
    0.010000    -0.000000     0.020000
    0.000000    -0.000000    -0.000000
   -0.000000     0.000000    -0.010000
   -0.010000     0.010000    -0.030000
    0.010000    -0.010000     0.030000
   -0.000000    -0.000000    -0.000000
vibration    62
    0.020000     0.020000    -0.050000
   -0.010000    -0.000000     0.020000
   -0.030000    -0.020000     0.080000
    0.010000     0.010000    -0.030000
   -0.010000    -0.010000     0.040000
   -0.010000    -0.010000     0.030000
   -0.000000     0.010000    -0.010000
    0.000000     0.000000    -0.000000
    0.020000     0.020000    -0.060000
    0.000000     0.000000    -0.010000
   -0.000000    -0.000000    -0.000000
    0.000000     0.000000    -0.010000
   -0.020000    -0.020000     0.040000
    0.000000     0.000000    -0.000000
    0.000000     0.000000    -0.010000
   -0.150000    -0.130000     0.440000
    0.000000    -0.000000    -0.010000
   -0.000000     0.000000    -0.000000
    0.000000    -0.000000    -0.010000
   -0.020000     0.010000     0.040000
    0.000000    -0.000000    -0.000000
    0.000000    -0.000000    -0.000000
   -0.010000     0.010000     0.030000
    0.020000    -0.020000    -0.060000
    0.000000    -0.000000    -0.010000
   -0.010000     0.010000     0.040000
    0.010000     0.000000    -0.010000
    0.020000    -0.020000    -0.050000
    0.010000    -0.010000    -0.030000
   -0.000000     0.010000     0.020000
   -0.020000     0.030000     0.080000
   -0.130000     0.150000     0.440000
   -0.000000    -0.000000    -0.010000
    0.000000     0.000000    -0.000000
   -0.000000    -0.000000    -0.010000
    0.010000     0.020000     0.040000
   -0.000000    -0.000000    -0.000000
   -0.000000    -0.000000    -0.000000
    0.010000     0.010000     0.030000
   -0.020000    -0.020000    -0.060000
   -0.000000    -0.000000    -0.010000
    0.010000     0.010000     0.040000
    0.000000    -0.010000    -0.010000
   -0.020000    -0.020000    -0.050000
   -0.010000    -0.010000    -0.030000
    0.010000     0.000000     0.020000
    0.030000     0.020000     0.080000
    0.150000     0.130000     0.440000
   -0.000000     0.000000    -0.010000
    0.000000    -0.000000    -0.000000
   -0.000000     0.000000    -0.010000
    0.020000    -0.010000     0.040000
   -0.000000     0.000000    -0.000000
   -0.000000     0.000000    -0.000000
    0.010000    -0.010000     0.030000
   -0.020000     0.020000    -0.060000
   -0.000000     0.000000    -0.010000
    0.010000    -0.010000     0.040000
   -0.010000    -0.000000    -0.010000
   -0.020000     0.020000    -0.050000
   -0.010000     0.010000    -0.030000
    0.000000    -0.010000     0.020000
    0.020000    -0.030000     0.080000
    0.130000    -0.150000     0.430000
    0.000000    -0.000000     0.000000
vibration    63
   -0.020000    -0.020000     0.070000
    0.010000     0.000000    -0.020000
    0.030000     0.030000    -0.090000
   -0.010000    -0.010000     0.040000
    0.020000     0.010000    -0.050000
    0.010000     0.010000    -0.030000
    0.000000    -0.010000     0.010000
   -0.000000    -0.000000     0.000000
   -0.010000    -0.010000     0.030000
   -0.000000    -0.000000     0.010000
    0.000000     0.000000    -0.000000
   -0.020000    -0.020000     0.060000
    0.020000     0.020000    -0.050000
   -0.000000    -0.000000     0.010000
   -0.000000    -0.000000     0.000000
    0.210000     0.180000    -0.610000
    0.020000    -0.020000    -0.070000
   -0.000000     0.000000     0.000000
    0.000000    -0.000000    -0.000000
   -0.010000     0.010000     0.010000
    0.000000    -0.000000    -0.000000
    0.000000    -0.000000    -0.000000
   -0.000000     0.000000     0.000000
   -0.010000     0.010000     0.040000
   -0.000000     0.000000     0.000000
   -0.000000     0.000000     0.010000
    0.000000    -0.000000    -0.000000
    0.000000    -0.000000    -0.010000
    0.000000    -0.000000    -0.010000
   -0.000000     0.000000     0.010000
   -0.010000     0.010000     0.020000
   -0.030000     0.030000     0.090000
   -0.020000    -0.020000    -0.060000
    0.000000     0.000000     0.000000
   -0.000000    -0.000000    -0.010000
    0.020000     0.020000     0.050000
   -0.000000    -0.000000    -0.000000
   -0.000000    -0.000000    -0.010000
    0.010000     0.010000     0.030000
   -0.010000    -0.010000    -0.030000
   -0.000000    -0.000000    -0.000000
    0.020000     0.010000     0.050000
    0.000000    -0.010000    -0.010000
   -0.020000    -0.020000    -0.070000
   -0.010000    -0.010000    -0.040000
    0.010000     0.000000     0.020000
    0.030000     0.030000     0.090000
    0.210000     0.180000     0.610000
    0.020000    -0.020000     0.070000
   -0.000000     0.000000    -0.000000
    0.000000    -0.000000     0.000000
   -0.010000     0.010000    -0.010000
    0.000000    -0.000000     0.000000
    0.000000     0.000000     0.000000
   -0.000000     0.000000    -0.000000
   -0.010000     0.010000    -0.040000
   -0.000000     0.000000    -0.000000
   -0.000000     0.000000    -0.010000
    0.000000    -0.000000     0.000000
    0.000000    -0.000000     0.010000
    0.000000    -0.000000     0.010000
   -0.000000     0.000000    -0.010000
   -0.010000     0.010000    -0.020000
   -0.020000     0.030000    -0.080000
   -0.000000     0.000000     0.000000
vibration    64
    0.000000     0.000000    -0.010000
   -0.000000    -0.000000     0.010000
   -0.010000    -0.010000     0.020000
    0.000000     0.000000    -0.010000
   -0.000000    -0.000000     0.010000
   -0.000000    -0.000000     0.000000
    0.000000     0.000000    -0.000000
    0.000000     0.000000    -0.000000
   -0.010000    -0.010000     0.040000
    0.000000     0.000000    -0.000000
   -0.000000    -0.000000     0.000000
    0.020000     0.020000    -0.070000
   -0.010000    -0.010000     0.010000
   -0.000000     0.000000    -0.000000
   -0.000000    -0.000000     0.000000
   -0.030000    -0.020000     0.080000
    0.020000    -0.020000    -0.060000
   -0.000000     0.000000     0.000000
    0.000000    -0.000000    -0.010000
   -0.020000     0.020000     0.050000
    0.000000    -0.000000    -0.000000
    0.000000    -0.000000    -0.010000
   -0.010000     0.010000     0.030000
    0.010000    -0.010000    -0.030000
    0.000000    -0.000000    -0.000000
   -0.010000     0.020000     0.050000
    0.010000     0.000000    -0.010000
    0.020000    -0.020000    -0.070000
    0.010000    -0.010000    -0.040000
   -0.000000     0.010000     0.020000
   -0.030000     0.030000     0.090000
   -0.180000     0.210000     0.610000
    0.020000     0.020000     0.070000
   -0.000000    -0.000000    -0.000000
    0.000000     0.000000     0.000000
   -0.010000    -0.010000    -0.010000
    0.000000     0.000000     0.000000
    0.000000     0.000000     0.000000
   -0.000000    -0.000000    -0.000000
   -0.010000    -0.010000    -0.040000
   -0.000000    -0.000000    -0.000000
   -0.000000    -0.000000    -0.010000
    0.000000     0.000000     0.000000
    0.000000     0.000000     0.010000
    0.000000     0.000000     0.010000
   -0.000000    -0.000000    -0.010000
   -0.010000    -0.010000    -0.020000
   -0.030000    -0.030000    -0.090000
    0.020000    -0.020000     0.060000
   -0.000000     0.000000    -0.000000
    0.000000    -0.000000     0.010000
   -0.020000     0.020000    -0.050000
    0.000000    -0.000000     0.000000
    0.000000    -0.000000     0.010000
   -0.010000     0.010000    -0.030000
    0.010000    -0.010000     0.030000
    0.000000    -0.000000     0.000000
   -0.010000     0.020000    -0.050000
    0.010000     0.000000     0.010000
    0.020000    -0.020000     0.070000
    0.010000    -0.010000     0.040000
   -0.000000     0.010000    -0.020000
   -0.030000     0.030000    -0.090000
   -0.180000     0.210000    -0.610000
   -0.000000    -0.000000    -0.000000
vibration    65
   -0.020000    -0.010000     0.050000
    0.000000     0.000000    -0.010000
    0.020000     0.020000    -0.060000
   -0.010000    -0.010000     0.020000
    0.010000     0.010000    -0.030000
    0.010000     0.000000    -0.020000
    0.000000    -0.000000     0.010000
   -0.000000    -0.000000     0.000000
    0.000000     0.000000    -0.010000
   -0.000000    -0.000000     0.010000
    0.000000     0.000000    -0.000000
   -0.030000    -0.030000     0.080000
    0.010000     0.020000    -0.040000
   -0.000000    -0.000000     0.000000
   -0.000000     0.000000     0.000000
    0.150000     0.130000    -0.440000
    0.030000    -0.030000    -0.080000
   -0.000000     0.000000     0.000000
    0.000000    -0.000000    -0.010000
   -0.020000     0.010000     0.040000
    0.000000    -0.000000    -0.000000
   -0.000000    -0.000000    -0.000000
   -0.000000     0.010000     0.020000
   -0.000000     0.000000     0.010000
   -0.000000    -0.000000    -0.000000
   -0.010000     0.010000     0.030000
    0.000000     0.000000    -0.010000
    0.010000    -0.020000    -0.050000
    0.010000    -0.010000    -0.020000
   -0.000000     0.000000     0.010000
   -0.020000     0.020000     0.060000
   -0.130000     0.150000     0.440000
    0.030000     0.030000     0.080000
   -0.000000    -0.000000    -0.000000
    0.000000     0.000000     0.010000
   -0.010000    -0.020000    -0.040000
    0.000000     0.000000     0.000000
    0.000000    -0.000000     0.000000
   -0.010000    -0.000000    -0.020000
   -0.000000    -0.000000    -0.010000
    0.000000    -0.000000     0.000000
   -0.010000    -0.010000    -0.030000
   -0.000000     0.000000     0.010000
    0.020000     0.010000     0.050000
    0.010000     0.010000     0.020000
   -0.000000    -0.000000    -0.010000
   -0.020000    -0.020000    -0.060000
   -0.150000    -0.130000    -0.440000
   -0.030000     0.030000    -0.080000
    0.000000    -0.000000     0.000000
   -0.000000     0.000000    -0.010000
    0.020000    -0.010000     0.040000
   -0.000000     0.000000    -0.000000
   -0.000000     0.000000    -0.000000
    0.000000    -0.010000     0.020000
    0.000000    -0.000000     0.010000
    0.000000     0.000000    -0.000000
    0.010000    -0.010000     0.030000
   -0.000000    -0.000000    -0.010000
   -0.020000     0.020000    -0.050000
   -0.010000     0.010000    -0.020000
    0.000000    -0.000000     0.010000
    0.020000    -0.020000     0.060000
    0.130000    -0.150000     0.450000
    0.000000     0.000000     0.000000
vibration    66
   -0.010000    -0.010000     0.030000
    0.030000     0.020000    -0.090000
    0.090000     0.070000    -0.270000
   -0.040000    -0.030000     0.100000
    0.010000     0.010000    -0.040000
    0.020000     0.010000    -0.050000
    0.000000    -0.010000     0.010000
   -0.000000    -0.000000     0.010000
   -0.030000    -0.030000     0.100000
   -0.000000     0.000000     0.010000
    0.000000     0.010000     0.000000
    0.010000     0.020000    -0.040000
    0.000000     0.010000    -0.000000
   -0.000000     0.000000    -0.000000
    0.010000     0.010000    -0.020000
   -0.110000    -0.100000     0.320000
    0.020000    -0.020000    -0.040000
    0.010000    -0.000000     0.000000
    0.000000     0.000000     0.010000
    0.010000    -0.000000    -0.000000
   -0.000000     0.000000     0.010000
    0.000000     0.000000    -0.000000
    0.010000    -0.020000    -0.050000
   -0.030000     0.030000     0.100000
    0.010000    -0.010000    -0.020000
    0.010000    -0.010000    -0.040000
   -0.010000    -0.000000     0.010000
   -0.010000     0.010000     0.030000
   -0.030000     0.040000     0.100000
    0.020000    -0.030000    -0.090000
    0.070000    -0.090000    -0.270000
   -0.100000     0.110000     0.320000
   -0.020000    -0.020000    -0.040000
   -0.000000    -0.010000     0.000000
    0.000000    -0.000000     0.010000
   -0.000000    -0.010000    -0.000000
    0.000000     0.000000     0.010000
    0.000000    -0.000000    -0.000000
   -0.020000    -0.010000    -0.050000
    0.030000     0.030000     0.100000
   -0.010000    -0.010000    -0.020000
   -0.010000    -0.010000    -0.040000
   -0.000000     0.010000     0.010000
    0.010000     0.010000     0.030000
    0.040000     0.030000     0.100000
   -0.030000    -0.020000    -0.080000
   -0.090000    -0.070000    -0.270000
    0.110000     0.100000     0.320000
   -0.020000     0.020000    -0.040000
   -0.010000     0.000000     0.000000
   -0.000000    -0.000000     0.010000
   -0.010000     0.000000    -0.000000
    0.000000    -0.000000     0.010000
   -0.000000    -0.000000    -0.000000
   -0.010000     0.020000    -0.050000
    0.030000    -0.030000     0.090000
   -0.010000     0.010000    -0.020000
   -0.010000     0.010000    -0.040000
    0.010000     0.000000     0.010000
    0.010000    -0.010000     0.030000
    0.030000    -0.040000     0.100000
   -0.020000     0.030000    -0.080000
   -0.070000     0.090000    -0.260000
    0.100000    -0.110000     0.320000
   -0.000000     0.000000    -0.000000
vibration    67
   -0.020000    -0.020000     0.050000
    0.040000     0.030000    -0.120000
    0.130000     0.110000    -0.400000
   -0.050000    -0.040000     0.150000
    0.020000     0.010000    -0.050000
    0.020000     0.010000    -0.060000
    0.000000    -0.010000     0.010000
   -0.010000    -0.010000     0.010000
   -0.030000    -0.020000     0.070000
   -0.010000    -0.000000     0.020000
    0.000000     0.010000    -0.000000
   -0.000000     0.010000     0.010000
    0.010000     0.010000    -0.010000
    0.000000     0.000000    -0.000000
    0.010000     0.010000    -0.040000
   -0.150000    -0.130000     0.430000
    0.030000    -0.030000    -0.090000
   -0.000000     0.000000     0.010000
    0.000000    -0.000000    -0.010000
   -0.000000     0.000000     0.010000
    0.000000    -0.000000    -0.000000
   -0.000000     0.000000     0.000000
   -0.000000    -0.000000     0.000000
   -0.020000     0.020000     0.060000
   -0.000000     0.010000     0.010000
   -0.000000     0.000000     0.010000
   -0.000000     0.000000    -0.000000
    0.000000    -0.000000    -0.020000
    0.010000    -0.010000    -0.020000
   -0.010000     0.010000     0.020000
   -0.020000     0.030000     0.070000
    0.020000    -0.020000    -0.060000
   -0.000000     0.010000    -0.010000
    0.000000     0.010000     0.000000
   -0.010000    -0.000000    -0.020000
    0.010000     0.010000     0.010000
   -0.010000    -0.010000    -0.010000
    0.000000     0.000000     0.000000
    0.020000     0.010000     0.060000
   -0.030000    -0.020000    -0.070000
    0.010000     0.010000     0.040000
    0.020000     0.010000     0.050000
    0.000000    -0.010000    -0.010000
   -0.020000    -0.020000    -0.050000
   -0.050000    -0.040000    -0.150000
    0.040000     0.030000     0.120000
    0.130000     0.110000     0.390000
   -0.150000    -0.130000    -0.430000
    0.030000    -0.030000     0.090000
   -0.000000     0.000000    -0.010000
    0.000000    -0.000000     0.010000
   -0.000000     0.000000    -0.010000
    0.000000    -0.000000     0.000000
   -0.000000     0.000000    -0.000000
   -0.000000    -0.000000    -0.000000
   -0.020000     0.020000    -0.060000
   -0.000000     0.010000    -0.010000
   -0.000000     0.000000    -0.010000
   -0.000000     0.000000     0.000000
    0.000000    -0.000000     0.010000
    0.010000    -0.010000     0.020000
   -0.010000     0.010000    -0.020000
   -0.020000     0.020000    -0.070000
    0.020000    -0.020000     0.060000
   -0.000000     0.000000     0.000000
vibration    68
   -0.000000    -0.000000     0.010000
    0.010000     0.010000    -0.020000
    0.020000     0.020000    -0.070000
   -0.010000    -0.010000     0.020000
    0.000000     0.000000    -0.010000
   -0.000000     0.000000    -0.000000
    0.000000     0.000000     0.000000
   -0.000000    -0.000000     0.000000
    0.020000     0.020000    -0.070000
   -0.000000    -0.000000     0.010000
    0.000000     0.000000    -0.010000
   -0.030000    -0.030000     0.090000
    0.000000     0.000000    -0.010000
    0.000000     0.000000    -0.000000
    0.010000     0.000000    -0.010000
   -0.020000    -0.020000     0.060000
    0.010000     0.000000     0.010000
    0.010000    -0.000000    -0.000000
   -0.000000     0.010000     0.020000
    0.010000    -0.010000    -0.010000
   -0.010000     0.010000     0.010000
    0.000000    -0.000000    -0.000000
    0.010000    -0.020000    -0.060000
   -0.020000     0.030000     0.070000
    0.010000    -0.010000    -0.040000
    0.010000    -0.020000    -0.050000
   -0.010000    -0.000000     0.010000
   -0.020000     0.020000     0.050000
   -0.040000     0.050000     0.150000
    0.030000    -0.040000    -0.120000
    0.110000    -0.130000    -0.400000
   -0.130000     0.150000     0.430000
   -0.030000    -0.030000    -0.090000
    0.000000     0.000000     0.010000
   -0.000000    -0.000000    -0.010000
    0.000000     0.000000     0.010000
   -0.000000    -0.000000    -0.000000
    0.000000     0.000000     0.000000
    0.000000     0.000000     0.000000
    0.020000     0.020000     0.060000
    0.010000     0.000000     0.010000
    0.000000     0.000000     0.010000
    0.000000     0.000000    -0.000000
   -0.000000    -0.000000    -0.020000
   -0.010000    -0.010000    -0.020000
    0.010000     0.010000     0.020000
    0.030000     0.020000     0.070000
   -0.020000    -0.020000    -0.060000
    0.010000     0.000000    -0.010000
    0.010000    -0.000000     0.000000
   -0.000000     0.010000    -0.020000
    0.010000    -0.010000     0.010000
   -0.010000     0.010000    -0.010000
    0.000000    -0.000000     0.000000
    0.010000    -0.020000     0.060000
   -0.020000     0.030000    -0.070000
    0.010000    -0.010000     0.040000
    0.010000    -0.020000     0.050000
   -0.010000    -0.000000    -0.010000
   -0.020000     0.020000    -0.050000
   -0.040000     0.050000    -0.150000
    0.030000    -0.040000     0.120000
    0.110000    -0.130000     0.390000
   -0.130000     0.150000    -0.430000
    0.000000     0.000000     0.000000
vibration    69
    0.020000     0.020000    -0.040000
   -0.030000    -0.020000     0.090000
   -0.100000    -0.080000     0.300000
    0.040000     0.030000    -0.110000
   -0.010000    -0.010000     0.040000
   -0.020000    -0.000000     0.040000
   -0.010000     0.010000    -0.010000
    0.010000     0.010000    -0.010000
   -0.000000    -0.000000     0.010000
    0.010000     0.000000    -0.020000
   -0.010000    -0.010000     0.000000
    0.030000     0.020000    -0.080000
   -0.010000    -0.010000     0.010000
   -0.000000    -0.010000     0.000000
   -0.010000    -0.010000     0.040000
    0.100000     0.090000    -0.290000
   -0.020000     0.030000     0.080000
    0.010000    -0.010000    -0.000000
   -0.000000     0.010000     0.020000
    0.010000    -0.010000    -0.010000
   -0.010000     0.010000     0.010000
    0.010000    -0.000000    -0.000000
    0.000000    -0.020000    -0.040000
    0.000000     0.000000    -0.010000
    0.010000    -0.010000    -0.040000
    0.010000    -0.010000    -0.040000
   -0.010000    -0.010000     0.010000
   -0.020000     0.020000     0.040000
   -0.030000     0.040000     0.110000
    0.020000    -0.030000    -0.090000
    0.080000    -0.100000    -0.300000
   -0.090000     0.100000     0.290000
   -0.030000    -0.020000    -0.080000
    0.010000     0.010000     0.000000
   -0.010000    -0.000000    -0.020000
    0.010000     0.010000     0.010000
   -0.010000    -0.010000    -0.010000
    0.000000     0.010000     0.000000
    0.020000     0.000000     0.040000
   -0.000000     0.000000     0.010000
    0.010000     0.010000     0.040000
    0.010000     0.010000     0.040000
    0.010000    -0.010000    -0.010000
   -0.020000    -0.020000    -0.040000
   -0.040000    -0.030000    -0.110000
    0.030000     0.020000     0.090000
    0.100000     0.080000     0.300000
   -0.110000    -0.090000    -0.290000
    0.020000    -0.030000     0.080000
   -0.010000     0.010000    -0.000000
    0.000000    -0.010000     0.020000
   -0.010000     0.010000    -0.010000
    0.010000    -0.010000     0.010000
   -0.010000     0.000000    -0.000000
   -0.000000     0.020000    -0.040000
   -0.000000    -0.000000    -0.010000
   -0.010000     0.010000    -0.040000
   -0.010000     0.010000    -0.040000
    0.010000     0.010000     0.010000
    0.020000    -0.020000     0.040000
    0.030000    -0.040000     0.110000
   -0.020000     0.030000    -0.090000
   -0.080000     0.100000    -0.300000
    0.090000    -0.110000     0.290000
   -0.000000    -0.000000    -0.000000
vibration    70
    0.090000     0.040000     0.050000
    0.050000     0.060000     0.020000
    0.030000     0.120000    -0.000000
    0.030000    -0.020000     0.020000
   -0.000000    -0.010000    -0.010000
   -0.110000     0.130000    -0.010000
   -0.180000     0.130000    -0.010000
   -0.010000     0.030000     0.000000
   -0.020000    -0.040000     0.050000
   -0.000000    -0.080000    -0.020000
   -0.020000    -0.120000    -0.050000
   -0.030000    -0.140000    -0.020000
   -0.010000    -0.120000    -0.070000
    0.040000    -0.100000    -0.010000
    0.070000    -0.050000     0.000000
    0.130000     0.110000     0.090000
   -0.140000     0.030000    -0.020000
   -0.120000     0.020000    -0.050000
   -0.080000     0.000000    -0.020000
   -0.120000     0.010000    -0.070000
    0.030000     0.010000     0.000000
   -0.100000    -0.040000    -0.010000
    0.130000     0.110000    -0.010000
   -0.040000     0.020000     0.050000
   -0.050000    -0.070000     0.000000
   -0.010000     0.000000    -0.010000
    0.130000     0.180000    -0.010000
    0.040000    -0.090000     0.060000
   -0.020000    -0.030000     0.020000
    0.060000    -0.060000     0.020000
    0.120000    -0.030000    -0.000000
    0.110000    -0.130000     0.090000
    0.030000     0.140000    -0.020000
    0.020000     0.120000    -0.050000
    0.000000     0.080000    -0.020000
    0.010000     0.120000    -0.070000
    0.010000    -0.030000     0.000000
   -0.040000     0.100000    -0.010000
    0.110000    -0.130000    -0.010000
    0.020000     0.040000     0.050000
   -0.070000     0.050000     0.000000
    0.000000     0.010000    -0.010000
    0.180000    -0.130000    -0.010000
   -0.090000    -0.040000     0.050000
   -0.030000     0.020000     0.020000
   -0.060000    -0.060000     0.020000
   -0.030000    -0.120000    -0.000000
   -0.130000    -0.110000     0.090000
    0.140000    -0.030000    -0.020000
    0.120000    -0.020000    -0.050000
    0.080000    -0.000000    -0.020000
    0.120000    -0.010000    -0.070000
   -0.030000    -0.010000     0.000000
    0.100000     0.040000    -0.010000
   -0.130000    -0.110000    -0.010000
    0.040000    -0.020000     0.050000
    0.050000     0.070000     0.000000
    0.010000    -0.000000    -0.010000
   -0.130000    -0.180000    -0.010000
   -0.040000     0.090000     0.050000
    0.020000     0.030000     0.020000
   -0.060000     0.060000     0.020000
   -0.120000     0.030000    -0.000000
   -0.110000     0.130000     0.090000
   -0.000000     0.000000     0.030000
vibration    71
    0.090000     0.040000     0.070000
    0.060000     0.060000     0.020000
    0.040000     0.130000    -0.020000
    0.030000    -0.030000     0.030000
   -0.010000    -0.010000    -0.020000
   -0.130000     0.120000    -0.010000
   -0.190000     0.120000    -0.020000
   -0.030000     0.020000     0.010000
    0.010000    -0.010000    -0.060000
    0.000000    -0.080000    -0.020000
   -0.020000    -0.110000    -0.050000
   -0.010000    -0.100000    -0.090000
   -0.030000    -0.130000    -0.030000
    0.040000    -0.090000    -0.010000
    0.080000    -0.040000    -0.010000
    0.140000     0.110000     0.080000
    0.100000    -0.010000     0.090000
    0.110000    -0.020000     0.050000
    0.080000     0.000000     0.020000
    0.130000    -0.030000     0.030000
   -0.020000    -0.030000    -0.010000
    0.090000     0.040000     0.010000
   -0.120000    -0.130000     0.010000
    0.010000     0.010000     0.060000
    0.040000     0.080000     0.010000
    0.010000    -0.010000     0.020000
   -0.120000    -0.190000     0.020000
   -0.040000     0.090000    -0.070000
    0.030000     0.030000    -0.030000
   -0.060000     0.060000    -0.020000
   -0.130000     0.040000     0.020000
   -0.110000     0.140000    -0.080000
    0.010000     0.100000    -0.090000
    0.020000     0.110000    -0.050000
   -0.000000     0.080000    -0.020000
    0.030000     0.130000    -0.030000
    0.030000    -0.020000     0.010000
   -0.040000     0.090000    -0.010000
    0.130000    -0.120000    -0.010000
   -0.010000     0.010000    -0.060000
   -0.080000     0.040000    -0.010000
    0.010000     0.010000    -0.020000
    0.190000    -0.120000    -0.020000
   -0.100000    -0.040000     0.070000
   -0.030000     0.030000     0.030000
   -0.060000    -0.060000     0.020000
   -0.040000    -0.130000    -0.020000
   -0.140000    -0.110000     0.080000
   -0.100000     0.010000     0.090000
   -0.110000     0.020000     0.050000
   -0.080000    -0.000000     0.010000
   -0.130000     0.030000     0.030000
    0.020000     0.030000    -0.010000
   -0.090000    -0.040000     0.010000
    0.120000     0.130000     0.010000
   -0.010000    -0.010000     0.060000
   -0.040000    -0.080000     0.010000
   -0.010000     0.010000     0.020000
    0.120000     0.190000     0.020000
    0.040000    -0.090000    -0.070000
   -0.030000    -0.030000    -0.030000
    0.060000    -0.060000    -0.020000
    0.130000    -0.040000     0.020000
    0.110000    -0.140000    -0.080000
   -0.000000     0.000000     0.000000
vibration    72
   -0.000000    -0.000000     0.010000
   -0.010000     0.010000    -0.010000
   -0.010000     0.020000    -0.020000
   -0.010000    -0.000000     0.000000
    0.020000    -0.000000    -0.000000
    0.010000     0.010000     0.030000
   -0.020000    -0.030000    -0.020000
    0.020000     0.020000     0.020000
    0.050000     0.090000    -0.080000
   -0.020000     0.010000    -0.000000
    0.000000    -0.010000    -0.000000
    0.040000    -0.030000    -0.080000
    0.040000     0.020000     0.070000
   -0.020000    -0.010000    -0.010000
    0.010000    -0.010000    -0.020000
    0.010000     0.020000     0.010000
   -0.200000     0.010000    -0.090000
   -0.160000     0.020000    -0.060000
   -0.100000     0.020000    -0.030000
   -0.130000    -0.020000    -0.040000
    0.070000     0.010000     0.020000
   -0.150000    -0.050000    -0.030000
    0.190000     0.140000     0.010000
    0.020000    -0.000000     0.020000
   -0.080000    -0.100000    -0.010000
   -0.010000     0.000000    -0.020000
    0.150000     0.270000    -0.040000
    0.060000    -0.120000     0.070000
   -0.020000    -0.030000     0.020000
    0.080000    -0.060000     0.030000
    0.170000    -0.020000     0.000000
    0.170000    -0.190000     0.110000
    0.040000    -0.030000     0.080000
    0.000000    -0.010000     0.000000
   -0.020000     0.010000     0.000000
    0.040000     0.020000    -0.070000
    0.020000     0.020000    -0.020000
   -0.020000    -0.010000     0.010000
    0.010000     0.020000    -0.030000
    0.050000     0.090000     0.080000
    0.010000    -0.010000     0.020000
    0.020000    -0.000000     0.000000
   -0.020000    -0.030000     0.020000
   -0.000000    -0.000000    -0.010000
   -0.010000    -0.000000    -0.000000
   -0.010000     0.010000     0.010000
   -0.010000     0.020000     0.020000
    0.010000     0.020000    -0.010000
   -0.200000     0.010000     0.090000
   -0.160000     0.020000     0.060000
   -0.100000     0.020000     0.030000
   -0.130000    -0.020000     0.040000
    0.070000     0.010000    -0.020000
   -0.150000    -0.050000     0.030000
    0.190000     0.140000    -0.010000
    0.020000    -0.000000    -0.020000
   -0.080000    -0.100000     0.010000
   -0.010000     0.000000     0.020000
    0.150000     0.270000     0.040000
    0.060000    -0.120000    -0.070000
   -0.020000    -0.030000    -0.020000
    0.080000    -0.060000    -0.030000
    0.170000    -0.020000    -0.000000
    0.170000    -0.190000    -0.110000
   -0.020000    -0.120000    -0.000000
vibration    73
   -0.120000    -0.060000    -0.070000
   -0.060000    -0.090000    -0.030000
   -0.020000    -0.170000    -0.000000
   -0.030000     0.020000    -0.020000
    0.000000     0.010000     0.020000
    0.140000    -0.190000    -0.010000
    0.270000    -0.150000     0.040000
    0.010000    -0.070000    -0.020000
   -0.000000    -0.020000    -0.020000
    0.020000     0.100000     0.030000
    0.020000     0.160000     0.060000
    0.010000     0.200000     0.090000
   -0.020000     0.130000     0.040000
   -0.050000     0.150000     0.030000
   -0.100000     0.080000     0.010000
   -0.190000    -0.170000    -0.110000
   -0.030000    -0.040000    -0.080000
   -0.010000    -0.000000    -0.000000
    0.010000     0.020000    -0.000000
    0.020000    -0.040000     0.070000
    0.020000    -0.020000     0.020000
   -0.010000     0.020000    -0.010000
    0.020000    -0.010000     0.030000
    0.090000    -0.050000    -0.080000
   -0.010000    -0.010000    -0.020000
   -0.000000    -0.020000    -0.000000
   -0.030000     0.020000    -0.020000
   -0.000000     0.000000     0.010000
   -0.000000     0.010000     0.000000
    0.010000     0.010000    -0.010000
    0.020000     0.010000    -0.020000
    0.020000    -0.010000     0.010000
    0.010000     0.200000    -0.090000
    0.020000     0.160000    -0.060000
    0.020000     0.100000    -0.030000
   -0.020000     0.130000    -0.040000
    0.010000    -0.070000     0.020000
   -0.050000     0.150000    -0.030000
    0.140000    -0.190000     0.010000
   -0.000000    -0.020000     0.020000
   -0.100000     0.080000    -0.010000
    0.000000     0.010000    -0.020000
    0.270000    -0.150000    -0.040000
   -0.120000    -0.060000     0.070000
   -0.030000     0.020000     0.020000
   -0.060000    -0.080000     0.030000
   -0.020000    -0.170000     0.000000
   -0.190000    -0.170000     0.110000
   -0.030000    -0.040000     0.080000
   -0.010000    -0.000000     0.000000
    0.010000     0.020000     0.000000
    0.020000    -0.040000    -0.070000
    0.020000    -0.020000    -0.020000
   -0.010000     0.020000     0.010000
    0.010000    -0.020000    -0.030000
    0.090000    -0.050000     0.080000
   -0.010000    -0.010000     0.020000
   -0.000000    -0.020000     0.000000
   -0.030000     0.020000     0.020000
   -0.000000     0.000000    -0.010000
   -0.000000     0.010000    -0.000000
    0.010000     0.010000     0.010000
    0.020000     0.010000     0.020000
    0.020000    -0.010000    -0.010000
   -0.120000     0.020000    -0.000000
vibration    74
    0.030000    -0.000000     0.000000
    0.060000    -0.030000     0.020000
    0.050000    -0.030000     0.030000
    0.050000    -0.020000     0.010000
   -0.050000    -0.000000    -0.010000
   -0.100000    -0.080000    -0.070000
    0.020000     0.070000     0.030000
   -0.080000    -0.100000    -0.060000
   -0.050000    -0.230000    -0.080000
    0.070000    -0.010000     0.020000
   -0.020000     0.030000     0.000000
   -0.060000     0.190000     0.040000
   -0.170000    -0.090000    -0.090000
    0.050000     0.080000     0.040000
   -0.010000     0.080000     0.030000
   -0.020000    -0.080000    -0.040000
   -0.200000    -0.060000    -0.040000
   -0.030000    -0.020000    -0.000000
    0.010000     0.080000    -0.020000
    0.090000    -0.170000     0.090000
    0.100000    -0.080000     0.060000
   -0.080000     0.050000    -0.040000
    0.080000    -0.100000     0.070000
    0.240000    -0.050000     0.080000
   -0.080000    -0.010000    -0.030000
    0.000000    -0.050000     0.020000
   -0.070000     0.020000    -0.030000
    0.000000     0.030000    -0.000000
    0.020000     0.050000    -0.010000
    0.030000     0.060000    -0.020000
    0.030000     0.060000    -0.030000
    0.080000    -0.020000     0.040000
    0.060000    -0.200000     0.040000
    0.020000    -0.040000     0.000000
   -0.080000     0.010000     0.020000
    0.170000     0.090000    -0.090000
    0.080000     0.100000    -0.060000
   -0.050000    -0.080000     0.040000
    0.100000     0.080000    -0.070000
    0.050000     0.240000    -0.080000
    0.010000    -0.080000     0.030000
    0.050000     0.000000    -0.010000
   -0.020000    -0.070000     0.030000
   -0.030000     0.000000     0.000000
   -0.050000     0.020000     0.010000
   -0.060000     0.030000     0.020000
   -0.060000     0.030000     0.030000
    0.020000     0.080000    -0.040000
    0.190000     0.060000    -0.040000
    0.030000     0.020000    -0.000000
   -0.010000    -0.070000    -0.020000
   -0.090000     0.170000     0.090000
   -0.100000     0.080000     0.060000
    0.080000    -0.050000    -0.040000
   -0.080000     0.090000     0.070000
   -0.230000     0.050000     0.080000
    0.080000     0.010000    -0.030000
   -0.000000     0.050000     0.010000
    0.070000    -0.030000    -0.030000
   -0.000000    -0.030000    -0.000000
   -0.020000    -0.050000    -0.010000
   -0.030000    -0.060000    -0.020000
   -0.030000    -0.050000    -0.030000
   -0.080000     0.020000     0.040000
    0.000000     0.000000     0.000000
vibration    75
   -0.050000    -0.000000    -0.010000
   -0.080000     0.030000    -0.020000
   -0.070000     0.020000    -0.030000
   -0.060000     0.030000    -0.010000
    0.070000     0.000000     0.020000
    0.150000     0.090000     0.100000
   -0.010000    -0.100000    -0.040000
    0.120000     0.140000     0.070000
    0.060000     0.310000     0.150000
   -0.100000     0.030000    -0.030000
    0.030000    -0.030000     0.000000
    0.090000    -0.250000    -0.050000
    0.230000     0.140000     0.120000
   -0.070000    -0.090000    -0.040000
   -0.000000    -0.100000    -0.040000
    0.000000     0.100000     0.030000
   -0.060000    -0.040000    -0.030000
    0.010000    -0.010000     0.010000
    0.020000     0.030000    -0.010000
    0.070000    -0.080000     0.060000
    0.030000    -0.030000     0.020000
   -0.010000     0.030000    -0.010000
    0.010000    -0.060000     0.030000
    0.090000    -0.020000     0.030000
   -0.030000     0.010000    -0.010000
   -0.000000    -0.020000     0.010000
   -0.050000    -0.030000    -0.010000
   -0.010000     0.020000    -0.010000
    0.010000     0.030000    -0.010000
    0.000000     0.040000    -0.010000
   -0.010000     0.030000    -0.020000
    0.010000     0.020000     0.010000
    0.090000    -0.250000     0.050000
    0.030000    -0.030000    -0.000000
   -0.100000     0.030000     0.030000
    0.240000     0.140000    -0.120000
    0.120000     0.140000    -0.070000
   -0.070000    -0.090000     0.040000
    0.150000     0.090000    -0.100000
    0.060000     0.310000    -0.150000
   -0.000000    -0.100000     0.040000
    0.080000     0.000000    -0.020000
   -0.010000    -0.100000     0.040000
   -0.050000    -0.000000     0.010000
   -0.060000     0.030000     0.010000
   -0.080000     0.030000     0.020000
   -0.070000     0.020000     0.030000
    0.010000     0.100000    -0.030000
   -0.060000    -0.040000     0.030000
    0.010000    -0.010000    -0.010000
    0.020000     0.030000     0.010000
    0.070000    -0.080000    -0.060000
    0.040000    -0.040000    -0.020000
   -0.010000     0.030000     0.010000
    0.010000    -0.060000    -0.030000
    0.100000    -0.020000    -0.030000
   -0.030000     0.010000     0.010000
   -0.000000    -0.030000    -0.010000
   -0.050000    -0.030000     0.010000
   -0.010000     0.030000     0.010000
    0.010000     0.030000     0.010000
    0.000000     0.040000     0.010000
   -0.010000     0.030000     0.020000
    0.010000     0.020000    -0.010000
   -0.010000     0.030000    -0.000000
vibration    76
    0.020000     0.010000     0.010000
    0.030000    -0.000000     0.010000
    0.030000     0.010000     0.020000
    0.030000    -0.010000     0.000000
   -0.020000     0.000000    -0.010000
   -0.060000    -0.010000    -0.030000
   -0.030000     0.050000     0.010000
   -0.030000    -0.030000    -0.020000
   -0.020000    -0.090000    -0.030000
    0.030000    -0.020000     0.010000
   -0.010000    -0.010000    -0.010000
   -0.040000     0.060000     0.030000
   -0.080000    -0.070000    -0.060000
    0.030000     0.010000     0.010000
    0.010000     0.020000     0.010000
    0.020000    -0.010000    -0.010000
   -0.250000    -0.090000    -0.050000
   -0.030000    -0.030000     0.000000
    0.030000     0.100000    -0.030000
    0.140000    -0.240000     0.120000
    0.140000    -0.120000     0.080000
   -0.090000     0.070000    -0.040000
    0.090000    -0.150000     0.100000
    0.310000    -0.060000     0.150000
   -0.100000     0.000000    -0.040000
    0.000000    -0.080000     0.020000
   -0.100000     0.010000    -0.040000
   -0.000000     0.050000    -0.010000
    0.030000     0.060000    -0.010000
    0.030000     0.080000    -0.020000
    0.020000     0.070000    -0.030000
    0.100000    -0.010000     0.030000
   -0.040000     0.070000    -0.030000
   -0.010000    -0.010000     0.010000
    0.030000    -0.020000    -0.010000
   -0.080000    -0.070000     0.060000
   -0.040000    -0.040000     0.020000
    0.030000     0.010000    -0.010000
   -0.060000    -0.010000     0.030000
   -0.020000    -0.100000     0.030000
    0.010000     0.030000    -0.010000
   -0.030000     0.000000     0.010000
   -0.030000     0.050000    -0.010000
    0.030000     0.010000    -0.010000
    0.030000    -0.010000    -0.010000
    0.040000    -0.000000    -0.010000
    0.030000     0.010000    -0.020000
    0.020000    -0.020000     0.010000
   -0.250000    -0.090000     0.050000
   -0.030000    -0.030000    -0.000000
    0.030000     0.100000     0.030000
    0.140000    -0.230000    -0.120000
    0.140000    -0.120000    -0.070000
   -0.090000     0.070000     0.040000
    0.090000    -0.140000    -0.100000
    0.300000    -0.060000    -0.140000
   -0.100000     0.000000     0.040000
    0.000000    -0.070000    -0.020000
   -0.100000     0.010000     0.040000
   -0.000000     0.050000     0.010000
    0.030000     0.060000     0.010000
    0.020000     0.080000     0.020000
    0.020000     0.070000     0.030000
    0.090000    -0.010000    -0.030000
    0.030000     0.010000     0.000000
vibration    77
    0.030000    -0.000000     0.000000
    0.050000    -0.020000     0.010000
    0.050000    -0.020000     0.020000
    0.040000    -0.020000     0.010000
   -0.060000    -0.000000    -0.020000
   -0.100000    -0.070000    -0.080000
    0.020000     0.070000     0.030000
   -0.090000    -0.100000    -0.060000
   -0.060000    -0.230000    -0.080000
    0.080000    -0.020000     0.030000
   -0.020000     0.030000    -0.000000
   -0.080000     0.190000     0.070000
   -0.180000    -0.100000    -0.110000
    0.050000     0.070000     0.030000
   -0.000000     0.080000     0.030000
   -0.010000    -0.080000    -0.020000
    0.190000     0.070000     0.070000
    0.030000     0.020000    -0.000000
   -0.020000    -0.070000     0.020000
   -0.100000     0.170000    -0.100000
   -0.100000     0.080000    -0.060000
    0.070000    -0.050000     0.030000
   -0.070000     0.100000    -0.070000
   -0.220000     0.050000    -0.080000
    0.070000     0.000000     0.030000
   -0.000000     0.050000    -0.010000
    0.070000    -0.020000     0.030000
   -0.000000    -0.030000     0.000000
   -0.020000    -0.040000     0.010000
   -0.020000    -0.050000     0.010000
   -0.020000    -0.050000     0.020000
   -0.070000     0.010000    -0.020000
    0.070000    -0.190000     0.070000
    0.020000    -0.030000     0.000000
   -0.070000     0.020000     0.020000
    0.170000     0.100000    -0.100000
    0.080000     0.100000    -0.060000
   -0.050000    -0.070000     0.030000
    0.100000     0.070000    -0.070000
    0.050000     0.230000    -0.080000
    0.000000    -0.070000     0.030000
    0.050000     0.000000    -0.010000
   -0.020000    -0.070000     0.030000
   -0.030000     0.000000     0.000000
   -0.040000     0.020000     0.010000
   -0.050000     0.020000     0.010000
   -0.050000     0.020000     0.020000
    0.010000     0.070000    -0.020000
   -0.190000    -0.080000     0.070000
   -0.030000    -0.020000    -0.000000
    0.020000     0.080000     0.030000
    0.100000    -0.180000    -0.110000
    0.100000    -0.090000    -0.060000
   -0.070000     0.050000     0.030000
    0.070000    -0.100000    -0.080000
    0.230000    -0.060000    -0.080000
   -0.080000    -0.000000     0.030000
    0.000000    -0.060000    -0.020000
   -0.070000     0.020000     0.030000
    0.000000     0.030000     0.000000
    0.020000     0.040000     0.010000
    0.020000     0.050000     0.010000
    0.020000     0.050000     0.020000
    0.080000    -0.010000    -0.020000
    0.000000    -0.000000    -0.000000
vibration    78
   -0.020000    -0.010000     0.060000
    0.010000     0.000000    -0.010000
    0.040000     0.030000    -0.090000
    0.000000    -0.000000     0.010000
   -0.000000     0.000000    -0.020000
   -0.040000    -0.040000     0.120000
    0.010000     0.020000    -0.030000
   -0.000000    -0.000000    -0.010000
    0.100000     0.080000    -0.330000
   -0.000000    -0.010000     0.020000
   -0.000000     0.000000    -0.000000
    0.080000     0.080000    -0.210000
   -0.050000    -0.040000     0.110000
   -0.000000    -0.000000     0.010000
    0.040000     0.040000    -0.110000
    0.010000     0.010000    -0.040000
    0.080000    -0.080000    -0.210000
    0.000000     0.000000    -0.000000
   -0.010000     0.000000     0.020000
   -0.040000     0.050000     0.110000
   -0.000000     0.000000    -0.010000
   -0.000000     0.000000     0.010000
   -0.040000     0.040000     0.120000
    0.080000    -0.100000    -0.330000
    0.040000    -0.040000    -0.110000
    0.000000     0.000000    -0.020000
    0.020000    -0.010000    -0.030000
   -0.010000     0.020000     0.060000
   -0.000000    -0.000000     0.010000
    0.000000    -0.010000    -0.010000
    0.030000    -0.040000    -0.090000
    0.010000    -0.010000    -0.040000
   -0.080000    -0.080000    -0.210000
    0.000000    -0.000000    -0.000000
    0.000000     0.010000     0.020000
    0.050000     0.040000     0.110000
    0.000000     0.000000    -0.010000
    0.000000     0.000000     0.010000
    0.040000     0.040000     0.120000
   -0.100000    -0.080000    -0.330000
   -0.040000    -0.040000    -0.110000
    0.000000    -0.000000    -0.020000
   -0.010000    -0.020000    -0.030000
    0.020000     0.010000     0.060000
   -0.000000     0.000000     0.010000
   -0.010000    -0.000000    -0.010000
   -0.040000    -0.030000    -0.090000
   -0.010000    -0.010000    -0.040000
   -0.080000     0.080000    -0.210000
   -0.000000    -0.000000    -0.000000
    0.010000    -0.000000     0.020000
    0.040000    -0.050000     0.110000
    0.000000    -0.000000    -0.010000
    0.000000    -0.000000     0.010000
    0.040000    -0.040000     0.120000
   -0.080000     0.100000    -0.330000
   -0.040000     0.040000    -0.110000
   -0.000000    -0.000000    -0.020000
   -0.020000     0.010000    -0.030000
    0.010000    -0.020000     0.060000
    0.000000     0.000000     0.010000
   -0.000000     0.010000    -0.010000
   -0.030000     0.040000    -0.090000
   -0.010000     0.010000    -0.040000
    0.000000    -0.000000    -0.000000
vibration    79
    0.010000     0.000000    -0.030000
   -0.010000    -0.000000     0.010000
   -0.020000    -0.020000     0.060000
    0.000000     0.000000    -0.010000
    0.000000    -0.000000     0.010000
    0.020000     0.010000    -0.060000
    0.010000    -0.010000     0.010000
   -0.000000    -0.010000     0.020000
   -0.000000     0.000000     0.010000
    0.000000     0.010000    -0.000000
    0.000000     0.000000     0.000000
   -0.010000    -0.010000     0.040000
    0.010000     0.010000    -0.020000
    0.000000     0.010000    -0.010000
   -0.020000    -0.020000     0.050000
   -0.010000    -0.010000     0.010000
   -0.110000     0.110000     0.290000
   -0.010000    -0.000000    -0.000000
    0.010000    -0.010000    -0.040000
    0.050000    -0.060000    -0.150000
    0.010000    -0.000000     0.020000
   -0.000000    -0.000000    -0.020000
    0.060000    -0.060000    -0.170000
   -0.120000     0.140000     0.470000
   -0.050000     0.050000     0.160000
   -0.000000    -0.000000     0.010000
   -0.020000     0.020000     0.040000
    0.020000    -0.020000    -0.070000
   -0.000000     0.010000     0.000000
   -0.000000     0.010000     0.010000
   -0.020000     0.040000     0.090000
   -0.010000     0.020000     0.050000
   -0.010000    -0.010000    -0.040000
    0.000000     0.000000    -0.000000
    0.000000     0.010000     0.000000
    0.010000     0.010000     0.020000
   -0.000000    -0.010000    -0.020000
    0.000000     0.010000     0.010000
    0.020000     0.010000     0.060000
   -0.000000    -0.000000    -0.010000
   -0.020000    -0.020000    -0.060000
    0.000000    -0.000000    -0.010000
    0.000000    -0.010000    -0.010000
    0.010000     0.000000     0.030000
    0.000000     0.000000     0.010000
   -0.010000    -0.000000    -0.010000
   -0.020000    -0.020000    -0.060000
   -0.010000    -0.010000    -0.010000
   -0.110000     0.110000    -0.290000
   -0.010000    -0.000000     0.000000
    0.010000    -0.010000     0.040000
    0.050000    -0.060000     0.150000
    0.010000    -0.000000    -0.020000
   -0.000000    -0.000000     0.020000
    0.060000    -0.060000     0.170000
   -0.120000     0.140000    -0.470000
   -0.050000     0.050000    -0.160000
   -0.000000    -0.000000    -0.010000
   -0.020000     0.020000    -0.040000
    0.020000    -0.020000     0.070000
   -0.000000     0.010000    -0.000000
   -0.000000     0.010000    -0.010000
   -0.020000     0.040000    -0.090000
   -0.010000     0.020000    -0.050000
   -0.000000     0.000000    -0.000000
vibration    80
   -0.020000    -0.020000     0.070000
    0.010000     0.000000    -0.010000
    0.040000     0.020000    -0.090000
    0.010000     0.000000    -0.000000
   -0.000000     0.000000    -0.010000
   -0.060000    -0.060000     0.170000
    0.020000     0.020000    -0.040000
   -0.000000    -0.010000    -0.020000
    0.140000     0.120000    -0.470000
   -0.010000    -0.010000     0.040000
   -0.000000     0.010000     0.000000
    0.110000     0.110000    -0.290000
   -0.060000    -0.050000     0.150000
   -0.000000     0.000000     0.020000
    0.050000     0.050000    -0.160000
    0.020000     0.010000    -0.050000
   -0.010000     0.010000     0.040000
    0.000000    -0.000000     0.000000
    0.010000    -0.000000    -0.000000
    0.010000    -0.010000    -0.020000
   -0.010000     0.000000     0.020000
    0.010000    -0.000000    -0.010000
    0.010000    -0.020000    -0.060000
    0.000000     0.000000     0.010000
   -0.020000     0.020000     0.050000
   -0.000000    -0.000000     0.010000
   -0.010000    -0.010000     0.010000
    0.000000    -0.010000    -0.030000
    0.000000    -0.000000    -0.010000
   -0.000000     0.010000     0.010000
   -0.020000     0.020000     0.060000
   -0.010000     0.010000     0.010000
    0.100000     0.110000     0.290000
   -0.000000     0.010000    -0.000000
   -0.010000    -0.010000    -0.040000
   -0.060000    -0.050000    -0.150000
   -0.000000    -0.010000     0.020000
   -0.000000     0.000000    -0.020000
   -0.060000    -0.060000    -0.170000
    0.140000     0.120000     0.470000
    0.050000     0.050000     0.160000
   -0.000000     0.000000     0.010000
    0.020000     0.020000     0.040000
   -0.020000    -0.020000    -0.070000
    0.010000     0.000000     0.000000
    0.010000     0.000000     0.010000
    0.040000     0.020000     0.090000
    0.020000     0.010000     0.050000
   -0.010000     0.010000    -0.040000
    0.000000    -0.000000    -0.000000
    0.010000    -0.000000     0.000000
    0.010000    -0.010000     0.020000
   -0.010000     0.000000    -0.020000
    0.010000    -0.000000     0.010000
    0.010000    -0.020000     0.060000
   -0.000000     0.000000    -0.010000
   -0.020000     0.020000    -0.060000
   -0.000000    -0.000000    -0.010000
   -0.010000    -0.000000    -0.010000
    0.000000    -0.010000     0.030000
    0.000000    -0.000000     0.010000
   -0.000000     0.010000    -0.010000
   -0.020000     0.020000    -0.060000
   -0.010000     0.010000    -0.010000
    0.000000     0.000000    -0.000000
vibration    81
   -0.020000    -0.020000     0.060000
    0.000000    -0.000000    -0.000000
    0.020000     0.010000    -0.060000
    0.010000     0.010000    -0.020000
   -0.000000    -0.000000     0.010000
   -0.040000    -0.060000     0.150000
    0.020000     0.010000    -0.040000
    0.000000    -0.000000    -0.020000
    0.090000     0.080000    -0.310000
   -0.010000    -0.010000     0.030000
    0.000000     0.010000    -0.000000
    0.080000     0.080000    -0.210000
   -0.040000    -0.030000     0.110000
   -0.010000    -0.000000     0.020000
    0.050000     0.050000    -0.140000
    0.010000     0.010000    -0.040000
   -0.080000     0.080000     0.200000
   -0.010000     0.000000     0.000000
    0.010000    -0.010000    -0.030000
    0.030000    -0.040000    -0.110000
    0.000000     0.000000     0.020000
    0.000000    -0.000000    -0.020000
    0.060000    -0.040000    -0.150000
   -0.080000     0.090000     0.310000
   -0.050000     0.050000     0.140000
    0.000000    -0.000000    -0.010000
   -0.010000     0.020000     0.040000
    0.020000    -0.020000    -0.060000
   -0.010000     0.010000     0.020000
    0.000000     0.000000     0.000000
   -0.010000     0.020000     0.060000
   -0.000000     0.010000     0.040000
   -0.080000    -0.080000    -0.200000
   -0.000000    -0.010000    -0.000000
    0.010000     0.010000     0.030000
    0.040000     0.030000     0.110000
   -0.000000     0.000000    -0.020000
    0.000000     0.000000     0.020000
    0.040000     0.060000     0.150000
   -0.090000    -0.080000    -0.310000
   -0.050000    -0.050000    -0.140000
    0.000000     0.000000     0.010000
   -0.020000    -0.010000    -0.040000
    0.020000     0.020000     0.060000
   -0.010000    -0.010000    -0.020000
   -0.000000     0.000000    -0.000000
   -0.020000    -0.010000    -0.060000
   -0.010000    -0.000000    -0.040000
    0.080000    -0.080000     0.210000
    0.010000    -0.000000     0.000000
   -0.010000     0.010000    -0.030000
   -0.030000     0.040000    -0.110000
   -0.000000    -0.000000     0.020000
   -0.000000     0.000000    -0.020000
   -0.060000     0.040000    -0.150000
    0.080000    -0.090000     0.310000
    0.050000    -0.050000     0.140000
   -0.000000     0.000000    -0.010000
    0.010000    -0.020000     0.040000
   -0.020000     0.020000    -0.060000
    0.010000    -0.010000     0.020000
   -0.000000    -0.000000     0.000000
    0.010000    -0.020000     0.060000
    0.000000    -0.010000     0.040000
    0.000000    -0.000000     0.000000
vibration    82
   -0.020000    -0.010000     0.030000
   -0.010000    -0.010000     0.030000
    0.000000    -0.000000     0.010000
    0.020000     0.020000    -0.060000
   -0.050000    -0.040000     0.150000
    0.050000     0.050000    -0.140000
   -0.010000    -0.020000     0.040000
    0.020000     0.020000    -0.060000
   -0.030000    -0.010000     0.080000
   -0.110000    -0.100000     0.310000
    0.030000     0.030000    -0.070000
    0.050000     0.040000    -0.120000
    0.000000    -0.000000     0.040000
    0.030000     0.020000    -0.080000
    0.040000     0.030000    -0.120000
   -0.000000     0.010000    -0.010000
    0.040000    -0.050000    -0.120000
    0.030000    -0.030000    -0.070000
   -0.100000     0.110000     0.310000
   -0.000000    -0.000000     0.040000
    0.020000    -0.020000    -0.060000
    0.020000    -0.030000    -0.080000
    0.050000    -0.050000    -0.140000
   -0.010000     0.030000     0.080000
    0.030000    -0.040000    -0.120000
   -0.040000     0.050000     0.150000
   -0.020000     0.010000     0.040000
   -0.010000     0.020000     0.030000
    0.020000    -0.020000    -0.060000
   -0.010000     0.010000     0.030000
   -0.000000    -0.000000     0.010000
    0.010000     0.000000    -0.010000
   -0.050000    -0.040000    -0.130000
   -0.030000    -0.030000    -0.070000
    0.110000     0.110000     0.320000
   -0.000000     0.000000     0.040000
   -0.020000    -0.030000    -0.060000
   -0.030000    -0.020000    -0.090000
   -0.050000    -0.050000    -0.150000
    0.030000     0.010000     0.080000
   -0.040000    -0.030000    -0.120000
    0.050000     0.040000     0.160000
    0.010000     0.020000     0.040000
    0.020000     0.010000     0.030000
   -0.020000    -0.020000    -0.060000
    0.010000     0.010000     0.030000
   -0.000000     0.000000     0.010000
    0.000000    -0.010000    -0.010000
   -0.040000     0.050000    -0.130000
   -0.030000     0.030000    -0.070000
    0.110000    -0.110000     0.320000
    0.000000     0.000000     0.040000
   -0.030000     0.020000    -0.070000
   -0.020000     0.030000    -0.090000
   -0.050000     0.050000    -0.150000
    0.010000    -0.030000     0.080000
   -0.030000     0.040000    -0.120000
    0.040000    -0.050000     0.160000
    0.020000    -0.010000     0.040000
    0.010000    -0.020000     0.030000
   -0.020000     0.020000    -0.060000
    0.010000    -0.010000     0.030000
    0.000000     0.000000     0.010000
   -0.010000    -0.000000    -0.010000
   -0.000000    -0.000000    -0.000000
vibration    83
   -0.020000    -0.010000     0.030000
   -0.010000    -0.000000     0.030000
   -0.000000    -0.010000     0.010000
    0.020000     0.020000    -0.050000
   -0.040000    -0.040000     0.150000
    0.040000     0.040000    -0.130000
   -0.010000    -0.020000     0.040000
    0.020000     0.020000    -0.070000
   -0.040000    -0.020000     0.100000
   -0.100000    -0.100000     0.290000
    0.030000     0.030000    -0.070000
    0.040000     0.040000    -0.110000
    0.000000     0.000000     0.030000
    0.030000     0.010000    -0.080000
    0.040000     0.030000    -0.120000
   -0.000000     0.010000    -0.020000
   -0.060000     0.070000     0.180000
   -0.030000     0.030000     0.070000
    0.110000    -0.110000    -0.320000
    0.000000    -0.000000    -0.060000
   -0.020000     0.020000     0.050000
   -0.020000     0.030000     0.100000
   -0.060000     0.060000     0.170000
   -0.030000     0.010000     0.030000
   -0.020000     0.030000     0.100000
    0.040000    -0.040000    -0.150000
    0.020000    -0.010000    -0.050000
    0.000000    -0.020000    -0.020000
   -0.020000     0.020000     0.050000
    0.010000    -0.010000    -0.030000
    0.010000    -0.000000    -0.020000
   -0.010000    -0.000000     0.010000
    0.040000     0.040000     0.110000
    0.030000     0.030000     0.070000
   -0.100000    -0.100000    -0.300000
    0.000000     0.000000    -0.030000
    0.020000     0.020000     0.070000
    0.030000     0.010000     0.080000
    0.040000     0.040000     0.130000
   -0.040000    -0.020000    -0.100000
    0.040000     0.030000     0.120000
   -0.040000    -0.040000    -0.150000
   -0.010000    -0.020000    -0.040000
   -0.020000    -0.010000    -0.030000
    0.020000     0.020000     0.060000
   -0.010000    -0.000000    -0.030000
   -0.000000    -0.010000    -0.010000
   -0.000000     0.010000     0.020000
   -0.070000     0.070000    -0.190000
   -0.030000     0.030000    -0.070000
    0.110000    -0.110000     0.320000
    0.000000    -0.000000     0.060000
   -0.020000     0.020000    -0.050000
   -0.020000     0.030000    -0.100000
   -0.060000     0.060000    -0.170000
   -0.030000     0.010000    -0.030000
   -0.020000     0.030000    -0.100000
    0.040000    -0.040000     0.150000
    0.020000    -0.010000     0.050000
    0.000000    -0.020000     0.020000
   -0.020000     0.020000    -0.050000
    0.010000    -0.010000     0.030000
    0.010000    -0.000000     0.020000
   -0.010000    -0.000000    -0.010000
   -0.000000    -0.000000    -0.000000
vibration    84
   -0.020000    -0.000000     0.020000
   -0.010000    -0.010000     0.030000
   -0.000000    -0.010000     0.020000
    0.020000     0.020000    -0.050000
   -0.040000    -0.040000     0.150000
    0.060000     0.060000    -0.170000
   -0.010000    -0.020000     0.050000
    0.020000     0.020000    -0.050000
    0.010000     0.030000    -0.030000
   -0.110000    -0.110000     0.320000
    0.030000     0.030000    -0.070000
    0.070000     0.070000    -0.190000
   -0.000000    -0.000000     0.060000
    0.030000     0.020000    -0.100000
    0.030000     0.020000    -0.100000
   -0.000000     0.010000    -0.010000
    0.040000    -0.040000    -0.110000
    0.030000    -0.030000    -0.070000
   -0.100000     0.100000     0.300000
    0.000000    -0.000000     0.030000
    0.020000    -0.020000    -0.070000
    0.010000    -0.030000    -0.080000
    0.040000    -0.040000    -0.130000
   -0.020000     0.040000     0.100000
    0.030000    -0.040000    -0.120000
   -0.040000     0.040000     0.150000
   -0.020000     0.010000     0.040000
   -0.010000     0.020000     0.030000
    0.020000    -0.020000    -0.060000
   -0.000000     0.010000     0.030000
   -0.010000     0.000000     0.010000
    0.010000     0.000000    -0.020000
    0.070000     0.060000     0.180000
    0.030000     0.030000     0.070000
   -0.110000    -0.110000    -0.320000
   -0.000000    -0.000000    -0.060000
    0.020000     0.020000     0.050000
    0.030000     0.020000     0.100000
    0.060000     0.060000     0.170000
    0.010000     0.030000     0.030000
    0.030000     0.020000     0.090000
   -0.040000    -0.040000    -0.150000
   -0.010000    -0.020000    -0.050000
   -0.020000    -0.000000    -0.020000
    0.020000     0.020000     0.050000
   -0.010000    -0.000000    -0.030000
   -0.000000    -0.010000    -0.020000
   -0.000000     0.010000     0.010000
    0.040000    -0.040000     0.110000
    0.030000    -0.030000     0.060000
   -0.100000     0.100000    -0.290000
    0.000000    -0.000000    -0.030000
    0.020000    -0.020000     0.060000
    0.010000    -0.030000     0.080000
    0.040000    -0.040000     0.130000
   -0.020000     0.040000    -0.100000
    0.030000    -0.040000     0.120000
   -0.040000     0.040000    -0.140000
   -0.020000     0.010000    -0.040000
   -0.010000     0.020000    -0.030000
    0.020000    -0.020000     0.050000
   -0.000000     0.010000    -0.030000
   -0.010000     0.000000    -0.010000
    0.010000     0.000000     0.020000
   -0.000000     0.000000    -0.000000
vibration    85
   -0.010000    -0.000000     0.020000
   -0.010000    -0.000000     0.030000
   -0.010000    -0.010000     0.030000
    0.020000     0.020000    -0.050000
   -0.040000    -0.040000     0.140000
    0.060000     0.060000    -0.170000
   -0.010000    -0.020000     0.050000
    0.010000     0.020000    -0.040000
    0.020000     0.040000    -0.070000
   -0.110000    -0.100000     0.300000
    0.020000     0.030000    -0.060000
    0.070000     0.060000    -0.180000
   -0.000000    -0.000000     0.060000
    0.030000     0.020000    -0.100000
    0.020000     0.020000    -0.070000
   -0.000000     0.010000    -0.010000
   -0.060000     0.070000     0.180000
   -0.030000     0.020000     0.060000
    0.100000    -0.110000    -0.300000
    0.000000    -0.000000    -0.060000
   -0.020000     0.010000     0.040000
   -0.020000     0.030000     0.100000
   -0.060000     0.060000     0.170000
   -0.040000     0.020000     0.080000
   -0.020000     0.020000     0.070000
    0.040000    -0.040000    -0.130000
    0.020000    -0.010000    -0.050000
    0.000000    -0.010000    -0.020000
   -0.020000     0.020000     0.050000
    0.000000    -0.010000    -0.030000
    0.010000    -0.010000    -0.030000
   -0.010000    -0.000000     0.010000
   -0.070000    -0.060000    -0.170000
   -0.020000    -0.030000    -0.060000
    0.100000     0.100000     0.300000
    0.000000     0.000000     0.060000
   -0.010000    -0.020000    -0.040000
   -0.030000    -0.020000    -0.100000
   -0.060000    -0.060000    -0.170000
   -0.020000    -0.040000    -0.080000
   -0.020000    -0.010000    -0.070000
    0.040000     0.040000     0.130000
    0.010000     0.020000     0.050000
    0.010000     0.000000     0.020000
   -0.020000    -0.020000    -0.050000
    0.010000     0.000000     0.020000
    0.010000     0.010000     0.030000
    0.000000    -0.010000    -0.010000
    0.060000    -0.070000     0.170000
    0.030000    -0.020000     0.060000
   -0.100000     0.100000    -0.300000
   -0.000000     0.000000    -0.060000
    0.020000    -0.010000     0.040000
    0.020000    -0.030000     0.100000
    0.060000    -0.060000     0.170000
    0.040000    -0.020000     0.080000
    0.010000    -0.020000     0.070000
   -0.040000     0.040000    -0.130000
   -0.020000     0.010000    -0.050000
   -0.000000     0.010000    -0.020000
    0.020000    -0.020000     0.050000
   -0.000000     0.010000    -0.020000
   -0.010000     0.010000    -0.030000
    0.010000     0.000000     0.010000
   -0.000000     0.000000     0.000000
vibration    86
    0.010000     0.000000    -0.020000
    0.000000     0.000000    -0.000000
   -0.010000    -0.010000     0.030000
   -0.000000    -0.000000     0.010000
    0.010000     0.010000    -0.040000
    0.010000     0.000000    -0.010000
    0.000000    -0.000000     0.000000
   -0.010000    -0.010000     0.040000
    0.140000     0.130000    -0.440000
   -0.000000    -0.000000     0.010000
   -0.000000     0.000000     0.000000
    0.030000     0.030000    -0.090000
   -0.010000    -0.010000     0.050000
    0.010000     0.010000    -0.030000
   -0.020000    -0.020000     0.060000
   -0.000000    -0.000000     0.010000
   -0.030000     0.030000     0.090000
   -0.000000    -0.000000    -0.000000
    0.000000    -0.000000    -0.010000
    0.010000    -0.010000    -0.050000
    0.010000    -0.010000    -0.040000
   -0.010000     0.010000     0.030000
   -0.000000     0.010000     0.010000
   -0.130000     0.140000     0.440000
    0.020000    -0.020000    -0.060000
   -0.010000     0.010000     0.040000
    0.000000     0.000000    -0.000000
   -0.000000     0.010000     0.020000
    0.000000    -0.000000    -0.010000
   -0.000000     0.000000     0.000000
    0.010000    -0.010000    -0.030000
    0.000000    -0.000000    -0.010000
   -0.030000    -0.030000    -0.090000
    0.000000    -0.000000     0.000000
    0.000000     0.000000     0.010000
    0.010000     0.010000     0.050000
    0.010000     0.010000     0.040000
   -0.010000    -0.010000    -0.030000
   -0.010000    -0.000000    -0.010000
   -0.140000    -0.130000    -0.440000
    0.020000     0.020000     0.060000
   -0.010000    -0.010000    -0.040000
   -0.000000     0.000000     0.000000
   -0.010000    -0.000000    -0.020000
    0.000000     0.000000     0.010000
   -0.000000    -0.000000    -0.000000
    0.010000     0.010000     0.030000
    0.000000     0.000000     0.010000
    0.030000    -0.030000     0.090000
    0.000000     0.000000    -0.000000
   -0.000000     0.000000    -0.010000
   -0.010000     0.010000    -0.050000
   -0.010000     0.010000    -0.040000
    0.010000    -0.010000     0.030000
    0.000000    -0.010000     0.010000
    0.130000    -0.140000     0.430000
   -0.020000     0.020000    -0.060000
    0.010000    -0.010000     0.040000
   -0.000000    -0.000000    -0.000000
    0.000000    -0.010000     0.020000
   -0.000000     0.000000    -0.010000
    0.000000    -0.000000     0.000000
   -0.010000     0.010000    -0.030000
   -0.000000     0.000000    -0.010000
   -0.000000     0.000000     0.000000
vibration    87
    0.000000     0.000000    -0.010000
    0.000000     0.000000     0.000000
   -0.000000     0.000000     0.000000
   -0.000000    -0.000000     0.010000
    0.000000     0.000000    -0.010000
    0.000000     0.010000    -0.010000
   -0.010000     0.000000     0.010000
    0.000000     0.000000    -0.010000
   -0.010000    -0.000000     0.020000
   -0.010000    -0.010000     0.020000
    0.000000    -0.000000    -0.010000
   -0.000000    -0.010000     0.010000
    0.000000    -0.000000    -0.010000
    0.010000     0.000000    -0.010000
   -0.010000    -0.010000     0.020000
    0.000000     0.000000     0.000000
    0.040000    -0.050000    -0.140000
    0.000000     0.000000    -0.000000
   -0.020000     0.020000     0.050000
   -0.010000     0.010000     0.070000
   -0.010000     0.010000     0.040000
    0.010000    -0.020000    -0.060000
    0.010000    -0.010000    -0.020000
    0.180000    -0.190000    -0.600000
   -0.040000     0.040000     0.110000
    0.020000    -0.020000    -0.070000
   -0.010000     0.010000     0.010000
    0.010000    -0.010000    -0.030000
   -0.000000     0.010000     0.020000
    0.000000    -0.000000    -0.010000
   -0.010000     0.020000     0.050000
    0.000000    -0.000000     0.010000
   -0.010000    -0.010000    -0.010000
    0.000000    -0.000000     0.010000
   -0.010000    -0.010000    -0.020000
    0.000000    -0.000000     0.010000
    0.000000     0.000000     0.010000
    0.010000     0.000000     0.010000
    0.000000     0.010000     0.010000
   -0.010000    -0.010000    -0.040000
   -0.010000    -0.010000    -0.020000
    0.000000     0.000000     0.010000
   -0.010000     0.000000    -0.010000
    0.000000     0.000000     0.010000
   -0.000000    -0.000000    -0.010000
    0.000000     0.000000    -0.000000
   -0.000000     0.000000    -0.000000
    0.000000     0.000000     0.000000
    0.040000    -0.050000     0.140000
    0.000000     0.000000     0.000000
   -0.010000     0.020000    -0.050000
   -0.010000     0.010000    -0.070000
   -0.010000     0.010000    -0.040000
    0.010000    -0.020000     0.060000
    0.010000    -0.010000     0.020000
    0.180000    -0.190000     0.600000
   -0.040000     0.040000    -0.110000
    0.020000    -0.020000     0.070000
   -0.010000     0.010000    -0.010000
    0.010000    -0.010000     0.030000
   -0.000000     0.010000    -0.020000
    0.000000    -0.000000     0.010000
   -0.010000     0.020000    -0.050000
    0.000000    -0.000000    -0.010000
    0.000000    -0.000000    -0.000000
vibration    88
   -0.010000    -0.010000     0.030000
   -0.000000    -0.000000     0.010000
    0.020000     0.010000    -0.050000
    0.010000     0.000000    -0.020000
   -0.020000    -0.020000     0.070000
   -0.010000    -0.010000     0.020000
    0.010000     0.010000    -0.010000
    0.010000     0.010000    -0.040000
   -0.190000    -0.180000     0.600000
    0.020000     0.020000    -0.050000
    0.000000    -0.000000     0.000000
   -0.050000    -0.040000     0.140000
    0.010000     0.010000    -0.070000
   -0.020000    -0.020000     0.060000
    0.040000     0.040000    -0.110000
   -0.000000    -0.000000    -0.010000
   -0.010000     0.000000     0.010000
   -0.000000    -0.000000    -0.010000
   -0.010000     0.010000     0.020000
   -0.000000    -0.000000    -0.010000
    0.000000    -0.000000    -0.010000
    0.000000    -0.010000    -0.010000
    0.010000    -0.000000    -0.010000
   -0.010000     0.010000     0.030000
   -0.010000     0.010000     0.020000
    0.000000    -0.000000    -0.010000
    0.000000     0.010000     0.010000
    0.000000    -0.000000    -0.010000
   -0.000000     0.000000     0.010000
    0.000000    -0.000000     0.000000
    0.000000     0.000000     0.000000
    0.000000    -0.000000     0.000000
   -0.050000    -0.040000    -0.140000
    0.000000    -0.000000    -0.000000
    0.020000     0.020000     0.050000
    0.010000     0.010000     0.070000
    0.010000     0.010000     0.040000
   -0.020000    -0.010000    -0.060000
   -0.010000    -0.010000    -0.020000
   -0.190000    -0.180000    -0.600000
    0.040000     0.040000     0.110000
   -0.020000    -0.020000    -0.070000
    0.010000     0.010000     0.010000
   -0.010000    -0.010000    -0.030000
    0.010000     0.000000     0.020000
   -0.000000    -0.000000    -0.010000
    0.020000     0.010000     0.050000
   -0.000000    -0.000000     0.010000
   -0.010000     0.000000    -0.010000
   -0.000000    -0.000000     0.010000
   -0.010000     0.010000    -0.020000
   -0.000000    -0.000000     0.010000
    0.000000    -0.000000     0.010000
    0.000000    -0.010000     0.010000
    0.010000    -0.000000     0.010000
   -0.010000     0.010000    -0.030000
   -0.010000     0.010000    -0.020000
    0.000000    -0.000000     0.010000
    0.000000     0.010000    -0.010000
    0.000000    -0.000000     0.010000
   -0.000000     0.000000    -0.010000
    0.000000    -0.000000    -0.000000
    0.000000     0.000000    -0.000000
    0.000000    -0.000000    -0.000000
   -0.000000    -0.000000    -0.000000
vibration    89
   -0.010000    -0.010000     0.030000
   -0.000000    -0.000000     0.010000
    0.010000     0.010000    -0.040000
    0.010000     0.000000    -0.020000
   -0.020000    -0.020000     0.060000
   -0.000000    -0.010000     0.010000
    0.010000     0.000000    -0.010000
    0.000000     0.000000    -0.020000
   -0.130000    -0.130000     0.420000
    0.020000     0.020000    -0.060000
   -0.000000    -0.000000     0.010000
   -0.040000    -0.030000     0.100000
    0.010000     0.010000    -0.050000
   -0.020000    -0.010000     0.060000
    0.030000     0.030000    -0.100000
   -0.000000    -0.000000    -0.010000
   -0.030000     0.040000     0.100000
   -0.000000     0.000000     0.010000
    0.020000    -0.020000    -0.060000
    0.010000    -0.010000    -0.050000
    0.000000    -0.000000    -0.020000
   -0.010000     0.020000     0.060000
   -0.010000     0.000000     0.010000
   -0.120000     0.130000     0.410000
    0.030000    -0.030000    -0.100000
   -0.020000     0.020000     0.060000
    0.000000    -0.010000    -0.010000
   -0.010000     0.010000     0.030000
    0.000000    -0.010000    -0.020000
   -0.000000     0.000000     0.010000
    0.010000    -0.010000    -0.040000
   -0.000000     0.000000    -0.010000
    0.040000     0.030000     0.100000
    0.000000     0.000000     0.010000
   -0.020000    -0.020000    -0.060000
   -0.010000    -0.010000    -0.050000
   -0.000000    -0.000000    -0.020000
    0.020000     0.010000     0.060000
    0.000000     0.010000     0.010000
    0.130000     0.130000     0.410000
   -0.030000    -0.030000    -0.100000
    0.020000     0.020000     0.070000
   -0.010000    -0.000000    -0.020000
    0.010000     0.010000     0.030000
   -0.010000    -0.000000    -0.020000
    0.000000     0.000000     0.010000
   -0.010000    -0.010000    -0.040000
    0.000000     0.000000    -0.010000
    0.030000    -0.040000     0.100000
    0.000000    -0.000000     0.010000
   -0.020000     0.020000    -0.060000
   -0.010000     0.010000    -0.050000
   -0.000000     0.000000    -0.020000
    0.010000    -0.020000     0.060000
    0.010000    -0.000000     0.010000
    0.130000    -0.130000     0.420000
   -0.030000     0.030000    -0.100000
    0.020000    -0.020000     0.070000
   -0.000000     0.010000    -0.020000
    0.010000    -0.010000     0.030000
   -0.000000     0.010000    -0.020000
    0.000000    -0.000000     0.010000
   -0.010000     0.010000    -0.040000
    0.000000    -0.000000    -0.010000
    0.000000    -0.000000     0.010000
vibration    90
   -0.010000    -0.010000     0.030000
   -0.010000    -0.010000     0.020000
    0.020000     0.020000    -0.060000
    0.010000     0.010000    -0.030000
   -0.040000    -0.040000     0.140000
    0.050000     0.050000    -0.160000
   -0.010000    -0.010000     0.040000
   -0.030000    -0.040000     0.120000
    0.100000     0.080000    -0.300000
    0.050000     0.050000    -0.150000
   -0.010000    -0.010000     0.030000
    0.020000     0.010000    -0.040000
    0.000000     0.000000     0.020000
   -0.030000    -0.030000     0.090000
    0.050000     0.040000    -0.140000
    0.010000     0.010000    -0.020000
   -0.010000     0.020000     0.040000
    0.010000    -0.010000    -0.030000
   -0.050000     0.050000     0.150000
   -0.000000     0.000000    -0.020000
    0.040000    -0.040000    -0.120000
    0.030000    -0.030000    -0.090000
   -0.050000     0.050000     0.160000
   -0.080000     0.100000     0.300000
   -0.040000     0.050000     0.140000
    0.040000    -0.040000    -0.140000
    0.010000    -0.010000    -0.040000
    0.010000    -0.010000    -0.030000
   -0.010000     0.010000     0.030000
    0.010000    -0.010000    -0.020000
   -0.020000     0.020000     0.060000
   -0.010000     0.010000     0.020000
   -0.020000    -0.010000    -0.040000
    0.010000     0.010000     0.030000
   -0.050000    -0.050000    -0.150000
   -0.000000    -0.000000     0.020000
    0.040000     0.040000     0.120000
    0.030000     0.030000     0.090000
   -0.050000    -0.050000    -0.160000
   -0.100000    -0.080000    -0.300000
   -0.050000    -0.040000    -0.140000
    0.040000     0.040000     0.140000
    0.010000     0.010000     0.040000
    0.010000     0.010000     0.030000
   -0.010000    -0.010000    -0.030000
    0.010000     0.010000     0.020000
   -0.020000    -0.020000    -0.060000
   -0.010000    -0.010000    -0.020000
    0.010000    -0.020000     0.040000
   -0.010000     0.010000    -0.030000
    0.050000    -0.050000     0.150000
    0.000000    -0.000000    -0.020000
   -0.040000     0.030000    -0.120000
   -0.030000     0.030000    -0.090000
    0.050000    -0.050000     0.160000
    0.080000    -0.100000     0.300000
    0.040000    -0.050000     0.140000
   -0.040000     0.040000    -0.140000
   -0.010000     0.010000    -0.040000
   -0.010000     0.010000    -0.030000
    0.010000    -0.010000     0.030000
   -0.010000     0.010000    -0.020000
    0.020000    -0.020000     0.060000
    0.010000    -0.010000     0.020000
   -0.000000    -0.000000     0.000000
vibration    91
   -0.000000     0.000000    -0.000000
    0.000000     0.000000    -0.000000
    0.000000    -0.010000     0.010000
    0.000000     0.000000    -0.000000
    0.000000     0.000000    -0.000000
   -0.000000    -0.000000     0.010000
    0.010000    -0.000000    -0.010000
   -0.000000    -0.010000     0.010000
    0.040000     0.040000    -0.130000
    0.000000     0.000000    -0.000000
   -0.000000     0.000000     0.000000
    0.010000     0.010000    -0.020000
    0.000000     0.000000     0.020000
    0.000000    -0.000000    -0.000000
   -0.000000    -0.000000     0.000000
   -0.000000     0.000000     0.000000
   -0.010000     0.040000     0.080000
   -0.000000    -0.010000    -0.040000
   -0.060000     0.040000     0.150000
   -0.020000     0.010000    -0.050000
    0.050000    -0.050000    -0.130000
    0.060000    -0.020000    -0.080000
   -0.060000     0.060000     0.190000
   -0.140000     0.150000     0.520000
   -0.020000     0.040000     0.130000
    0.040000    -0.040000    -0.140000
    0.020000    -0.010000    -0.050000
   -0.000000    -0.020000    -0.020000
   -0.030000     0.020000     0.020000
   -0.000000    -0.000000    -0.030000
   -0.010000     0.040000     0.060000
   -0.020000     0.000000     0.030000
    0.010000     0.010000     0.020000
   -0.000000     0.000000    -0.000000
    0.000000     0.000000     0.010000
    0.000000     0.000000    -0.020000
   -0.000000    -0.010000    -0.010000
    0.000000    -0.000000     0.000000
   -0.000000    -0.000000    -0.010000
    0.040000     0.040000     0.130000
   -0.000000    -0.000000    -0.000000
    0.000000    -0.000000     0.000000
    0.010000    -0.000000     0.010000
   -0.000000     0.000000     0.000000
    0.000000     0.000000     0.000000
    0.000000     0.000000     0.000000
    0.000000    -0.010000    -0.010000
   -0.000000     0.000000    -0.000000
   -0.010000     0.040000    -0.080000
   -0.000000    -0.010000     0.040000
   -0.060000     0.040000    -0.150000
   -0.020000     0.010000     0.050000
    0.050000    -0.050000     0.130000
    0.060000    -0.020000     0.080000
   -0.060000     0.060000    -0.190000
   -0.140000     0.150000    -0.520000
   -0.020000     0.040000    -0.130000
    0.040000    -0.040000     0.140000
    0.020000    -0.010000     0.050000
   -0.000000    -0.020000     0.020000
   -0.030000     0.020000    -0.020000
   -0.000000    -0.000000     0.030000
   -0.010000     0.040000    -0.060000
   -0.020000     0.000000    -0.030000
   -0.000000     0.000000     0.000000
vibration    92
    0.020000     0.000000    -0.020000
    0.000000    -0.000000    -0.030000
   -0.040000    -0.010000     0.060000
   -0.020000    -0.030000     0.020000
    0.040000     0.040000    -0.140000
   -0.060000    -0.060000     0.190000
    0.010000     0.020000    -0.050000
    0.050000     0.050000    -0.130000
   -0.150000    -0.140000     0.520000
   -0.040000    -0.060000     0.150000
    0.010000    -0.000000    -0.040000
   -0.040000    -0.010000     0.080000
   -0.010000    -0.020000    -0.050000
    0.020000     0.060000    -0.080000
   -0.040000    -0.020000     0.130000
   -0.000000    -0.020000     0.030000
   -0.010000     0.010000     0.020000
   -0.000000    -0.000000    -0.000000
   -0.000000     0.000000     0.000000
   -0.000000     0.000000    -0.020000
    0.010000    -0.000000    -0.010000
    0.000000     0.000000     0.000000
    0.000000    -0.000000    -0.010000
   -0.040000     0.040000     0.130000
    0.000000    -0.000000    -0.000000
    0.000000     0.000000     0.000000
    0.000000     0.010000     0.010000
   -0.000000    -0.000000     0.000000
   -0.000000     0.000000     0.000000
   -0.000000     0.000000     0.000000
    0.010000     0.000000    -0.010000
   -0.000000    -0.000000    -0.000000
   -0.040000    -0.010000    -0.080000
    0.010000    -0.000000     0.040000
   -0.040000    -0.060000    -0.150000
   -0.010000    -0.020000     0.050000
    0.050000     0.050000     0.130000
    0.020000     0.060000     0.070000
   -0.060000    -0.060000    -0.190000
   -0.150000    -0.140000    -0.520000
   -0.040000    -0.020000    -0.130000
    0.040000     0.040000     0.140000
    0.010000     0.020000     0.050000
    0.020000    -0.000000     0.020000
   -0.020000    -0.030000    -0.020000
    0.000000    -0.000000     0.020000
   -0.040000    -0.010000    -0.060000
   -0.000000    -0.020000    -0.030000
   -0.010000     0.010000    -0.020000
   -0.000000    -0.000000     0.000000
   -0.000000     0.000000    -0.000000
   -0.000000     0.000000     0.020000
    0.010000    -0.000000     0.010000
    0.000000     0.000000    -0.000000
    0.000000    -0.000000     0.010000
   -0.040000     0.040000    -0.130000
    0.000000    -0.000000     0.000000
    0.000000     0.000000    -0.000000
    0.000000     0.010000    -0.010000
   -0.000000    -0.000000    -0.000000
   -0.000000     0.000000    -0.000000
   -0.000000     0.000000    -0.000000
    0.010000     0.000000     0.010000
   -0.000000    -0.000000     0.000000
   -0.000000    -0.000000     0.000000
vibration    93
   -0.090000     0.050000    -0.020000
    0.050000     0.070000     0.040000
    0.160000    -0.070000     0.030000
    0.070000     0.130000     0.060000
    0.010000     0.000000     0.000000
   -0.020000    -0.040000    -0.010000
    0.020000    -0.010000     0.000000
   -0.110000    -0.030000    -0.050000
   -0.100000    -0.080000    -0.060000
   -0.020000     0.030000    -0.010000
    0.020000     0.090000     0.040000
    0.040000    -0.010000     0.020000
    0.110000     0.170000     0.090000
    0.080000    -0.200000    -0.040000
   -0.020000    -0.100000    -0.030000
   -0.070000     0.080000    -0.000000
    0.010000     0.040000    -0.020000
   -0.090000     0.020000    -0.040000
   -0.030000    -0.020000     0.010000
   -0.170000     0.110000    -0.090000
    0.030000    -0.110000     0.050000
    0.200000     0.080000     0.040000
    0.040000    -0.020000     0.010000
    0.080000    -0.100000     0.060000
    0.100000    -0.020000     0.030000
   -0.000000     0.010000    -0.000000
    0.010000     0.020000    -0.000000
   -0.050000    -0.090000     0.020000
   -0.130000     0.070000    -0.060000
   -0.070000     0.050000    -0.040000
    0.070000     0.160000    -0.030000
   -0.080000    -0.070000     0.000000
   -0.040000     0.010000     0.020000
   -0.020000    -0.090000     0.040000
    0.020000    -0.030000    -0.010000
   -0.110000    -0.170000     0.090000
    0.110000     0.030000    -0.050000
   -0.080000     0.200000    -0.040000
    0.020000     0.040000    -0.010000
    0.110000     0.080000    -0.060000
    0.020000     0.100000    -0.030000
   -0.010000    -0.000000     0.000000
   -0.020000     0.010000     0.000000
    0.090000    -0.050000    -0.020000
   -0.070000    -0.130000     0.060000
   -0.050000    -0.070000     0.040000
   -0.160000     0.070000     0.030000
    0.070000    -0.080000    -0.000000
   -0.010000    -0.040000    -0.020000
    0.090000    -0.020000    -0.040000
    0.030000     0.020000     0.010000
    0.170000    -0.110000    -0.090000
   -0.030000     0.110000     0.050000
   -0.200000    -0.080000     0.040000
   -0.040000     0.020000     0.010000
   -0.080000     0.100000     0.060000
   -0.100000     0.020000     0.030000
    0.000000    -0.010000    -0.000000
   -0.010000    -0.020000    -0.000000
    0.050000     0.090000     0.020000
    0.130000    -0.070000    -0.060000
    0.070000    -0.050000    -0.040000
   -0.070000    -0.160000    -0.030000
    0.080000     0.070000     0.000000
    0.000000     0.000000     0.000000
vibration    94
    0.120000    -0.070000     0.030000
   -0.070000    -0.090000    -0.050000
   -0.220000     0.100000    -0.050000
   -0.090000    -0.180000    -0.080000
   -0.020000    -0.010000     0.020000
    0.040000     0.060000    -0.010000
   -0.040000     0.010000     0.010000
    0.150000     0.040000     0.090000
    0.180000     0.140000    -0.030000
    0.030000    -0.040000    -0.020000
   -0.030000    -0.130000    -0.050000
   -0.060000     0.010000    -0.040000
   -0.160000    -0.240000    -0.120000
   -0.110000     0.270000     0.060000
    0.040000     0.140000     0.020000
    0.110000    -0.100000     0.000000
   -0.010000     0.010000     0.010000
    0.010000     0.000000     0.000000
   -0.000000     0.000000     0.000000
    0.010000    -0.010000     0.000000
   -0.000000     0.000000    -0.010000
   -0.010000    -0.000000    -0.000000
   -0.010000     0.000000     0.010000
   -0.010000     0.000000    -0.010000
   -0.000000     0.000000     0.000000
    0.000000    -0.000000    -0.000000
   -0.000000    -0.010000    -0.000000
    0.000000     0.010000    -0.000000
    0.010000    -0.000000     0.000000
    0.000000    -0.000000     0.000000
   -0.000000    -0.010000     0.010000
    0.000000     0.010000     0.000000
   -0.060000     0.010000     0.040000
   -0.030000    -0.130000     0.050000
    0.030000    -0.040000     0.020000
   -0.160000    -0.240000     0.120000
    0.150000     0.040000    -0.090000
   -0.110000     0.280000    -0.060000
    0.040000     0.060000     0.010000
    0.180000     0.140000     0.030000
    0.040000     0.140000    -0.020000
   -0.020000    -0.010000    -0.020000
   -0.040000     0.010000    -0.010000
    0.120000    -0.070000    -0.030000
   -0.090000    -0.180000     0.090000
   -0.070000    -0.090000     0.050000
   -0.220000     0.100000     0.050000
    0.110000    -0.100000    -0.000000
   -0.010000     0.010000    -0.010000
    0.010000     0.000000    -0.000000
   -0.000000     0.000000    -0.000000
    0.010000    -0.000000    -0.000000
   -0.000000     0.000000     0.010000
   -0.010000    -0.000000     0.000000
   -0.010000     0.000000    -0.010000
   -0.010000     0.000000     0.010000
   -0.000000     0.000000    -0.000000
    0.000000    -0.000000     0.000000
   -0.000000    -0.010000     0.000000
    0.000000     0.000000     0.000000
    0.000000    -0.000000    -0.000000
    0.000000    -0.000000    -0.000000
   -0.000000    -0.000000    -0.010000
    0.000000     0.010000    -0.000000
    0.010000     0.000000    -0.000000
vibration    95
    0.010000    -0.000000     0.000000
   -0.000000    -0.000000    -0.000000
   -0.010000     0.000000    -0.010000
   -0.000000    -0.010000    -0.000000
   -0.000000    -0.000000     0.010000
    0.000000     0.010000    -0.010000
   -0.010000     0.000000     0.000000
    0.000000     0.000000     0.010000
    0.000000     0.010000     0.010000
    0.000000     0.000000    -0.000000
    0.000000    -0.010000    -0.000000
    0.010000     0.010000    -0.010000
   -0.000000    -0.010000    -0.000000
   -0.000000     0.010000     0.000000
    0.000000     0.000000    -0.000000
    0.010000    -0.000000    -0.000000
    0.010000     0.060000    -0.040000
   -0.130000     0.030000    -0.050000
   -0.040000    -0.030000    -0.020000
   -0.240000     0.160000    -0.120000
    0.040000    -0.150000     0.090000
    0.280000     0.110000     0.060000
    0.060000    -0.040000    -0.010000
    0.140000    -0.180000    -0.030000
    0.140000    -0.040000     0.020000
   -0.010000     0.020000     0.020000
    0.010000     0.040000     0.010000
   -0.070000    -0.120000     0.030000
   -0.180000     0.090000    -0.090000
   -0.090000     0.070000    -0.050000
    0.100000     0.220000    -0.050000
   -0.100000    -0.110000     0.000000
    0.010000     0.010000     0.010000
    0.000000    -0.010000     0.000000
    0.000000     0.000000     0.000000
   -0.000000    -0.010000     0.000000
    0.000000     0.000000    -0.010000
   -0.000000     0.010000    -0.000000
    0.000000     0.010000     0.010000
    0.000000     0.010000    -0.010000
    0.000000     0.000000     0.000000
   -0.000000    -0.000000    -0.000000
   -0.010000     0.000000    -0.000000
    0.010000    -0.000000    -0.000000
   -0.000000    -0.000000     0.000000
   -0.000000    -0.000000     0.000000
   -0.000000     0.000000     0.010000
    0.010000    -0.000000     0.000000
    0.010000     0.060000     0.040000
   -0.130000     0.030000     0.050000
   -0.040000    -0.030000     0.020000
   -0.240000     0.160000     0.120000
    0.040000    -0.150000    -0.090000
    0.270000     0.110000    -0.060000
    0.060000    -0.040000     0.010000
    0.140000    -0.180000     0.030000
    0.140000    -0.040000    -0.020000
   -0.010000     0.020000    -0.020000
    0.010000     0.040000    -0.010000
   -0.070000    -0.120000    -0.030000
   -0.180000     0.090000     0.080000
   -0.090000     0.070000     0.050000
    0.100000     0.220000     0.050000
   -0.100000    -0.110000    -0.000000
    0.000000    -0.010000    -0.000000
vibration    96
    0.090000    -0.050000     0.010000
   -0.040000    -0.060000    -0.040000
   -0.150000     0.060000    -0.020000
   -0.070000    -0.120000    -0.050000
   -0.000000     0.000000    -0.030000
    0.010000     0.020000     0.050000
   -0.020000     0.020000    -0.020000
    0.120000     0.040000     0.020000
    0.060000     0.040000     0.170000
    0.010000    -0.050000     0.030000
   -0.020000    -0.080000    -0.050000
   -0.060000    -0.010000     0.020000
   -0.110000    -0.160000    -0.100000
   -0.070000     0.200000     0.020000
    0.020000     0.090000     0.050000
    0.070000    -0.080000     0.010000
   -0.010000     0.060000     0.020000
   -0.080000     0.020000    -0.050000
   -0.050000    -0.010000     0.030000
   -0.160000     0.110000    -0.100000
    0.040000    -0.120000     0.020000
    0.200000     0.070000     0.020000
    0.020000    -0.010000     0.050000
    0.040000    -0.060000     0.170000
    0.090000    -0.020000     0.050000
    0.000000     0.000000    -0.030000
    0.020000     0.020000    -0.020000
   -0.040000    -0.090000     0.010000
   -0.120000     0.070000    -0.050000
   -0.060000     0.040000    -0.040000
    0.060000     0.150000    -0.020000
   -0.080000    -0.070000     0.010000
    0.060000     0.010000     0.020000
    0.020000     0.080000    -0.050000
   -0.010000     0.050000     0.030000
    0.110000     0.160000    -0.100000
   -0.110000    -0.040000     0.020000
    0.070000    -0.190000     0.020000
   -0.010000    -0.020000     0.050000
   -0.060000    -0.040000     0.170000
   -0.020000    -0.090000     0.050000
    0.000000    -0.000000    -0.030000
    0.020000    -0.020000    -0.020000
   -0.090000     0.040000     0.010000
    0.070000     0.120000    -0.050000
    0.040000     0.060000    -0.040000
    0.150000    -0.060000    -0.020000
   -0.070000     0.080000     0.010000
    0.010000    -0.060000     0.020000
    0.080000    -0.020000    -0.050000
    0.050000     0.010000     0.030000
    0.160000    -0.110000    -0.100000
   -0.040000     0.120000     0.020000
   -0.200000    -0.070000     0.020000
   -0.020000     0.010000     0.050000
   -0.040000     0.060000     0.170000
   -0.090000     0.020000     0.050000
   -0.000000    -0.000000    -0.030000
   -0.020000    -0.020000    -0.020000
    0.050000     0.090000     0.010000
    0.120000    -0.070000    -0.050000
    0.060000    -0.040000    -0.040000
   -0.060000    -0.150000    -0.020000
    0.080000     0.070000     0.010000
    0.000000     0.000000     0.010000
vibration    97
   -0.010000     0.010000    -0.010000
    0.010000     0.010000    -0.010000
    0.010000    -0.020000     0.040000
    0.010000     0.010000     0.020000
    0.020000     0.020000    -0.070000
   -0.040000    -0.050000     0.120000
    0.020000     0.010000    -0.040000
    0.010000     0.020000    -0.090000
   -0.150000    -0.130000     0.390000
   -0.030000    -0.020000     0.070000
    0.010000     0.020000    -0.010000
   -0.020000    -0.010000     0.070000
    0.020000     0.020000    -0.010000
    0.020000    -0.010000    -0.040000
   -0.020000    -0.030000     0.050000
   -0.020000     0.000000     0.020000
   -0.010000     0.020000     0.070000
    0.020000    -0.010000    -0.010000
   -0.020000     0.030000     0.070000
    0.020000    -0.020000    -0.010000
    0.020000    -0.010000    -0.090000
   -0.010000    -0.020000    -0.040000
   -0.050000     0.040000     0.120000
   -0.130000     0.150000     0.390000
   -0.030000     0.020000     0.050000
    0.020000    -0.020000    -0.070000
    0.010000    -0.020000    -0.040000
    0.010000     0.010000    -0.010000
    0.010000    -0.010000     0.020000
    0.010000    -0.010000    -0.010000
   -0.020000    -0.010000     0.040000
    0.000000     0.020000     0.020000
    0.020000     0.010000     0.070000
   -0.010000    -0.020000    -0.010000
    0.030000     0.020000     0.070000
   -0.020000    -0.020000    -0.010000
   -0.010000    -0.020000    -0.090000
   -0.020000     0.010000    -0.040000
    0.040000     0.050000     0.120000
    0.150000     0.130000     0.390000
    0.020000     0.030000     0.050000
   -0.020000    -0.020000    -0.070000
   -0.020000    -0.010000    -0.040000
    0.010000    -0.010000    -0.010000
   -0.010000    -0.010000     0.020000
   -0.010000    -0.010000    -0.010000
   -0.010000     0.020000     0.040000
    0.020000    -0.000000     0.020000
    0.010000    -0.020000     0.070000
   -0.020000     0.010000    -0.010000
    0.020000    -0.030000     0.080000
   -0.020000     0.020000    -0.010000
   -0.020000     0.010000    -0.090000
    0.020000     0.030000    -0.040000
    0.050000    -0.040000     0.120000
    0.130000    -0.150000     0.400000
    0.030000    -0.020000     0.050000
   -0.020000     0.020000    -0.070000
   -0.010000     0.020000    -0.040000
   -0.010000    -0.010000    -0.010000
   -0.020000     0.010000     0.020000
   -0.010000     0.010000    -0.010000
    0.020000     0.010000     0.040000
   -0.000000    -0.020000     0.020000
    0.000000    -0.000000     0.010000
vibration    98
   -0.020000    -0.000000     0.040000
    0.060000     0.050000    -0.150000
   -0.270000    -0.210000     0.820000
   -0.010000    -0.020000     0.030000
   -0.010000    -0.010000     0.020000
    0.000000     0.000000    -0.000000
    0.000000    -0.000000     0.000000
    0.000000     0.000000     0.000000
   -0.000000     0.000000     0.000000
    0.000000     0.000000    -0.000000
    0.000000     0.000000     0.000000
    0.000000    -0.000000     0.000000
    0.000000     0.000000     0.000000
   -0.000000    -0.000000     0.010000
   -0.000000     0.010000    -0.020000
   -0.020000    -0.000000    -0.010000
    0.000000    -0.000000    -0.010000
   -0.000000     0.000000    -0.000000
   -0.000000     0.000000     0.000000
    0.000000    -0.000000     0.010000
   -0.000000    -0.000000     0.000000
    0.000000    -0.000000    -0.000000
   -0.000000     0.000000     0.000000
    0.000000    -0.000000    -0.010000
   -0.000000     0.000000     0.010000
    0.000000    -0.000000    -0.010000
    0.000000     0.000000    -0.000000
    0.000000    -0.010000    -0.010000
    0.010000    -0.000000    -0.010000
   -0.020000     0.020000     0.050000
    0.070000    -0.090000    -0.270000
    0.000000    -0.000000     0.000000
    0.000000     0.000000     0.000000
   -0.000000    -0.000000     0.000000
   -0.000000    -0.000000    -0.000000
    0.000000     0.000000    -0.000000
    0.000000    -0.000000     0.000000
    0.000000     0.000000     0.000000
   -0.000000    -0.000000    -0.000000
    0.000000     0.000000     0.000000
   -0.000000    -0.000000    -0.000000
    0.000000     0.000000     0.000000
   -0.000000     0.000000     0.000000
    0.000000     0.000000     0.010000
    0.000000     0.000000     0.000000
   -0.010000    -0.010000    -0.020000
    0.040000     0.030000     0.120000
    0.000000     0.000000    -0.000000
   -0.000000     0.000000    -0.000000
    0.000000    -0.000000    -0.000000
    0.000000    -0.000000     0.000000
   -0.000000     0.000000     0.000000
   -0.000000     0.000000    -0.000000
   -0.000000     0.000000    -0.000000
    0.000000    -0.000000     0.000000
   -0.000000     0.000000    -0.000000
    0.000000    -0.000000     0.000000
   -0.000000     0.000000    -0.010000
   -0.000000    -0.000000    -0.000000
   -0.000000     0.000000    -0.010000
   -0.000000     0.000000    -0.010000
    0.010000    -0.020000     0.040000
   -0.060000     0.080000    -0.230000
   -0.000000     0.000000     0.000000
    0.000000     0.000000    -0.000000
vibration    99
   -0.010000     0.000000     0.020000
    0.030000     0.020000    -0.060000
   -0.110000    -0.080000     0.340000
   -0.000000    -0.010000     0.010000
   -0.000000    -0.010000     0.010000
   -0.000000     0.000000    -0.000000
    0.000000    -0.000000     0.000000
    0.000000     0.000000     0.000000
    0.000000     0.000000    -0.000000
    0.000000     0.000000    -0.000000
   -0.000000    -0.000000     0.000000
    0.000000    -0.000000    -0.010000
    0.000000     0.000000     0.000000
   -0.000000    -0.000000     0.000000
   -0.000000     0.000000    -0.010000
   -0.010000    -0.000000    -0.000000
    0.000000    -0.000000    -0.010000
    0.000000     0.000000     0.000000
    0.000000    -0.000000    -0.000000
    0.000000    -0.000000     0.010000
    0.000000    -0.000000     0.000000
   -0.000000     0.000000     0.000000
    0.000000    -0.000000    -0.000000
    0.000000    -0.000000    -0.000000
    0.010000     0.000000    -0.010000
   -0.010000     0.000000     0.020000
   -0.000000    -0.000000     0.000000
   -0.000000     0.020000     0.030000
   -0.020000     0.000000     0.020000
    0.040000    -0.050000    -0.120000
   -0.160000     0.210000     0.640000
   -0.000000     0.020000    -0.000000
   -0.000000    -0.000000    -0.010000
    0.000000     0.000000    -0.000000
    0.000000     0.000000     0.000000
   -0.000000    -0.000000     0.000000
   -0.000000     0.000000    -0.000000
   -0.000000    -0.000000    -0.000000
    0.000000     0.000000     0.000000
   -0.000000    -0.000000    -0.010000
    0.000000     0.000000     0.010000
   -0.000000    -0.010000    -0.010000
    0.000000    -0.000000    -0.000000
   -0.010000    -0.000000    -0.020000
   -0.000000    -0.010000    -0.020000
    0.040000     0.030000     0.090000
   -0.160000    -0.130000    -0.480000
   -0.010000    -0.000000     0.000000
    0.000000    -0.000000     0.010000
   -0.000000     0.000000     0.000000
   -0.000000     0.000000    -0.000000
    0.000000    -0.000000    -0.000000
   -0.000000     0.000000     0.000000
    0.000000    -0.000000     0.000000
   -0.000000     0.000000    -0.000000
   -0.000000    -0.000000     0.000000
   -0.000000    -0.000000    -0.010000
    0.000000    -0.000000     0.010000
    0.000000     0.000000     0.000000
    0.000000    -0.010000     0.010000
    0.010000    -0.000000     0.010000
   -0.010000     0.020000    -0.040000
    0.060000    -0.080000     0.230000
    0.000000    -0.010000    -0.000000
    0.000000    -0.000000    -0.000000
vibration   100
   -0.000000     0.000000     0.000000
    0.010000     0.000000    -0.010000
   -0.020000    -0.020000     0.070000
   -0.000000    -0.000000     0.000000
   -0.000000    -0.000000     0.000000
   -0.000000    -0.000000    -0.000000
    0.000000    -0.000000     0.000000
    0.000000    -0.000000     0.000000
    0.000000     0.000000    -0.010000
    0.000000    -0.000000    -0.000000
   -0.000000    -0.000000     0.000000
    0.000000     0.000000    -0.010000
    0.000000     0.000000     0.010000
   -0.000000    -0.000000     0.000000
   -0.000000     0.000000    -0.000000
   -0.000000    -0.000000    -0.000000
    0.000000     0.000000     0.000000
   -0.000000     0.000000    -0.000000
   -0.000000     0.000000     0.000000
   -0.000000     0.000000    -0.000000
   -0.000000     0.000000    -0.000000
    0.000000    -0.000000    -0.000000
   -0.000000     0.000000     0.000000
   -0.000000     0.000000    -0.000000
   -0.000000    -0.000000     0.010000
    0.010000    -0.000000    -0.010000
    0.000000     0.000000    -0.000000
    0.000000    -0.010000    -0.020000
    0.020000    -0.000000    -0.020000
   -0.030000     0.040000     0.090000
    0.120000    -0.160000    -0.490000
    0.000000    -0.010000     0.000000
    0.000000     0.000000     0.010000
   -0.000000     0.000000    -0.000000
    0.000000     0.000000     0.000000
    0.000000     0.000000    -0.000000
    0.000000     0.000000    -0.000000
   -0.000000    -0.000000    -0.000000
    0.000000     0.000000     0.000000
    0.000000     0.000000     0.000000
    0.000000     0.000000     0.010000
   -0.000000    -0.000000    -0.010000
    0.000000    -0.000000    -0.000000
   -0.010000    -0.000000    -0.010000
   -0.000000    -0.010000    -0.010000
    0.020000     0.020000     0.050000
   -0.090000    -0.070000    -0.260000
   -0.000000    -0.000000     0.000000
    0.000000     0.000000     0.000000
   -0.000000     0.000000     0.000000
   -0.000000     0.000000    -0.000000
   -0.000000     0.000000     0.000000
   -0.000000     0.000000     0.000000
    0.000000    -0.000000     0.000000
   -0.000000     0.000000    -0.000000
   -0.000000    -0.000000     0.000000
   -0.010000    -0.000000    -0.020000
    0.010000    -0.010000     0.020000
    0.000000     0.000000     0.000000
    0.000000    -0.020000     0.030000
    0.020000    -0.010000     0.030000
   -0.040000     0.050000    -0.130000
    0.180000    -0.240000     0.710000
    0.000000    -0.020000    -0.000000
   -0.000000     0.000000    -0.000000
vibration   101
   -0.010000     0.000000     0.010000
    0.010000     0.010000    -0.020000
   -0.040000    -0.030000     0.120000
    0.000000    -0.010000     0.000000
   -0.000000    -0.000000     0.000000
   -0.000000     0.000000    -0.000000
    0.000000    -0.000000     0.000000
    0.000000     0.000000     0.000000
    0.000000     0.000000    -0.000000
    0.000000     0.000000    -0.000000
   -0.000000    -0.000000     0.000000
    0.000000     0.000000    -0.010000
    0.000000     0.000000     0.000000
   -0.000000    -0.000000     0.000000
   -0.000000     0.000000    -0.000000
   -0.010000    -0.000000    -0.000000
   -0.000000    -0.000000    -0.000000
   -0.000000     0.000000     0.000000
    0.000000    -0.000000    -0.000000
    0.000000    -0.000000     0.000000
    0.000000    -0.000000     0.000000
   -0.000000     0.000000     0.000000
    0.000000     0.000000    -0.000000
    0.000000    -0.000000     0.000000
    0.000000     0.000000    -0.010000
   -0.010000     0.000000     0.010000
   -0.000000    -0.000000     0.000000
    0.000000     0.010000     0.010000
   -0.010000     0.000000     0.010000
    0.020000    -0.030000    -0.050000
   -0.080000     0.100000     0.310000
   -0.000000     0.010000    -0.000000
   -0.000000     0.000000    -0.010000
    0.000000    -0.000000     0.000000
   -0.000000    -0.000000    -0.000000
   -0.000000    -0.000000     0.010000
   -0.000000    -0.000000     0.000000
    0.000000     0.000000     0.000000
   -0.000000    -0.000000    -0.000000
   -0.000000    -0.010000    -0.000000
    0.000000    -0.010000    -0.020000
    0.010000     0.010000     0.020000
   -0.000000     0.000000     0.000000
    0.020000    -0.000000     0.030000
    0.000000     0.020000     0.020000
   -0.060000    -0.050000    -0.130000
    0.230000     0.180000     0.710000
    0.020000     0.000000    -0.010000
   -0.000000     0.000000    -0.010000
    0.000000    -0.000000     0.000000
   -0.000000     0.000000    -0.000000
   -0.000000     0.000000     0.010000
   -0.000000     0.000000     0.000000
    0.000000    -0.000000     0.000000
   -0.000000    -0.000000    -0.000000
   -0.000000     0.000000    -0.000000
   -0.010000    -0.000000    -0.010000
    0.010000    -0.000000     0.010000
    0.000000     0.000000     0.000000
   -0.000000    -0.010000     0.020000
    0.020000    -0.000000     0.020000
   -0.030000     0.040000    -0.080000
    0.110000    -0.150000     0.460000
    0.000000    -0.010000    -0.000000
   -0.000000    -0.000000    -0.000000
vibration   102
    0.120000    -0.140000     0.010000
   -0.120000    -0.080000    -0.090000
   -0.120000    -0.220000     0.070000
   -0.070000     0.210000     0.040000
    0.000000     0.070000     0.030000
    0.010000     0.000000     0.000000
   -0.020000     0.020000     0.000000
   -0.030000    -0.040000    -0.020000
   -0.020000    -0.070000    -0.030000
   -0.010000     0.000000    -0.000000
    0.000000     0.000000     0.000000
    0.000000     0.050000    -0.010000
   -0.020000    -0.020000    -0.010000
    0.020000     0.000000     0.010000
    0.090000    -0.040000     0.020000
    0.220000     0.020000     0.080000
    0.050000    -0.000000    -0.010000
    0.000000    -0.000000     0.000000
    0.000000     0.010000    -0.000000
   -0.020000     0.020000    -0.010000
   -0.040000     0.030000    -0.020000
    0.000000    -0.020000     0.010000
    0.000000    -0.010000     0.000000
   -0.070000     0.020000    -0.030000
   -0.040000    -0.090000     0.020000
    0.070000    -0.000000     0.030000
    0.020000     0.020000     0.000000
   -0.140000    -0.120000     0.010000
    0.210000     0.070000     0.040000
   -0.080000     0.120000    -0.090000
   -0.220000     0.120000     0.070000
    0.020000    -0.220000     0.080000
   -0.000000    -0.040000    -0.020000
   -0.000000    -0.000000     0.000000
    0.010000    -0.000000    -0.000000
    0.020000     0.020000    -0.010000
    0.030000     0.040000    -0.020000
   -0.020000    -0.000000     0.010000
   -0.010000    -0.000000     0.000000
    0.020000     0.070000    -0.020000
   -0.080000     0.030000     0.010000
   -0.000000    -0.060000     0.030000
    0.020000    -0.020000     0.000000
   -0.110000     0.130000     0.010000
    0.070000    -0.200000     0.040000
    0.110000     0.080000    -0.090000
    0.110000     0.210000     0.070000
   -0.210000    -0.020000     0.080000
   -0.040000     0.000000    -0.010000
   -0.000000     0.000000     0.000000
   -0.000000    -0.010000    -0.000000
    0.020000    -0.020000    -0.010000
    0.040000    -0.030000    -0.020000
   -0.000000     0.020000     0.010000
   -0.000000     0.010000     0.000000
    0.070000    -0.020000    -0.020000
    0.030000     0.080000     0.010000
   -0.060000     0.000000     0.030000
   -0.020000    -0.020000     0.000000
    0.130000     0.110000     0.010000
   -0.200000    -0.070000     0.040000
    0.080000    -0.110000    -0.090000
    0.210000    -0.110000     0.070000
   -0.020000     0.210000     0.080000
   -0.000000     0.000000    -0.000000
vibration   103
    0.170000    -0.190000     0.010000
   -0.170000    -0.120000    -0.120000
   -0.140000    -0.290000     0.040000
   -0.100000     0.290000     0.050000
   -0.000000     0.100000     0.030000
    0.010000     0.010000     0.000000
   -0.020000     0.030000     0.000000
   -0.040000    -0.060000    -0.030000
   -0.040000    -0.080000    -0.020000
   -0.010000     0.000000    -0.000000
   -0.000000     0.000000     0.000000
   -0.010000     0.050000     0.010000
   -0.050000    -0.030000    -0.030000
    0.030000     0.010000     0.010000
    0.120000    -0.050000     0.020000
    0.310000     0.030000     0.120000
    0.000000    -0.010000    -0.030000
   -0.000000    -0.000000     0.000000
    0.000000     0.000000     0.000000
    0.010000    -0.020000     0.010000
    0.000000    -0.000000     0.000000
   -0.000000     0.000000    -0.000000
    0.000000     0.000000     0.000000
   -0.020000    -0.010000    -0.000000
   -0.000000     0.000000    -0.000000
   -0.000000    -0.000000    -0.000000
    0.000000    -0.000000    -0.000000
    0.010000     0.010000     0.000000
   -0.010000    -0.000000    -0.000000
    0.000000    -0.000000     0.000000
    0.000000    -0.000000     0.000000
    0.000000     0.010000    -0.000000
   -0.010000     0.060000    -0.010000
   -0.000000     0.000000    -0.000000
   -0.010000     0.000000     0.000000
   -0.050000    -0.030000     0.030000
   -0.040000    -0.060000     0.030000
    0.030000     0.010000    -0.010000
    0.010000     0.010000    -0.000000
   -0.040000    -0.080000     0.020000
    0.120000    -0.050000    -0.020000
   -0.000000     0.100000    -0.030000
   -0.020000     0.030000    -0.000000
    0.170000    -0.190000    -0.010000
   -0.100000     0.300000    -0.050000
   -0.170000    -0.120000     0.120000
   -0.140000    -0.290000    -0.040000
    0.320000     0.030000    -0.120000
    0.010000    -0.010000     0.030000
   -0.000000    -0.000000    -0.000000
    0.000000     0.000000    -0.000000
    0.010000    -0.010000    -0.010000
    0.000000    -0.000000    -0.000000
   -0.000000     0.000000     0.000000
    0.000000     0.000000    -0.000000
   -0.020000    -0.010000     0.000000
   -0.000000     0.000000     0.000000
   -0.000000    -0.000000    -0.000000
    0.000000    -0.000000     0.000000
    0.000000     0.000000    -0.000000
   -0.000000    -0.000000    -0.000000
    0.000000    -0.000000     0.000000
   -0.000000    -0.000000    -0.000000
    0.000000     0.000000     0.000000
   -0.000000    -0.000000     0.000000
vibration   104
    0.000000    -0.000000    -0.000000
   -0.000000    -0.000000     0.000000
   -0.000000     0.000000    -0.010000
    0.000000    -0.000000    -0.000000
   -0.000000     0.000000    -0.000000
    0.000000    -0.000000    -0.000000
   -0.000000    -0.000000     0.000000
   -0.000000    -0.000000    -0.000000
   -0.010000     0.020000     0.000000
    0.000000    -0.000000    -0.000000
   -0.000000     0.000000    -0.000000
   -0.010000    -0.010000     0.030000
   -0.010000    -0.010000    -0.010000
    0.000000     0.000000     0.000000
   -0.000000     0.000000     0.000000
   -0.000000    -0.000000    -0.000000
    0.050000     0.010000     0.010000
    0.000000     0.000000     0.000000
    0.000000     0.010000    -0.000000
   -0.030000     0.050000    -0.030000
   -0.060000     0.040000    -0.030000
    0.010000    -0.030000     0.010000
    0.010000    -0.010000     0.000000
   -0.080000     0.040000    -0.020000
   -0.050000    -0.120000     0.020000
    0.100000     0.000000     0.030000
    0.030000     0.020000     0.000000
   -0.190000    -0.170000     0.010000
    0.290000     0.100000     0.050000
   -0.120000     0.170000    -0.120000
   -0.290000     0.140000     0.040000
    0.030000    -0.310000     0.120000
   -0.010000    -0.000000    -0.030000
   -0.000000     0.000000     0.000000
    0.000000    -0.000000     0.000000
   -0.020000    -0.010000     0.010000
   -0.000000    -0.000000     0.000000
    0.000000     0.000000    -0.000000
    0.000000    -0.000000     0.000000
   -0.010000     0.020000    -0.000000
    0.000000     0.000000    -0.000000
   -0.000000     0.000000    -0.000000
   -0.000000    -0.000000    -0.000000
    0.010000    -0.010000     0.000000
   -0.000000     0.010000    -0.000000
   -0.010000    -0.000000     0.000000
   -0.000000    -0.010000     0.000000
    0.010000    -0.000000    -0.000000
    0.060000     0.010000    -0.010000
    0.000000     0.000000    -0.000000
    0.000000     0.010000     0.000000
   -0.030000     0.050000     0.030000
   -0.060000     0.040000     0.030000
    0.010000    -0.030000    -0.010000
    0.010000    -0.010000    -0.000000
   -0.090000     0.040000     0.020000
   -0.050000    -0.120000    -0.020000
    0.100000     0.000000    -0.030000
    0.030000     0.020000    -0.000000
   -0.190000    -0.170000    -0.010000
    0.300000     0.100000    -0.050000
   -0.120000     0.170000     0.120000
   -0.290000     0.140000    -0.040000
    0.030000    -0.320000    -0.120000
   -0.000000     0.000000     0.000000
vibration   105
    0.120000    -0.140000     0.000000
   -0.120000    -0.090000    -0.080000
   -0.090000    -0.200000    -0.000000
   -0.070000     0.210000     0.040000
   -0.000000     0.070000     0.020000
    0.000000     0.010000     0.000000
   -0.020000     0.020000     0.000000
   -0.030000    -0.040000    -0.020000
   -0.030000    -0.040000    -0.020000
   -0.010000    -0.000000    -0.000000
   -0.000000     0.000000    -0.000000
   -0.020000     0.030000     0.030000
   -0.040000    -0.030000    -0.030000
    0.020000     0.000000     0.010000
    0.080000    -0.030000     0.020000
    0.230000     0.020000     0.090000
   -0.030000    -0.020000    -0.030000
   -0.000000    -0.000000     0.000000
    0.000000    -0.010000     0.000000
    0.030000    -0.040000     0.030000
    0.040000    -0.030000     0.020000
   -0.000000     0.020000    -0.010000
   -0.010000     0.000000    -0.000000
    0.040000    -0.030000     0.020000
    0.030000     0.090000    -0.020000
   -0.070000    -0.000000    -0.020000
   -0.020000    -0.020000    -0.000000
    0.140000     0.120000    -0.000000
   -0.210000    -0.070000    -0.040000
    0.090000    -0.120000     0.080000
    0.200000    -0.090000     0.000000
   -0.020000     0.230000    -0.090000
    0.020000    -0.030000     0.030000
    0.000000    -0.000000    -0.000000
    0.010000     0.000000    -0.000000
    0.040000     0.030000    -0.030000
    0.030000     0.040000    -0.020000
   -0.020000    -0.000000     0.010000
   -0.000000    -0.010000     0.000000
    0.030000     0.040000    -0.020000
   -0.090000     0.030000     0.020000
    0.000000    -0.070000     0.020000
    0.020000    -0.020000     0.000000
   -0.120000     0.140000     0.000000
    0.070000    -0.210000     0.040000
    0.120000     0.090000    -0.080000
    0.090000     0.200000    -0.000000
   -0.230000    -0.020000     0.090000
    0.030000     0.020000    -0.030000
    0.000000     0.000000     0.000000
   -0.000000     0.010000     0.000000
   -0.030000     0.040000     0.030000
   -0.040000     0.030000     0.020000
    0.000000    -0.020000    -0.010000
    0.010000    -0.000000    -0.000000
   -0.040000     0.030000     0.020000
   -0.030000    -0.090000    -0.020000
    0.070000     0.000000    -0.020000
    0.020000     0.020000    -0.000000
   -0.140000    -0.130000    -0.000000
    0.210000     0.070000    -0.040000
   -0.090000     0.120000     0.080000
   -0.200000     0.100000     0.000000
    0.020000    -0.230000    -0.090000
    0.000000     0.000000     0.000000
vibration   106
   -0.030000    -0.000000    -0.010000
   -0.010000    -0.010000    -0.010000
   -0.000000    -0.020000    -0.010000
   -0.010000    -0.010000    -0.010000
    0.030000     0.000000     0.010000
    0.030000     0.020000     0.010000
    0.010000    -0.030000    -0.010000
   -0.110000     0.070000    -0.010000
   -0.160000     0.250000     0.010000
    0.030000    -0.010000     0.000000
    0.030000    -0.050000    -0.010000
   -0.020000     0.150000     0.040000
   -0.160000    -0.210000    -0.120000
    0.060000    -0.000000     0.020000
    0.010000     0.020000     0.010000
   -0.060000    -0.060000    -0.040000
   -0.160000    -0.020000    -0.040000
    0.050000     0.030000     0.010000
    0.010000     0.030000    -0.000000
    0.220000    -0.160000     0.130000
   -0.080000    -0.110000     0.010000
    0.000000     0.060000    -0.020000
   -0.020000     0.030000    -0.020000
   -0.260000    -0.160000    -0.010000
   -0.020000     0.010000    -0.010000
   -0.000000     0.030000    -0.010000
    0.030000     0.010000     0.010000
    0.000000    -0.030000     0.010000
    0.010000    -0.010000     0.010000
    0.010000    -0.010000     0.010000
    0.020000    -0.000000     0.010000
    0.060000    -0.060000     0.040000
    0.020000    -0.160000     0.040000
   -0.030000     0.050000    -0.010000
   -0.030000     0.010000     0.000000
    0.170000     0.220000    -0.130000
    0.110000    -0.080000    -0.010000
   -0.060000     0.000000     0.020000
   -0.030000    -0.020000     0.020000
    0.160000    -0.270000     0.010000
   -0.010000    -0.020000     0.010000
   -0.030000    -0.000000     0.010000
   -0.010000     0.030000    -0.010000
    0.030000     0.000000    -0.010000
    0.010000     0.010000    -0.010000
    0.010000     0.010000    -0.010000
    0.000000     0.020000    -0.010000
    0.060000     0.060000    -0.040000
    0.160000     0.020000    -0.040000
   -0.050000    -0.030000     0.010000
   -0.010000    -0.030000    -0.000000
   -0.210000     0.160000     0.130000
    0.080000     0.110000     0.010000
   -0.000000    -0.060000    -0.020000
    0.020000    -0.030000    -0.010000
    0.260000     0.160000    -0.010000
    0.020000    -0.010000    -0.010000
    0.000000    -0.030000    -0.010000
   -0.030000    -0.010000     0.010000
   -0.000000     0.030000     0.010000
   -0.010000     0.010000     0.010000
   -0.010000     0.010000     0.010000
   -0.020000     0.000000     0.010000
   -0.060000     0.060000     0.040000
    0.000000     0.000000     0.000000
vibration   107
   -0.000000     0.010000     0.000000
   -0.000000    -0.010000    -0.000000
    0.010000    -0.030000    -0.000000
   -0.000000     0.000000     0.000000
    0.000000    -0.000000     0.000000
   -0.000000     0.000000    -0.000000
    0.000000    -0.000000     0.000000
   -0.000000     0.010000     0.000000
   -0.010000     0.020000    -0.000000
    0.000000    -0.000000     0.000000
    0.000000    -0.000000    -0.000000
    0.000000     0.010000     0.000000
   -0.010000    -0.010000    -0.010000
    0.000000    -0.000000     0.000000
   -0.000000     0.000000     0.000000
    0.010000     0.030000     0.010000
    0.220000     0.030000     0.060000
   -0.070000    -0.040000    -0.010000
   -0.020000    -0.050000     0.010000
   -0.300000     0.230000    -0.180000
    0.110000     0.150000    -0.010000
   -0.000000    -0.090000     0.030000
    0.030000    -0.040000     0.020000
    0.370000     0.230000     0.010000
    0.030000    -0.020000     0.010000
    0.000000    -0.040000     0.010000
   -0.050000    -0.010000    -0.010000
   -0.000000     0.040000    -0.010000
   -0.010000     0.020000    -0.010000
   -0.020000     0.020000    -0.010000
   -0.050000    -0.000000    -0.020000
   -0.060000     0.070000    -0.040000
    0.000000     0.010000    -0.000000
    0.000000    -0.000000     0.000000
    0.000000     0.000000    -0.000000
   -0.010000    -0.010000     0.010000
   -0.000000     0.000000    -0.000000
    0.000000    -0.000000    -0.000000
   -0.000000     0.000000     0.000000
   -0.000000     0.010000     0.000000
   -0.000000     0.000000     0.000000
    0.000000    -0.000000    -0.000000
    0.000000    -0.000000    -0.000000
   -0.000000     0.010000    -0.000000
   -0.000000     0.000000    -0.000000
   -0.000000    -0.010000     0.000000
    0.010000    -0.030000     0.000000
    0.010000     0.030000    -0.010000
    0.220000     0.030000    -0.060000
   -0.070000    -0.040000     0.010000
   -0.020000    -0.050000    -0.010000
   -0.300000     0.230000     0.180000
    0.110000     0.150000     0.010000
   -0.000000    -0.090000    -0.030000
    0.030000    -0.040000    -0.020000
    0.370000     0.230000    -0.010000
    0.030000    -0.020000    -0.010000
    0.000000    -0.040000    -0.010000
   -0.050000    -0.010000     0.010000
   -0.000000     0.040000     0.010000
   -0.010000     0.020000     0.010000
   -0.020000     0.020000     0.010000
   -0.050000    -0.000000     0.020000
   -0.060000     0.070000     0.040000
   -0.000000     0.000000    -0.000000
vibration   108
    0.040000     0.000000     0.010000
    0.020000     0.020000     0.010000
   -0.000000     0.050000     0.020000
    0.020000     0.010000     0.010000
   -0.040000    -0.000000    -0.010000
   -0.040000    -0.030000    -0.020000
   -0.010000     0.050000     0.010000
    0.150000    -0.110000     0.010000
    0.230000    -0.370000    -0.010000
   -0.050000     0.020000    -0.010000
   -0.040000     0.070000     0.010000
    0.030000    -0.220000    -0.060000
    0.230000     0.300000     0.180000
   -0.090000     0.000000    -0.030000
   -0.020000    -0.030000    -0.010000
    0.070000     0.060000     0.040000
    0.010000     0.000000     0.000000
   -0.000000    -0.000000    -0.000000
   -0.000000    -0.000000     0.000000
   -0.020000     0.010000    -0.010000
    0.010000     0.010000     0.000000
   -0.000000    -0.000000     0.000000
    0.000000     0.000000     0.000000
    0.020000     0.010000     0.000000
    0.000000     0.000000     0.000000
   -0.000000    -0.000000     0.000000
   -0.010000    -0.000000     0.000000
    0.010000     0.000000     0.000000
   -0.000000     0.000000     0.000000
   -0.010000     0.000000    -0.010000
   -0.030000    -0.010000    -0.000000
    0.030000    -0.010000     0.010000
    0.030000    -0.220000     0.060000
   -0.040000     0.070000    -0.010000
   -0.050000     0.020000     0.010000
    0.230000     0.300000    -0.180000
    0.150000    -0.110000    -0.010000
   -0.090000     0.000000     0.030000
   -0.040000    -0.030000     0.020000
    0.230000    -0.370000     0.010000
   -0.020000    -0.030000     0.010000
   -0.040000    -0.000000     0.010000
   -0.010000     0.050000    -0.010000
    0.040000     0.000000    -0.010000
    0.020000     0.010000    -0.010000
    0.020000     0.020000    -0.010000
   -0.000000     0.050000    -0.020000
    0.070000     0.060000    -0.040000
    0.000000    -0.000000     0.000000
   -0.000000    -0.000000     0.000000
    0.000000    -0.000000    -0.000000
   -0.000000     0.000000     0.000000
    0.000000    -0.000000    -0.000000
   -0.000000     0.000000     0.000000
    0.000000     0.000000     0.000000
    0.000000    -0.000000     0.000000
    0.000000     0.000000     0.000000
   -0.000000    -0.000000    -0.000000
   -0.000000    -0.000000    -0.000000
    0.010000    -0.000000    -0.000000
    0.000000     0.000000    -0.000000
   -0.010000     0.000000     0.000000
   -0.020000    -0.010000     0.000000
    0.030000    -0.010000    -0.010000
    0.000000     0.000000    -0.000000
vibration   109
    0.030000    -0.000000     0.010000
    0.020000     0.020000     0.010000
   -0.010000     0.060000     0.010000
    0.010000     0.010000     0.010000
   -0.030000    -0.000000    -0.010000
   -0.030000    -0.020000    -0.010000
   -0.010000     0.040000     0.010000
    0.110000    -0.080000     0.010000
    0.160000    -0.270000    -0.010000
   -0.030000     0.010000    -0.000000
   -0.030000     0.050000     0.010000
    0.020000    -0.160000    -0.040000
    0.170000     0.220000     0.130000
   -0.060000     0.000000    -0.020000
   -0.010000    -0.020000    -0.010000
    0.040000     0.020000     0.020000
   -0.150000    -0.020000    -0.040000
    0.050000     0.030000     0.010000
    0.010000     0.030000    -0.000000
    0.210000    -0.160000     0.130000
   -0.080000    -0.110000     0.010000
    0.000000     0.060000    -0.020000
   -0.020000     0.030000    -0.010000
   -0.260000    -0.160000    -0.010000
   -0.020000     0.010000    -0.010000
   -0.000000     0.030000    -0.010000
    0.040000     0.010000     0.010000
   -0.000000    -0.020000     0.010000
    0.010000    -0.010000     0.010000
    0.020000    -0.010000     0.010000
    0.060000     0.010000     0.010000
    0.020000    -0.040000     0.020000
   -0.020000     0.150000    -0.040000
    0.030000    -0.050000     0.010000
    0.030000    -0.010000    -0.000000
   -0.160000    -0.210000     0.120000
   -0.110000     0.080000     0.010000
    0.060000    -0.000000    -0.020000
    0.030000     0.020000    -0.010000
   -0.160000     0.260000    -0.010000
    0.010000     0.020000    -0.010000
    0.030000     0.000000    -0.010000
    0.010000    -0.030000     0.010000
   -0.020000     0.000000     0.010000
   -0.010000    -0.010000     0.010000
   -0.010000    -0.020000     0.010000
    0.010000    -0.060000     0.010000
   -0.040000    -0.020000     0.020000
    0.150000     0.020000    -0.040000
   -0.050000    -0.030000     0.010000
   -0.010000    -0.030000    -0.000000
   -0.220000     0.160000     0.130000
    0.080000     0.110000     0.010000
   -0.000000    -0.060000    -0.020000
    0.020000    -0.030000    -0.010000
    0.270000     0.160000    -0.010000
    0.020000    -0.010000    -0.010000
    0.000000    -0.030000    -0.010000
   -0.040000    -0.010000     0.010000
    0.000000     0.020000     0.010000
   -0.010000     0.010000     0.010000
   -0.020000     0.010000     0.010000
   -0.060000    -0.010000     0.010000
   -0.020000     0.040000     0.020000
    0.000000     0.000000     0.000000
vibration   110
   -0.020000     0.080000     0.020000
   -0.010000    -0.100000    -0.030000
    0.120000    -0.280000    -0.040000
    0.020000    -0.010000     0.000000
    0.010000    -0.000000     0.000000
   -0.010000    -0.010000    -0.000000
   -0.000000     0.000000     0.000000
    0.010000    -0.000000     0.000000
    0.010000    -0.010000    -0.000000
    0.000000     0.000000     0.000000
    0.000000     0.000000     0.000000
    0.000000     0.010000     0.010000
   -0.010000    -0.010000    -0.000000
   -0.010000     0.010000    -0.000000
   -0.010000    -0.000000    -0.000000
    0.150000     0.390000     0.160000
    0.020000    -0.000000     0.010000
    0.000000    -0.000000     0.000000
    0.000000    -0.000000     0.000000
   -0.010000     0.010000    -0.000000
   -0.000000    -0.010000     0.000000
    0.010000     0.020000    -0.000000
   -0.000000     0.010000    -0.000000
   -0.010000    -0.010000    -0.000000
   -0.010000     0.010000    -0.000000
   -0.000000    -0.010000     0.000000
    0.000000     0.000000     0.000000
    0.070000     0.010000     0.020000
   -0.010000    -0.010000     0.000000
   -0.090000     0.010000    -0.030000
   -0.250000    -0.110000    -0.030000
    0.350000    -0.140000     0.150000
   -0.000000    -0.020000     0.010000
   -0.000000    -0.000000     0.000000
   -0.000000    -0.000000     0.000000
    0.010000     0.010000    -0.000000
   -0.010000     0.000000     0.000000
    0.010000    -0.010000    -0.000000
    0.010000     0.000000    -0.000000
   -0.010000     0.010000    -0.000000
    0.010000     0.010000    -0.000000
   -0.010000     0.000000     0.000000
    0.000000    -0.000000     0.000000
    0.010000    -0.070000     0.020000
   -0.010000     0.010000     0.000000
    0.010000     0.090000    -0.030000
   -0.110000     0.250000    -0.030000
   -0.140000    -0.350000     0.150000
   -0.020000     0.000000     0.010000
   -0.000000     0.000000     0.000000
   -0.000000     0.000000     0.000000
    0.000000    -0.010000    -0.000000
    0.000000     0.010000     0.000000
   -0.000000    -0.010000    -0.000000
    0.000000    -0.010000    -0.000000
    0.010000     0.010000    -0.000000
    0.000000    -0.010000    -0.000000
    0.000000     0.000000     0.000000
   -0.000000    -0.000000     0.000000
   -0.060000    -0.010000     0.010000
    0.010000     0.010000     0.000000
    0.070000    -0.010000    -0.020000
    0.210000     0.090000    -0.030000
   -0.290000     0.110000     0.120000
   -0.000000    -0.000000     0.000000
vibration   111
   -0.020000     0.110000     0.020000
   -0.010000    -0.130000    -0.040000
    0.150000    -0.360000    -0.050000
    0.020000    -0.010000     0.000000
    0.010000    -0.000000     0.000000
   -0.010000    -0.010000    -0.000000
   -0.000000     0.000000     0.000000
    0.000000     0.010000     0.000000
    0.010000    -0.000000     0.000000
    0.000000     0.000000     0.000000
    0.000000    -0.000000     0.000000
   -0.000000     0.010000     0.000000
   -0.010000    -0.010000    -0.010000
   -0.010000     0.010000    -0.000000
   -0.010000    -0.000000    -0.000000
    0.190000     0.490000     0.210000
    0.020000    -0.000000     0.010000
    0.000000    -0.000000     0.000000
    0.000000     0.000000    -0.000000
   -0.000000     0.000000    -0.000000
   -0.010000    -0.010000     0.000000
   -0.000000     0.010000    -0.000000
   -0.000000     0.000000    -0.000000
   -0.010000    -0.010000    -0.000000
   -0.000000     0.000000    -0.000000
   -0.000000     0.000000    -0.000000
    0.000000     0.000000     0.000000
   -0.010000    -0.000000    -0.000000
    0.000000     0.000000     0.000000
    0.010000    -0.000000     0.000000
    0.030000     0.010000     0.000000
   -0.030000     0.010000    -0.010000
   -0.000000     0.010000    -0.010000
    0.000000    -0.000000    -0.000000
    0.000000     0.000000    -0.000000
   -0.010000    -0.010000     0.010000
    0.000000     0.000000    -0.000000
   -0.010000     0.010000     0.000000
   -0.010000    -0.010000     0.000000
    0.010000    -0.010000    -0.000000
   -0.010000    -0.000000     0.010000
    0.010000    -0.010000    -0.000000
   -0.000000     0.000000    -0.000000
   -0.020000     0.100000    -0.020000
    0.020000    -0.010000    -0.000000
   -0.010000    -0.120000     0.040000
    0.150000    -0.360000     0.050000
    0.180000     0.480000    -0.210000
    0.020000    -0.000000    -0.010000
    0.000000    -0.000000    -0.000000
    0.000000     0.000000     0.000000
   -0.000000     0.000000     0.000000
   -0.010000    -0.010000    -0.000000
   -0.000000     0.010000     0.000000
   -0.000000     0.000000     0.000000
   -0.010000    -0.010000     0.000000
   -0.000000     0.000000     0.000000
   -0.000000    -0.000000     0.000000
    0.000000     0.000000    -0.000000
    0.000000    -0.000000    -0.000000
    0.000000    -0.000000    -0.000000
   -0.000000    -0.000000     0.000000
   -0.010000    -0.010000     0.000000
    0.030000    -0.010000    -0.010000
    0.000000    -0.000000    -0.000000
vibration   112
    0.000000    -0.010000    -0.000000
    0.000000     0.010000     0.000000
   -0.020000     0.040000     0.000000
   -0.000000    -0.000000    -0.000000
   -0.000000     0.000000     0.000000
    0.000000     0.000000     0.000000
    0.000000    -0.000000    -0.000000
   -0.010000     0.010000    -0.000000
   -0.010000     0.010000     0.000000
    0.000000    -0.000000     0.000000
   -0.000000    -0.000000    -0.000000
   -0.000000    -0.020000    -0.010000
    0.000000     0.000000     0.000000
    0.010000    -0.000000     0.000000
    0.000000     0.000000     0.000000
   -0.030000    -0.070000    -0.030000
    0.010000     0.000000     0.000000
   -0.000000    -0.000000    -0.000000
    0.000000    -0.000000     0.000000
   -0.010000     0.010000    -0.010000
    0.010000    -0.000000     0.000000
    0.010000     0.010000    -0.000000
   -0.010000     0.010000    -0.000000
   -0.000000    -0.010000     0.000000
   -0.000000     0.010000    -0.010000
   -0.010000    -0.010000     0.000000
    0.000000     0.000000     0.000000
    0.110000     0.020000     0.020000
   -0.010000    -0.020000     0.000000
   -0.130000     0.010000    -0.040000
   -0.390000    -0.160000    -0.050000
    0.520000    -0.200000     0.220000
   -0.000000    -0.020000     0.010000
   -0.000000    -0.000000     0.000000
    0.000000    -0.000000    -0.000000
    0.000000     0.000000    -0.000000
   -0.010000     0.010000     0.000000
    0.010000     0.000000    -0.000000
    0.000000    -0.000000    -0.000000
   -0.010000     0.010000    -0.000000
   -0.000000     0.000000    -0.000000
    0.000000     0.000000    -0.000000
    0.000000    -0.000000     0.000000
   -0.010000     0.020000    -0.000000
    0.000000    -0.000000     0.000000
   -0.000000    -0.020000     0.010000
    0.020000    -0.060000     0.010000
    0.030000     0.080000    -0.030000
    0.010000     0.000000    -0.010000
   -0.000000    -0.000000    -0.000000
    0.000000    -0.000000    -0.000000
   -0.010000     0.010000     0.010000
    0.000000    -0.010000    -0.000000
    0.010000     0.010000     0.000000
   -0.010000     0.010000     0.000000
   -0.010000    -0.010000    -0.000000
   -0.000000     0.010000     0.000000
   -0.000000    -0.010000    -0.000000
    0.000000     0.000000    -0.000000
    0.090000     0.020000    -0.020000
   -0.010000    -0.020000    -0.000000
   -0.110000     0.010000     0.040000
   -0.320000    -0.140000     0.040000
    0.440000    -0.170000    -0.180000
   -0.000000    -0.000000    -0.000000
vibration   113
   -0.020000     0.060000     0.010000
   -0.010000    -0.080000    -0.030000
    0.090000    -0.220000    -0.030000
    0.010000    -0.010000     0.000000
    0.010000    -0.000000     0.000000
   -0.000000    -0.000000    -0.000000
    0.000000    -0.000000    -0.000000
   -0.000000     0.010000     0.000000
   -0.010000     0.010000     0.000000
    0.000000    -0.000000     0.000000
   -0.000000    -0.000000    -0.000000
   -0.000000    -0.010000    -0.010000
   -0.000000    -0.000000    -0.000000
    0.000000     0.010000     0.000000
   -0.010000     0.000000    -0.000000
    0.100000     0.280000     0.120000
    0.010000    -0.000000     0.000000
    0.000000    -0.000000     0.000000
   -0.000000     0.000000    -0.000000
    0.000000    -0.000000     0.000000
   -0.010000    -0.000000    -0.000000
   -0.010000     0.000000    -0.000000
    0.000000    -0.000000     0.000000
   -0.010000    -0.000000    -0.000000
   -0.000000    -0.010000     0.000000
    0.000000     0.010000    -0.000000
    0.000000    -0.000000     0.000000
   -0.060000    -0.010000    -0.010000
    0.010000     0.010000    -0.000000
    0.080000    -0.010000     0.020000
    0.210000     0.090000     0.030000
   -0.280000     0.110000    -0.120000
    0.000000     0.000000    -0.000000
    0.000000     0.000000    -0.000000
   -0.000000    -0.000000     0.000000
    0.000000     0.000000    -0.000000
    0.000000    -0.010000     0.000000
    0.000000    -0.010000     0.000000
    0.000000     0.000000    -0.000000
    0.000000    -0.010000     0.000000
    0.010000     0.000000    -0.000000
   -0.010000     0.000000     0.000000
    0.000000     0.000000    -0.000000
    0.020000    -0.070000     0.020000
   -0.010000     0.010000     0.000000
    0.010000     0.090000    -0.030000
   -0.110000     0.250000    -0.030000
   -0.120000    -0.330000     0.140000
   -0.000000     0.000000     0.000000
   -0.000000    -0.000000     0.000000
    0.000000    -0.000000    -0.000000
   -0.010000     0.000000     0.000000
    0.010000     0.000000    -0.000000
    0.010000     0.000000    -0.000000
   -0.010000     0.010000     0.000000
    0.010000     0.000000    -0.000000
   -0.000000     0.010000     0.000000
   -0.000000    -0.010000    -0.000000
   -0.000000     0.000000     0.000000
    0.100000     0.020000    -0.020000
   -0.010000    -0.020000    -0.000000
   -0.120000     0.010000     0.040000
   -0.330000    -0.140000     0.040000
    0.440000    -0.170000    -0.190000
   -0.000000    -0.000000    -0.000000
vibration   114
    0.020000     0.000000     0.010000
   -0.000000    -0.030000    -0.010000
   -0.040000     0.030000    -0.010000
   -0.010000    -0.020000    -0.010000
   -0.040000     0.030000    -0.000000
   -0.010000    -0.020000    -0.010000
    0.020000    -0.020000     0.000000
   -0.020000     0.030000     0.000000
   -0.020000     0.040000     0.010000
   -0.010000     0.010000     0.000000
   -0.060000    -0.020000    -0.030000
    0.000000    -0.320000    -0.110000
    0.190000     0.200000     0.130000
    0.080000    -0.020000     0.020000
   -0.000000     0.050000     0.010000
   -0.010000    -0.060000    -0.020000
    0.330000     0.000000     0.110000
    0.020000    -0.070000     0.030000
   -0.010000    -0.010000    -0.000000
   -0.210000     0.200000    -0.140000
   -0.030000    -0.020000    -0.000000
    0.020000     0.090000    -0.020000
    0.020000    -0.010000     0.010000
   -0.050000    -0.020000    -0.010000
   -0.050000    -0.000000    -0.010000
   -0.040000    -0.040000     0.000000
    0.020000     0.030000    -0.000000
   -0.000000     0.020000    -0.010000
    0.020000    -0.010000     0.010000
    0.030000    -0.000000     0.010000
   -0.030000    -0.050000     0.010000
    0.060000    -0.010000     0.020000
   -0.000000     0.340000    -0.110000
    0.070000     0.020000    -0.030000
    0.010000    -0.010000     0.000000
   -0.200000    -0.210000     0.140000
    0.020000    -0.030000     0.000000
   -0.090000     0.020000     0.020000
    0.010000     0.020000    -0.010000
    0.020000    -0.050000     0.010000
    0.000000    -0.060000     0.020000
    0.040000    -0.040000    -0.000000
   -0.030000     0.020000     0.000000
   -0.020000    -0.000000     0.010000
    0.010000     0.020000    -0.010000
    0.000000     0.030000    -0.010000
    0.050000    -0.030000    -0.010000
    0.010000     0.060000    -0.020000
   -0.320000    -0.000000     0.110000
   -0.020000     0.070000     0.030000
    0.010000     0.010000    -0.000000
    0.200000    -0.190000    -0.130000
    0.030000     0.020000    -0.000000
   -0.020000    -0.080000    -0.020000
   -0.020000     0.010000     0.010000
    0.040000     0.020000    -0.010000
    0.050000     0.000000    -0.010000
    0.040000     0.040000     0.000000
   -0.020000    -0.020000    -0.000000
    0.000000    -0.020000    -0.010000
   -0.020000     0.010000     0.010000
   -0.030000     0.000000     0.010000
    0.030000     0.040000     0.010000
   -0.060000     0.010000     0.020000
    0.000000    -0.000000     0.000000
vibration   115
    0.000000    -0.010000    -0.000000
   -0.000000     0.010000     0.000000
   -0.020000     0.030000     0.000000
   -0.000000     0.000000    -0.000000
   -0.000000     0.000000    -0.000000
   -0.000000    -0.000000    -0.000000
    0.000000    -0.000000     0.000000
    0.000000    -0.000000     0.000000
   -0.000000     0.010000     0.000000
   -0.000000    -0.000000    -0.000000
    0.000000     0.000000     0.000000
   -0.000000     0.010000     0.010000
   -0.000000    -0.000000    -0.000000
   -0.000000    -0.000000    -0.000000
   -0.000000    -0.000000    -0.000000
   -0.010000    -0.030000    -0.010000
    0.460000     0.000000     0.150000
    0.020000    -0.090000     0.040000
   -0.010000    -0.010000    -0.000000
   -0.290000     0.280000    -0.190000
   -0.040000    -0.020000    -0.010000
    0.030000     0.120000    -0.030000
    0.020000    -0.020000     0.010000
   -0.060000    -0.030000    -0.010000
   -0.080000    -0.010000    -0.020000
   -0.050000    -0.050000     0.000000
    0.030000     0.040000    -0.000000
   -0.010000     0.030000    -0.010000
    0.020000    -0.010000     0.010000
    0.050000    -0.000000     0.010000
   -0.010000    -0.050000     0.020000
    0.060000    -0.000000     0.020000
   -0.000000    -0.010000    -0.000000
   -0.000000    -0.000000     0.000000
   -0.000000     0.000000     0.000000
    0.010000     0.010000    -0.000000
    0.000000     0.000000    -0.000000
    0.000000    -0.000000     0.000000
   -0.000000    -0.000000     0.000000
   -0.000000     0.010000    -0.000000
   -0.000000     0.000000    -0.000000
   -0.010000     0.000000     0.000000
    0.000000    -0.000000    -0.000000
    0.000000    -0.010000     0.000000
   -0.000000    -0.000000     0.000000
   -0.000000     0.010000    -0.000000
   -0.020000     0.030000    -0.000000
   -0.010000    -0.030000     0.010000
    0.460000     0.000000    -0.150000
    0.020000    -0.090000    -0.040000
   -0.010000    -0.010000     0.000000
   -0.290000     0.280000     0.190000
   -0.040000    -0.020000     0.010000
    0.030000     0.120000     0.030000
    0.020000    -0.020000    -0.010000
   -0.060000    -0.030000     0.010000
   -0.080000    -0.010000     0.020000
   -0.050000    -0.050000    -0.000000
    0.030000     0.040000     0.000000
   -0.010000     0.030000     0.010000
    0.020000    -0.010000    -0.010000
    0.050000    -0.000000    -0.010000
   -0.010000    -0.050000    -0.020000
    0.060000    -0.000000    -0.020000
   -0.000000    -0.000000     0.000000
vibration   116
   -0.030000    -0.010000    -0.010000
    0.000000     0.050000     0.010000
    0.050000    -0.010000     0.020000
    0.010000     0.020000     0.010000
    0.050000    -0.050000     0.000000
    0.020000     0.020000     0.010000
   -0.040000     0.030000    -0.000000
    0.020000    -0.040000    -0.010000
    0.030000    -0.060000    -0.010000
    0.010000    -0.010000    -0.000000
    0.100000     0.020000     0.040000
   -0.000000     0.470000     0.150000
   -0.280000    -0.290000    -0.190000
   -0.120000     0.030000    -0.030000
    0.010000    -0.080000    -0.020000
    0.000000     0.060000     0.020000
   -0.010000    -0.000000    -0.010000
   -0.000000     0.000000    -0.000000
    0.000000    -0.000000     0.000000
    0.010000    -0.010000     0.000000
    0.000000     0.000000    -0.000000
    0.000000    -0.000000     0.000000
    0.000000     0.000000     0.000000
   -0.010000    -0.000000    -0.000000
    0.000000    -0.000000     0.000000
    0.000000    -0.000000     0.000000
    0.000000    -0.000000    -0.000000
    0.010000     0.000000     0.000000
   -0.000000    -0.000000     0.000000
   -0.010000    -0.000000    -0.000000
   -0.030000    -0.020000    -0.000000
    0.030000    -0.010000     0.010000
   -0.000000     0.460000    -0.150000
    0.090000     0.020000    -0.040000
    0.010000    -0.010000     0.000000
   -0.270000    -0.290000     0.190000
    0.020000    -0.040000     0.010000
   -0.120000     0.030000     0.030000
    0.020000     0.020000    -0.010000
    0.030000    -0.060000     0.010000
    0.010000    -0.080000     0.020000
    0.050000    -0.050000    -0.000000
   -0.040000     0.030000     0.000000
   -0.030000    -0.010000     0.010000
    0.010000     0.020000    -0.010000
    0.000000     0.050000    -0.010000
    0.050000    -0.010000    -0.020000
    0.000000     0.060000    -0.020000
    0.010000    -0.000000    -0.000000
    0.000000    -0.000000    -0.000000
   -0.000000    -0.000000    -0.000000
   -0.010000     0.010000     0.010000
   -0.000000     0.000000     0.000000
    0.000000     0.000000    -0.000000
    0.000000    -0.000000    -0.000000
   -0.010000    -0.000000     0.000000
   -0.000000    -0.000000     0.000000
   -0.000000    -0.010000    -0.000000
    0.000000     0.000000     0.000000
    0.010000     0.000000     0.000000
    0.000000    -0.000000    -0.000000
   -0.010000    -0.000000     0.000000
   -0.030000    -0.020000     0.000000
    0.030000    -0.010000    -0.010000
    0.000000    -0.000000    -0.000000
vibration   117
   -0.030000    -0.010000    -0.010000
    0.000000     0.040000     0.010000
    0.030000     0.010000     0.010000
    0.010000     0.020000     0.010000
    0.040000    -0.040000     0.000000
    0.020000     0.020000     0.010000
   -0.030000     0.020000    -0.000000
    0.020000    -0.030000    -0.010000
    0.020000    -0.050000    -0.010000
    0.010000    -0.010000    -0.000000
    0.070000     0.020000     0.030000
   -0.000000     0.340000     0.110000
   -0.200000    -0.210000    -0.140000
   -0.080000     0.020000    -0.020000
    0.010000    -0.060000    -0.010000
   -0.010000     0.030000     0.010000
    0.320000     0.000000     0.110000
    0.020000    -0.070000     0.030000
   -0.010000    -0.010000    -0.000000
   -0.200000     0.190000    -0.130000
   -0.030000    -0.010000    -0.000000
    0.020000     0.080000    -0.020000
    0.020000    -0.020000     0.010000
   -0.040000    -0.020000    -0.010000
   -0.060000    -0.010000    -0.010000
   -0.040000    -0.040000     0.000000
    0.020000     0.030000    -0.000000
   -0.010000     0.020000    -0.010000
    0.020000    -0.010000     0.010000
    0.040000    -0.000000     0.010000
    0.010000    -0.030000     0.010000
    0.020000     0.010000     0.000000
    0.000000    -0.320000     0.100000
   -0.070000    -0.020000     0.030000
   -0.010000     0.010000    -0.000000
    0.190000     0.200000    -0.130000
   -0.010000     0.030000    -0.000000
    0.080000    -0.020000    -0.020000
   -0.020000    -0.020000     0.010000
   -0.020000     0.040000    -0.010000
   -0.010000     0.050000    -0.010000
   -0.040000     0.040000     0.000000
    0.030000    -0.020000    -0.000000
    0.020000     0.010000    -0.010000
   -0.010000    -0.020000     0.010000
   -0.000000    -0.040000     0.010000
   -0.030000    -0.010000     0.010000
    0.010000    -0.020000     0.000000
   -0.330000    -0.000000     0.110000
   -0.020000     0.070000     0.030000
    0.010000     0.010000    -0.000000
    0.210000    -0.200000    -0.140000
    0.030000     0.020000    -0.000000
   -0.020000    -0.080000    -0.020000
   -0.020000     0.020000     0.010000
    0.050000     0.020000    -0.010000
    0.060000     0.010000    -0.010000
    0.040000     0.040000     0.000000
   -0.020000    -0.030000    -0.000000
    0.010000    -0.030000    -0.010000
   -0.020000     0.010000     0.010000
   -0.040000     0.000000     0.010000
   -0.010000     0.030000     0.010000
   -0.020000    -0.010000     0.000000
    0.000000     0.000000     0.000000
vibration   118
   -0.080000     0.010000    -0.030000
   -0.010000     0.020000     0.000000
    0.190000    -0.250000    -0.000000
   -0.010000     0.010000     0.000000
    0.060000    -0.070000    -0.000000
    0.040000     0.030000     0.020000
   -0.040000     0.020000    -0.000000
   -0.010000    -0.040000    -0.020000
    0.010000    -0.130000    -0.030000
   -0.010000     0.020000     0.000000
   -0.040000    -0.020000    -0.020000
   -0.010000    -0.170000    -0.070000
    0.070000     0.080000     0.050000
    0.040000     0.080000     0.040000
    0.090000    -0.020000     0.020000
   -0.150000    -0.090000    -0.080000
   -0.170000     0.010000    -0.070000
   -0.020000     0.040000    -0.020000
    0.020000     0.010000     0.000000
    0.080000    -0.070000     0.050000
   -0.040000     0.010000    -0.020000
    0.080000    -0.040000     0.040000
    0.030000    -0.040000     0.020000
   -0.130000    -0.010000    -0.030000
   -0.020000    -0.090000     0.020000
   -0.070000    -0.060000    -0.000000
    0.020000     0.040000    -0.000000
    0.010000     0.080000    -0.030000
    0.010000     0.010000     0.000000
    0.020000     0.010000     0.000000
   -0.260000    -0.190000    -0.000000
   -0.090000     0.150000    -0.080000
    0.010000     0.170000    -0.070000
    0.040000     0.020000    -0.020000
    0.010000    -0.020000     0.000000
   -0.070000    -0.080000     0.050000
    0.010000     0.040000    -0.020000
   -0.040000    -0.080000     0.040000
   -0.040000    -0.030000     0.020000
   -0.010000     0.130000    -0.030000
   -0.090000     0.020000     0.020000
   -0.060000     0.070000    -0.000000
    0.040000    -0.020000    -0.000000
    0.080000    -0.010000    -0.030000
    0.010000    -0.010000     0.000000
    0.010000    -0.020000     0.000000
   -0.190000     0.260000    -0.000000
    0.150000     0.090000    -0.080000
    0.170000    -0.010000    -0.070000
    0.020000    -0.040000    -0.020000
   -0.020000    -0.010000     0.000000
   -0.080000     0.070000     0.050000
    0.040000    -0.010000    -0.020000
   -0.080000     0.040000     0.040000
   -0.030000     0.040000     0.020000
    0.130000     0.010000    -0.030000
    0.020000     0.090000     0.020000
    0.070000     0.060000    -0.000000
   -0.020000    -0.040000    -0.000000
   -0.010000    -0.080000    -0.030000
   -0.010000    -0.010000     0.000000
   -0.020000    -0.010000     0.000000
    0.250000     0.190000    -0.000000
    0.090000    -0.150000    -0.080000
   -0.000000    -0.000000     0.000000
vibration   119
    0.010000     0.000000     0.000000
    0.000000    -0.010000    -0.000000
   -0.010000     0.010000    -0.000000
    0.000000    -0.000000    -0.000000
   -0.010000     0.010000     0.000000
   -0.000000    -0.010000    -0.000000
    0.000000    -0.000000     0.000000
    0.000000     0.000000     0.000000
   -0.000000     0.030000     0.010000
    0.000000    -0.000000    -0.000000
    0.000000     0.000000     0.000000
    0.000000    -0.000000     0.010000
    0.000000     0.000000     0.000000
   -0.000000    -0.010000    -0.000000
   -0.010000     0.000000    -0.000000
    0.020000     0.020000     0.010000
   -0.240000     0.020000    -0.080000
   -0.030000     0.060000    -0.030000
    0.030000     0.020000     0.000000
    0.100000    -0.090000     0.060000
   -0.060000     0.010000    -0.020000
    0.110000    -0.050000     0.050000
    0.040000    -0.050000     0.030000
   -0.170000    -0.010000    -0.040000
   -0.030000    -0.120000     0.030000
   -0.110000    -0.090000    -0.000000
    0.030000     0.050000    -0.010000
    0.010000     0.110000    -0.040000
    0.020000     0.010000     0.000000
    0.030000     0.020000     0.000000
   -0.360000    -0.280000    -0.000000
   -0.150000     0.220000    -0.120000
    0.000000    -0.000000    -0.010000
    0.000000     0.000000    -0.000000
    0.000000    -0.000000     0.000000
    0.000000     0.010000    -0.000000
    0.000000     0.000000    -0.000000
   -0.000000    -0.010000     0.000000
   -0.000000    -0.010000     0.000000
   -0.000000     0.030000    -0.010000
   -0.010000     0.000000     0.000000
   -0.010000     0.010000    -0.000000
    0.000000    -0.000000    -0.000000
    0.010000     0.000000    -0.000000
    0.000000    -0.000000     0.000000
    0.000000    -0.000000     0.000000
   -0.010000     0.010000     0.000000
    0.020000     0.020000    -0.010000
   -0.240000     0.020000     0.080000
   -0.030000     0.060000     0.030000
    0.030000     0.020000    -0.000000
    0.100000    -0.090000    -0.060000
   -0.060000     0.010000     0.020000
    0.110000    -0.050000    -0.050000
    0.040000    -0.050000    -0.030000
   -0.170000    -0.010000     0.040000
   -0.030000    -0.120000    -0.030000
   -0.110000    -0.090000     0.000000
    0.030000     0.050000     0.010000
    0.010000     0.110000     0.040000
    0.020000     0.010000    -0.000000
    0.030000     0.020000    -0.000000
   -0.360000    -0.280000     0.000000
   -0.150000     0.220000     0.120000
    0.000000    -0.000000    -0.000000
vibration   120
    0.110000    -0.010000     0.040000
    0.020000    -0.030000    -0.000000
   -0.280000     0.360000     0.000000
    0.010000    -0.020000    -0.000000
   -0.090000     0.110000     0.000000
   -0.050000    -0.040000    -0.030000
    0.050000    -0.030000     0.010000
    0.010000     0.060000     0.020000
   -0.010000     0.170000     0.040000
    0.020000    -0.030000    -0.000000
    0.060000     0.030000     0.030000
    0.020000     0.240000     0.080000
   -0.090000    -0.100000    -0.060000
   -0.050000    -0.110000    -0.050000
   -0.120000     0.030000    -0.030000
    0.220000     0.150000     0.120000
    0.000000    -0.000000     0.010000
    0.000000    -0.000000     0.000000
   -0.000000    -0.000000    -0.000000
    0.000000    -0.000000     0.000000
    0.000000    -0.000000     0.000000
   -0.010000     0.000000    -0.000000
   -0.010000     0.000000    -0.000000
    0.030000     0.000000     0.010000
    0.000000     0.010000    -0.000000
    0.010000     0.010000     0.000000
   -0.000000    -0.000000     0.000000
    0.000000    -0.010000     0.000000
   -0.000000    -0.000000    -0.000000
   -0.010000    -0.000000    -0.000000
    0.010000     0.010000    -0.000000
    0.020000    -0.020000     0.010000
    0.020000     0.240000    -0.080000
    0.060000     0.030000    -0.030000
    0.020000    -0.030000     0.000000
   -0.090000    -0.100000     0.060000
    0.010000     0.060000    -0.020000
   -0.050000    -0.110000     0.050000
   -0.050000    -0.040000     0.030000
   -0.010000     0.170000    -0.040000
   -0.120000     0.030000     0.030000
   -0.090000     0.110000    -0.000000
    0.050000    -0.030000    -0.010000
    0.110000    -0.010000    -0.040000
    0.010000    -0.020000     0.000000
    0.020000    -0.030000     0.000000
   -0.280000     0.360000    -0.000000
    0.220000     0.150000    -0.120000
   -0.000000    -0.000000    -0.010000
    0.000000     0.000000    -0.000000
   -0.000000    -0.000000     0.000000
    0.010000    -0.000000    -0.000000
    0.000000    -0.000000    -0.000000
   -0.010000     0.000000     0.000000
   -0.010000     0.000000     0.000000
    0.030000     0.000000    -0.010000
    0.000000     0.010000     0.000000
    0.010000     0.010000    -0.000000
   -0.000000    -0.000000    -0.000000
    0.000000    -0.010000    -0.000000
   -0.000000    -0.000000     0.000000
   -0.000000    -0.000000     0.000000
    0.010000     0.010000     0.000000
    0.020000    -0.020000    -0.010000
   -0.000000    -0.000000    -0.000000
vibration   121
   -0.080000     0.000000    -0.030000
   -0.010000     0.030000     0.000000
    0.210000    -0.260000    -0.000000
   -0.010000     0.020000     0.000000
    0.060000    -0.080000    -0.000000
    0.020000     0.030000     0.020000
   -0.030000     0.020000    -0.000000
   -0.000000    -0.030000    -0.010000
    0.010000    -0.110000    -0.020000
   -0.010000     0.020000     0.000000
   -0.040000    -0.020000    -0.020000
   -0.010000    -0.160000    -0.050000
    0.060000     0.070000     0.040000
    0.030000     0.070000     0.030000
    0.090000    -0.020000     0.020000
   -0.160000    -0.120000    -0.090000
    0.160000    -0.010000     0.050000
    0.020000    -0.040000     0.020000
   -0.020000    -0.010000    -0.000000
   -0.060000     0.060000    -0.040000
    0.030000    -0.000000     0.010000
   -0.070000     0.030000    -0.030000
   -0.030000     0.020000    -0.020000
    0.110000     0.010000     0.020000
    0.020000     0.090000    -0.020000
    0.080000     0.060000     0.000000
   -0.020000    -0.030000     0.000000
   -0.000000    -0.080000     0.030000
   -0.020000    -0.010000    -0.000000
   -0.030000    -0.010000    -0.000000
    0.260000     0.210000     0.000000
    0.120000    -0.150000     0.090000
    0.010000     0.160000    -0.050000
    0.040000     0.020000    -0.020000
    0.010000    -0.020000     0.000000
   -0.060000    -0.060000     0.040000
    0.000000     0.030000    -0.010000
   -0.030000    -0.070000     0.030000
   -0.020000    -0.030000     0.020000
   -0.010000     0.110000    -0.020000
   -0.090000     0.020000     0.020000
   -0.060000     0.080000    -0.000000
    0.030000    -0.020000    -0.000000
    0.080000    -0.000000    -0.030000
    0.010000    -0.020000     0.000000
    0.010000    -0.030000     0.000000
   -0.210000     0.260000    -0.000000
    0.150000     0.120000    -0.090000
   -0.160000     0.010000     0.050000
   -0.020000     0.040000     0.020000
    0.020000     0.010000    -0.000000
    0.070000    -0.060000    -0.040000
   -0.030000     0.000000     0.010000
    0.070000    -0.030000    -0.030000
    0.030000    -0.020000    -0.020000
   -0.110000    -0.010000     0.020000
   -0.020000    -0.090000    -0.020000
   -0.080000    -0.060000     0.000000
    0.020000     0.030000     0.000000
    0.000000     0.080000     0.030000
    0.020000     0.010000    -0.000000
    0.030000     0.010000    -0.000000
   -0.260000    -0.210000     0.000000
   -0.120000     0.150000     0.090000
    0.000000    -0.000000     0.000000
vibration   122
    0.010000    -0.010000     0.000000
    0.030000     0.030000     0.020000
    0.260000    -0.270000     0.010000
   -0.030000     0.070000     0.010000
   -0.010000    -0.090000    -0.030000
   -0.090000    -0.090000    -0.060000
    0.010000     0.000000     0.000000
    0.040000     0.100000     0.050000
    0.040000     0.140000     0.050000
    0.050000     0.000000     0.020000
    0.000000    -0.020000    -0.010000
    0.010000    -0.040000    -0.010000
    0.010000    -0.010000     0.000000
   -0.050000    -0.010000    -0.020000
    0.020000     0.020000     0.010000
   -0.060000    -0.140000    -0.060000
   -0.040000    -0.010000    -0.010000
   -0.020000    -0.000000    -0.010000
    0.000000    -0.050000     0.020000
   -0.010000    -0.010000     0.000000
    0.100000    -0.040000     0.050000
   -0.010000     0.050000    -0.020000
   -0.090000     0.090000    -0.060000
    0.140000    -0.040000     0.050000
    0.020000    -0.020000     0.010000
   -0.090000     0.010000    -0.030000
    0.000000    -0.010000     0.000000
   -0.010000    -0.010000     0.000000
    0.070000     0.030000     0.010000
    0.030000    -0.030000     0.020000
   -0.270000    -0.260000     0.010000
   -0.140000     0.060000    -0.060000
   -0.010000     0.040000    -0.010000
   -0.000000     0.020000    -0.010000
   -0.050000    -0.000000     0.020000
   -0.010000     0.010000     0.000000
   -0.040000    -0.100000     0.050000
    0.050000     0.010000    -0.020000
    0.090000     0.090000    -0.060000
   -0.040000    -0.140000     0.050000
   -0.020000    -0.020000     0.010000
    0.010000     0.090000    -0.030000
   -0.010000    -0.000000     0.000000
   -0.010000     0.010000     0.000000
    0.030000    -0.070000     0.010000
   -0.030000    -0.030000     0.020000
   -0.260000     0.270000     0.010000
    0.060000     0.140000    -0.060000
    0.040000     0.010000    -0.010000
    0.020000     0.000000    -0.010000
   -0.000000     0.050000     0.020000
    0.010000     0.010000     0.000000
   -0.100000     0.040000     0.050000
    0.010000    -0.050000    -0.020000
    0.090000    -0.090000    -0.060000
   -0.140000     0.040000     0.050000
   -0.020000     0.020000     0.010000
    0.090000    -0.010000    -0.030000
   -0.000000     0.010000     0.000000
    0.010000     0.010000     0.000000
   -0.070000    -0.030000     0.010000
   -0.030000     0.030000     0.020000
    0.260000     0.250000     0.010000
    0.140000    -0.060000    -0.060000
   -0.000000    -0.000000     0.000000
vibration   123
    0.020000    -0.010000     0.000000
    0.040000     0.040000     0.020000
    0.360000    -0.370000     0.020000
   -0.040000     0.100000     0.010000
   -0.030000    -0.130000    -0.050000
   -0.130000    -0.140000    -0.080000
    0.020000     0.000000     0.010000
    0.060000     0.160000     0.070000
    0.050000     0.220000     0.070000
    0.070000    -0.000000     0.020000
    0.000000    -0.030000    -0.010000
    0.010000    -0.050000    -0.010000
    0.020000    -0.020000     0.000000
   -0.070000    -0.020000    -0.030000
    0.030000     0.030000     0.020000
   -0.070000    -0.190000    -0.080000
   -0.000000    -0.000000    -0.000000
    0.000000     0.000000     0.000000
    0.000000     0.000000     0.000000
    0.000000    -0.000000     0.000000
   -0.010000    -0.000000    -0.000000
   -0.000000    -0.000000    -0.000000
   -0.000000    -0.000000    -0.000000
    0.020000     0.010000     0.000000
   -0.000000     0.000000    -0.000000
    0.000000     0.000000     0.000000
    0.000000     0.000000     0.000000
    0.000000     0.000000    -0.000000
   -0.000000    -0.000000    -0.000000
   -0.000000     0.000000    -0.000000
    0.010000     0.010000    -0.000000
    0.010000    -0.010000     0.010000
    0.010000    -0.050000     0.010000
    0.000000    -0.030000     0.010000
    0.070000    -0.000000    -0.020000
    0.020000    -0.020000    -0.000000
    0.060000     0.160000    -0.070000
   -0.070000    -0.020000     0.030000
   -0.130000    -0.140000     0.080000
    0.060000     0.220000    -0.070000
    0.030000     0.030000    -0.020000
   -0.030000    -0.130000     0.050000
    0.020000     0.000000    -0.010000
    0.020000    -0.010000    -0.000000
   -0.040000     0.100000    -0.010000
    0.040000     0.040000    -0.020000
    0.360000    -0.370000    -0.020000
   -0.070000    -0.190000     0.080000
   -0.000000    -0.000000     0.000000
    0.000000     0.000000    -0.000000
    0.000000    -0.000000    -0.000000
    0.000000    -0.000000    -0.000000
   -0.010000    -0.000000     0.000000
   -0.000000     0.000000     0.000000
   -0.000000    -0.000000     0.000000
    0.020000     0.010000    -0.000000
    0.000000    -0.000000    -0.000000
    0.000000     0.000000    -0.000000
    0.000000     0.000000    -0.000000
    0.000000     0.000000    -0.000000
   -0.000000    -0.000000     0.000000
   -0.000000     0.000000     0.000000
    0.010000     0.010000     0.000000
    0.010000    -0.000000    -0.000000
    0.000000    -0.000000     0.000000
vibration   124
    0.000000    -0.000000    -0.000000
    0.000000     0.000000     0.000000
    0.000000    -0.000000     0.000000
   -0.000000     0.000000     0.000000
    0.000000    -0.000000     0.000000
   -0.000000     0.010000     0.000000
    0.000000    -0.000000    -0.000000
   -0.000000     0.000000     0.000000
    0.000000    -0.020000    -0.000000
   -0.000000    -0.000000    -0.000000
    0.000000    -0.000000    -0.000000
   -0.000000     0.000000     0.000000
   -0.000000    -0.000000    -0.000000
    0.000000     0.000000     0.000000
   -0.000000    -0.000000    -0.000000
   -0.000000    -0.010000    -0.000000
   -0.050000    -0.010000    -0.010000
   -0.030000    -0.000000    -0.010000
   -0.000000    -0.070000     0.020000
   -0.020000    -0.020000     0.000000
    0.160000    -0.060000     0.070000
   -0.020000     0.070000    -0.030000
   -0.140000     0.130000    -0.090000
    0.220000    -0.060000     0.070000
    0.030000    -0.030000     0.020000
   -0.130000     0.030000    -0.050000
    0.000000    -0.020000     0.010000
   -0.010000    -0.020000     0.010000
    0.100000     0.040000     0.010000
    0.040000    -0.040000     0.020000
   -0.370000    -0.360000     0.020000
   -0.190000     0.070000    -0.080000
   -0.000000     0.000000    -0.000000
    0.000000    -0.000000     0.000000
    0.000000    -0.000000    -0.000000
   -0.000000    -0.000000     0.000000
   -0.000000     0.010000    -0.000000
   -0.000000     0.000000     0.000000
   -0.010000     0.000000     0.000000
    0.010000    -0.020000     0.000000
    0.000000     0.000000    -0.000000
    0.000000    -0.010000     0.000000
    0.000000    -0.000000     0.000000
    0.000000    -0.000000    -0.000000
   -0.000000     0.000000    -0.000000
    0.000000     0.000000    -0.000000
    0.010000    -0.010000    -0.000000
   -0.010000    -0.010000     0.010000
   -0.050000    -0.010000     0.010000
   -0.030000    -0.000000     0.010000
   -0.000000    -0.070000    -0.020000
   -0.020000    -0.020000    -0.000000
    0.160000    -0.060000    -0.070000
   -0.020000     0.070000     0.030000
   -0.140000     0.130000     0.080000
    0.220000    -0.060000    -0.070000
    0.030000    -0.030000    -0.020000
   -0.130000     0.030000     0.050000
    0.000000    -0.020000    -0.010000
   -0.010000    -0.020000    -0.000000
    0.100000     0.040000    -0.010000
    0.040000    -0.040000    -0.020000
   -0.370000    -0.350000    -0.020000
   -0.190000     0.070000     0.080000
   -0.000000    -0.000000    -0.000000
vibration   125
    0.020000    -0.010000     0.010000
    0.030000     0.020000     0.020000
    0.240000    -0.250000     0.010000
   -0.030000     0.070000     0.010000
   -0.030000    -0.090000    -0.030000
   -0.090000    -0.110000    -0.060000
    0.020000     0.000000     0.010000
    0.040000     0.120000     0.050000
    0.040000     0.180000     0.050000
    0.050000    -0.010000     0.020000
    0.000000    -0.020000    -0.000000
    0.000000    -0.020000    -0.000000
    0.010000    -0.010000     0.000000
   -0.050000    -0.020000    -0.020000
    0.010000     0.030000     0.010000
   -0.040000    -0.130000    -0.050000
    0.020000     0.000000     0.000000
    0.020000     0.000000     0.000000
    0.010000     0.050000    -0.020000
    0.010000     0.010000    -0.000000
   -0.120000     0.040000    -0.050000
    0.020000    -0.050000     0.020000
    0.110000    -0.090000     0.060000
   -0.180000     0.040000    -0.050000
   -0.030000     0.010000    -0.010000
    0.090000    -0.030000     0.030000
   -0.000000     0.020000    -0.010000
    0.010000     0.020000    -0.010000
   -0.070000    -0.030000    -0.010000
   -0.020000     0.030000    -0.020000
    0.250000     0.240000    -0.010000
    0.130000    -0.040000     0.050000
   -0.000000     0.020000    -0.000000
   -0.000000     0.020000    -0.000000
   -0.050000     0.010000     0.020000
   -0.010000     0.010000     0.000000
   -0.040000    -0.120000     0.050000
    0.050000     0.020000    -0.020000
    0.090000     0.110000    -0.060000
   -0.040000    -0.180000     0.050000
   -0.010000    -0.030000     0.010000
    0.030000     0.090000    -0.030000
   -0.020000    -0.000000     0.010000
   -0.020000     0.010000     0.010000
    0.030000    -0.070000     0.010000
   -0.030000    -0.020000     0.020000
   -0.240000     0.250000     0.010000
    0.040000     0.130000    -0.050000
   -0.020000    -0.000000     0.000000
   -0.020000    -0.000000     0.010000
   -0.010000    -0.050000    -0.020000
   -0.010000    -0.010000    -0.000000
    0.120000    -0.040000    -0.050000
   -0.020000     0.050000     0.020000
   -0.120000     0.090000     0.070000
    0.180000    -0.040000    -0.060000
    0.030000    -0.010000    -0.010000
   -0.090000     0.030000     0.040000
    0.000000    -0.020000    -0.010000
   -0.010000    -0.020000    -0.010000
    0.070000     0.030000    -0.010000
    0.020000    -0.030000    -0.020000
   -0.250000    -0.250000    -0.010000
   -0.130000     0.040000     0.050000
   -0.000000    -0.000000    -0.000000
vibration   126
    0.030000     0.020000     0.020000
    0.020000     0.000000     0.010000
    0.230000    -0.270000    -0.000000
   -0.080000    -0.040000    -0.040000
    0.050000     0.090000     0.040000
   -0.010000     0.030000     0.010000
    0.010000    -0.010000    -0.000000
   -0.020000    -0.010000    -0.010000
    0.030000    -0.190000    -0.040000
    0.010000    -0.010000     0.000000
    0.010000     0.010000     0.010000
    0.010000     0.030000     0.020000
   -0.000000     0.010000     0.000000
   -0.040000    -0.060000    -0.030000
    0.010000     0.050000     0.020000
   -0.080000    -0.180000    -0.080000
   -0.030000     0.010000    -0.020000
   -0.010000     0.010000    -0.010000
    0.010000     0.010000    -0.000000
   -0.010000    -0.000000    -0.000000
    0.010000    -0.020000     0.010000
    0.060000    -0.040000     0.030000
   -0.030000    -0.010000    -0.010000
    0.190000     0.030000     0.040000
   -0.050000     0.010000    -0.020000
   -0.090000     0.050000    -0.040000
    0.010000     0.010000     0.000000
   -0.020000     0.030000    -0.020000
    0.040000    -0.080000     0.040000
   -0.000000     0.020000    -0.010000
    0.270000     0.230000     0.000000
    0.180000    -0.080000     0.080000
   -0.010000    -0.030000     0.020000
   -0.010000    -0.010000     0.010000
   -0.010000     0.010000     0.000000
    0.000000    -0.010000     0.000000
    0.020000     0.010000    -0.010000
    0.040000     0.060000    -0.030000
    0.010000    -0.030000     0.010000
   -0.030000     0.190000    -0.040000
   -0.010000    -0.050000     0.020000
   -0.050000    -0.090000     0.040000
   -0.010000     0.010000    -0.000000
   -0.030000    -0.020000     0.020000
    0.080000     0.040000    -0.040000
   -0.020000    -0.000000     0.010000
   -0.230000     0.280000    -0.000000
    0.080000     0.190000    -0.080000
    0.030000    -0.010000    -0.020000
    0.010000    -0.010000    -0.010000
   -0.010000    -0.010000    -0.000000
    0.010000     0.000000    -0.000000
   -0.010000     0.020000     0.010000
   -0.060000     0.040000     0.030000
    0.030000     0.010000    -0.010000
   -0.190000    -0.030000     0.040000
    0.050000    -0.010000    -0.020000
    0.090000    -0.050000    -0.040000
   -0.010000    -0.010000     0.000000
    0.020000    -0.030000    -0.020000
   -0.040000     0.080000     0.040000
    0.000000    -0.020000    -0.010000
   -0.280000    -0.230000     0.000000
   -0.180000     0.080000     0.080000
   -0.000000    -0.000000     0.000000
vibration   127
   -0.060000    -0.020000    -0.020000
   -0.030000    -0.040000    -0.020000
   -0.410000     0.450000    -0.010000
    0.100000     0.060000     0.050000
    0.040000    -0.100000    -0.020000
   -0.020000    -0.050000    -0.020000
   -0.020000     0.020000    -0.000000
    0.000000     0.040000     0.010000
   -0.010000     0.070000     0.020000
    0.040000     0.000000     0.010000
   -0.020000    -0.010000    -0.010000
   -0.010000    -0.090000    -0.030000
    0.030000     0.030000     0.020000
    0.010000     0.050000     0.020000
   -0.010000    -0.030000    -0.010000
    0.060000     0.200000     0.080000
    0.020000     0.000000     0.000000
   -0.010000    -0.000000    -0.000000
    0.010000     0.020000    -0.000000
   -0.030000     0.030000    -0.020000
   -0.000000    -0.010000     0.000000
    0.010000    -0.020000     0.010000
    0.010000    -0.010000     0.010000
    0.010000    -0.000000     0.010000
   -0.010000     0.000000    -0.000000
   -0.000000     0.050000    -0.020000
   -0.010000    -0.010000     0.000000
   -0.000000    -0.010000     0.000000
   -0.000000    -0.000000     0.000000
    0.010000    -0.010000     0.010000
   -0.050000    -0.060000     0.010000
    0.010000    -0.020000     0.010000
   -0.010000    -0.100000     0.030000
   -0.020000    -0.010000     0.010000
    0.040000     0.000000    -0.010000
    0.030000     0.030000    -0.020000
    0.000000     0.040000    -0.010000
    0.010000     0.050000    -0.020000
   -0.020000    -0.050000     0.020000
   -0.010000     0.070000    -0.020000
   -0.010000    -0.030000     0.010000
    0.040000    -0.100000     0.020000
   -0.020000     0.020000     0.000000
   -0.060000    -0.020000     0.030000
    0.100000     0.060000    -0.050000
   -0.030000    -0.040000     0.020000
   -0.410000     0.460000     0.010000
    0.060000     0.200000    -0.080000
    0.010000     0.000000    -0.000000
   -0.010000    -0.000000     0.000000
    0.010000     0.020000     0.000000
   -0.030000     0.030000     0.020000
   -0.000000    -0.010000    -0.000000
    0.010000    -0.020000    -0.010000
    0.010000    -0.010000    -0.000000
    0.010000    -0.000000    -0.010000
   -0.010000     0.000000     0.000000
   -0.010000     0.050000     0.020000
   -0.010000    -0.010000    -0.000000
   -0.000000    -0.010000    -0.000000
    0.000000    -0.000000    -0.000000
    0.010000    -0.010000    -0.010000
   -0.040000    -0.050000    -0.010000
    0.010000    -0.020000    -0.010000
    0.000000     0.000000     0.000000
vibration   128
   -0.010000     0.000000    -0.000000
   -0.010000    -0.010000    -0.010000
   -0.050000     0.050000    -0.010000
   -0.000000    -0.000000    -0.000000
    0.050000     0.010000     0.020000
   -0.010000    -0.010000    -0.010000
   -0.010000     0.010000    -0.000000
   -0.010000     0.000000    -0.000000
   -0.000000    -0.010000    -0.010000
    0.020000    -0.010000     0.000000
   -0.000000     0.010000     0.000000
    0.000000    -0.010000    -0.000000
    0.030000     0.030000     0.020000
   -0.020000    -0.010000    -0.010000
    0.000000     0.010000     0.000000
   -0.020000    -0.010000    -0.010000
   -0.100000     0.010000    -0.030000
   -0.010000     0.020000    -0.010000
    0.000000    -0.040000     0.010000
    0.030000    -0.030000     0.020000
    0.040000    -0.000000     0.010000
    0.050000    -0.010000     0.020000
   -0.050000     0.020000    -0.020000
    0.070000     0.010000     0.020000
   -0.030000     0.010000    -0.010000
   -0.100000    -0.040000    -0.020000
    0.020000     0.020000    -0.000000
   -0.020000     0.060000    -0.030000
    0.060000    -0.100000     0.050000
   -0.040000     0.030000    -0.020000
    0.450000     0.410000    -0.010000
    0.200000    -0.060000     0.080000
    0.000000    -0.020000     0.000000
   -0.000000     0.010000    -0.000000
    0.020000    -0.010000    -0.000000
    0.030000     0.030000    -0.020000
   -0.010000     0.000000     0.000000
   -0.020000    -0.010000     0.010000
   -0.010000    -0.010000     0.010000
   -0.000000    -0.010000     0.010000
    0.000000     0.010000    -0.000000
    0.050000     0.010000    -0.020000
   -0.010000     0.010000     0.000000
   -0.010000     0.000000     0.000000
   -0.000000     0.000000     0.000000
   -0.010000    -0.010000     0.010000
   -0.060000     0.050000     0.010000
   -0.020000    -0.010000     0.010000
   -0.090000     0.010000     0.030000
   -0.010000     0.020000     0.010000
    0.000000    -0.040000    -0.010000
    0.030000    -0.030000    -0.020000
    0.040000    -0.000000    -0.010000
    0.050000    -0.010000    -0.020000
   -0.050000     0.020000     0.020000
    0.070000     0.010000    -0.020000
   -0.030000     0.010000     0.010000
   -0.100000    -0.040000     0.020000
    0.020000     0.020000     0.000000
   -0.020000     0.060000     0.020000
    0.060000    -0.100000    -0.050000
   -0.040000     0.030000     0.020000
    0.450000     0.410000     0.010000
    0.200000    -0.060000    -0.080000
    0.000000    -0.000000     0.000000
vibration   129
   -0.040000    -0.010000    -0.020000
   -0.030000    -0.040000    -0.020000
   -0.310000     0.330000    -0.010000
    0.060000     0.040000     0.030000
    0.060000    -0.060000     0.000000
   -0.020000    -0.040000    -0.020000
   -0.020000     0.010000    -0.000000
   -0.010000     0.030000     0.010000
    0.000000    -0.000000    -0.000000
    0.040000    -0.010000     0.010000
   -0.020000    -0.000000    -0.010000
   -0.000000    -0.080000    -0.030000
    0.040000     0.040000     0.030000
   -0.010000     0.030000     0.010000
   -0.010000    -0.000000    -0.000000
    0.020000     0.110000     0.040000
   -0.080000     0.000000    -0.030000
   -0.000000     0.020000    -0.010000
   -0.010000    -0.040000     0.010000
    0.040000    -0.040000     0.030000
    0.030000     0.000000     0.010000
    0.020000     0.010000     0.000000
   -0.040000     0.020000    -0.020000
   -0.000000    -0.000000     0.000000
   -0.000000     0.010000    -0.000000
   -0.050000    -0.060000     0.000000
    0.010000     0.020000    -0.000000
   -0.010000     0.040000    -0.020000
    0.040000    -0.060000     0.030000
   -0.040000     0.030000    -0.020000
    0.320000     0.310000    -0.010000
    0.110000    -0.020000     0.040000
    0.000000     0.080000    -0.030000
    0.020000     0.000000    -0.010000
   -0.040000     0.010000     0.010000
   -0.040000    -0.040000     0.030000
    0.010000    -0.030000     0.010000
    0.010000    -0.020000     0.000000
    0.020000     0.040000    -0.020000
   -0.000000     0.000000    -0.000000
    0.010000     0.000000    -0.000000
   -0.060000     0.050000     0.000000
    0.020000    -0.010000    -0.000000
    0.040000     0.010000    -0.020000
   -0.060000    -0.030000     0.030000
    0.030000     0.040000    -0.020000
    0.300000    -0.320000    -0.010000
   -0.020000    -0.110000     0.040000
    0.080000    -0.000000    -0.030000
    0.000000    -0.020000    -0.010000
    0.010000     0.040000     0.010000
   -0.040000     0.040000     0.030000
   -0.030000    -0.000000     0.010000
   -0.020000    -0.010000     0.000000
    0.040000    -0.020000    -0.020000
    0.000000     0.000000     0.000000
    0.000000    -0.010000    -0.000000
    0.060000     0.060000     0.000000
   -0.010000    -0.020000    -0.000000
    0.010000    -0.040000    -0.020000
   -0.040000     0.060000     0.030000
    0.040000    -0.030000    -0.020000
   -0.330000    -0.310000    -0.010000
   -0.110000     0.020000     0.040000
    0.000000    -0.000000     0.000000
vibration   130
    0.040000    -0.010000     0.010000
    0.030000     0.050000     0.020000
    0.290000    -0.270000     0.020000
   -0.020000    -0.020000    -0.010000
   -0.150000     0.010000    -0.040000
    0.030000     0.040000     0.020000
    0.030000    -0.020000     0.000000
    0.020000    -0.030000    -0.000000
   -0.030000     0.140000     0.030000
   -0.080000     0.020000    -0.020000
    0.020000    -0.010000     0.000000
   -0.010000     0.090000     0.020000
   -0.060000    -0.080000    -0.050000
    0.050000     0.010000     0.020000
   -0.000000    -0.040000    -0.010000
    0.050000    -0.000000     0.010000
   -0.090000    -0.010000    -0.020000
    0.010000     0.020000    -0.000000
   -0.020000    -0.080000     0.020000
    0.080000    -0.060000     0.050000
    0.030000     0.020000     0.000000
   -0.010000     0.050000    -0.020000
   -0.040000     0.030000    -0.020000
   -0.140000    -0.030000    -0.030000
    0.040000    -0.000000     0.010000
   -0.010000    -0.150000     0.040000
    0.020000     0.030000    -0.000000
    0.010000     0.040000    -0.010000
    0.020000    -0.020000     0.010000
   -0.050000     0.030000    -0.020000
    0.270000     0.290000    -0.020000
    0.000000     0.050000    -0.010000
    0.010000    -0.090000     0.020000
   -0.020000     0.010000     0.000000
    0.080000    -0.020000    -0.020000
    0.060000     0.080000    -0.050000
   -0.020000     0.030000    -0.000000
   -0.050000    -0.010000     0.020000
   -0.030000    -0.040000     0.020000
    0.030000    -0.140000     0.030000
    0.000000     0.040000    -0.010000
    0.150000    -0.010000    -0.040000
   -0.030000     0.020000     0.000000
   -0.040000     0.010000     0.010000
    0.020000     0.020000    -0.010000
   -0.030000    -0.050000     0.020000
   -0.280000     0.270000     0.020000
   -0.050000     0.000000     0.020000
    0.090000     0.010000    -0.020000
   -0.010000    -0.020000    -0.000000
    0.020000     0.080000     0.020000
   -0.080000     0.060000     0.050000
   -0.030000    -0.020000     0.000000
    0.010000    -0.050000    -0.020000
    0.040000    -0.030000    -0.020000
    0.140000     0.030000    -0.030000
   -0.030000     0.000000     0.010000
    0.010000     0.150000     0.040000
   -0.020000    -0.030000    -0.000000
   -0.010000    -0.040000    -0.010000
   -0.020000     0.020000     0.010000
    0.050000    -0.030000    -0.020000
   -0.270000    -0.290000    -0.020000
   -0.000000    -0.050000    -0.010000
    0.000000    -0.000000    -0.000000
vibration   131
   -0.020000     0.040000     0.010000
   -0.020000    -0.070000    -0.030000
   -0.160000     0.090000    -0.040000
   -0.060000    -0.020000    -0.030000
    0.270000     0.080000     0.110000
   -0.040000    -0.040000    -0.020000
   -0.050000     0.030000    -0.010000
   -0.040000     0.020000    -0.010000
    0.040000    -0.280000    -0.080000
    0.130000    -0.060000     0.020000
   -0.020000     0.040000     0.010000
    0.020000    -0.080000    -0.010000
    0.120000     0.160000     0.100000
   -0.100000    -0.080000    -0.060000
    0.010000     0.100000     0.030000
   -0.160000    -0.200000    -0.110000
    0.050000     0.000000     0.010000
    0.010000    -0.010000     0.010000
   -0.000000     0.020000    -0.010000
   -0.010000     0.010000    -0.010000
   -0.020000    -0.000000    -0.000000
   -0.010000    -0.000000    -0.000000
    0.020000    -0.010000     0.010000
    0.020000     0.010000    -0.000000
    0.000000    -0.000000     0.000000
    0.030000     0.030000     0.000000
   -0.000000    -0.010000     0.000000
    0.000000    -0.020000     0.010000
   -0.020000     0.030000    -0.020000
    0.020000    -0.010000     0.010000
   -0.160000    -0.150000     0.010000
   -0.050000     0.010000    -0.020000
    0.020000    -0.080000     0.010000
   -0.020000     0.040000    -0.010000
    0.130000    -0.060000    -0.020000
    0.130000     0.170000    -0.100000
   -0.050000     0.010000     0.010000
   -0.110000    -0.080000     0.060000
   -0.040000    -0.040000     0.020000
    0.040000    -0.290000     0.080000
    0.020000     0.100000    -0.030000
    0.280000     0.080000    -0.110000
   -0.050000     0.030000     0.010000
   -0.020000     0.040000    -0.010000
   -0.070000    -0.030000     0.030000
   -0.020000    -0.080000     0.030000
   -0.160000     0.090000     0.040000
   -0.170000    -0.220000     0.120000
    0.050000     0.000000    -0.010000
    0.010000    -0.010000    -0.010000
   -0.010000     0.010000     0.010000
   -0.000000     0.000000     0.000000
   -0.020000    -0.000000     0.010000
   -0.020000     0.000000     0.010000
    0.020000    -0.010000    -0.010000
    0.010000     0.010000     0.010000
    0.010000    -0.000000    -0.000000
    0.030000     0.010000    -0.010000
   -0.000000    -0.000000    -0.000000
    0.010000    -0.020000    -0.010000
   -0.020000     0.040000     0.020000
    0.010000    -0.010000    -0.010000
   -0.170000    -0.150000    -0.010000
   -0.070000     0.020000     0.030000
    0.010000     0.000000    -0.000000
vibration   132
    0.020000     0.010000     0.010000
    0.010000     0.020000     0.010000
    0.150000    -0.170000     0.010000
   -0.030000    -0.020000    -0.020000
   -0.010000     0.030000     0.000000
    0.010000     0.020000     0.010000
    0.000000    -0.000000     0.000000
    0.000000    -0.020000    -0.000000
   -0.010000     0.010000    -0.000000
   -0.020000    -0.010000    -0.010000
    0.010000     0.010000     0.010000
   -0.000000     0.050000     0.010000
   -0.010000    -0.000000    -0.000000
   -0.000000    -0.010000    -0.010000
    0.000000     0.010000     0.000000
   -0.020000    -0.060000    -0.020000
    0.080000     0.020000     0.010000
   -0.040000    -0.020000    -0.010000
    0.060000     0.130000    -0.020000
   -0.160000     0.120000    -0.100000
   -0.020000    -0.040000     0.010000
    0.080000    -0.100000     0.060000
    0.040000    -0.040000     0.020000
    0.280000     0.040000     0.080000
   -0.100000     0.010000    -0.030000
   -0.080000     0.270000    -0.110000
   -0.030000    -0.050000     0.010000
   -0.040000    -0.020000    -0.010000
    0.030000    -0.060000     0.030000
    0.070000    -0.020000     0.030000
   -0.090000    -0.160000     0.040000
    0.210000    -0.160000     0.120000
   -0.000000     0.050000    -0.010000
    0.010000     0.010000    -0.010000
   -0.020000    -0.000000     0.010000
   -0.010000    -0.010000     0.010000
    0.000000    -0.020000     0.000000
    0.000000    -0.010000     0.000000
    0.010000     0.020000    -0.010000
   -0.010000     0.020000     0.000000
    0.000000     0.000000    -0.000000
   -0.020000     0.030000    -0.000000
    0.010000    -0.000000    -0.000000
    0.020000     0.000000    -0.010000
   -0.030000    -0.020000     0.020000
    0.010000     0.020000    -0.010000
    0.150000    -0.160000    -0.010000
   -0.010000    -0.060000     0.020000
    0.080000     0.020000    -0.010000
   -0.040000    -0.020000     0.010000
    0.060000     0.130000     0.020000
   -0.170000     0.120000     0.100000
   -0.020000    -0.040000    -0.010000
    0.080000    -0.110000    -0.060000
    0.040000    -0.040000    -0.020000
    0.280000     0.040000    -0.080000
   -0.100000     0.020000     0.030000
   -0.080000     0.280000     0.110000
   -0.030000    -0.050000    -0.010000
   -0.040000    -0.020000     0.010000
    0.030000    -0.070000    -0.030000
    0.080000    -0.020000    -0.030000
   -0.090000    -0.160000    -0.040000
    0.210000    -0.170000    -0.120000
   -0.000000     0.010000     0.000000
vibration   133
    0.000000     0.040000     0.010000
   -0.000000    -0.040000    -0.010000
    0.010000    -0.080000    -0.020000
   -0.080000    -0.040000    -0.040000
    0.200000     0.090000     0.090000
   -0.020000    -0.020000    -0.010000
   -0.040000     0.020000    -0.000000
   -0.030000    -0.010000    -0.010000
    0.010000    -0.170000    -0.050000
    0.090000    -0.060000     0.010000
   -0.000000     0.040000     0.010000
    0.010000    -0.010000     0.000000
    0.100000     0.140000     0.080000
   -0.080000    -0.080000    -0.050000
    0.010000     0.080000     0.030000
   -0.140000    -0.220000    -0.110000
   -0.010000    -0.010000     0.010000
    0.040000     0.000000     0.010000
   -0.060000    -0.090000     0.010000
    0.130000    -0.100000     0.080000
   -0.010000     0.030000    -0.010000
   -0.080000     0.080000    -0.050000
   -0.020000     0.020000    -0.010000
   -0.160000    -0.010000    -0.050000
    0.080000    -0.010000     0.030000
    0.090000    -0.200000     0.090000
    0.020000     0.040000    -0.000000
    0.040000    -0.000000     0.010000
   -0.040000     0.080000    -0.040000
   -0.040000     0.000000    -0.010000
   -0.090000    -0.020000    -0.020000
   -0.220000     0.140000    -0.110000
   -0.010000     0.010000     0.010000
    0.000000    -0.040000     0.010000
   -0.080000     0.060000     0.010000
   -0.090000    -0.130000     0.080000
    0.030000     0.010000    -0.010000
    0.080000     0.070000    -0.050000
    0.020000     0.020000    -0.010000
   -0.010000     0.150000    -0.050000
   -0.010000    -0.080000     0.030000
   -0.180000    -0.090000     0.080000
    0.030000    -0.020000    -0.000000
   -0.000000    -0.030000     0.010000
    0.080000     0.040000    -0.040000
    0.000000     0.040000    -0.010000
   -0.020000     0.090000    -0.020000
    0.130000     0.210000    -0.110000
    0.010000     0.010000     0.010000
   -0.040000    -0.000000     0.010000
    0.060000     0.080000     0.010000
   -0.130000     0.090000     0.080000
    0.010000    -0.030000    -0.010000
    0.070000    -0.080000    -0.050000
    0.020000    -0.020000    -0.010000
    0.150000     0.010000    -0.050000
   -0.080000     0.010000     0.030000
   -0.090000     0.190000     0.090000
   -0.020000    -0.030000    -0.000000
   -0.030000     0.000000     0.010000
    0.040000    -0.080000    -0.040000
    0.040000    -0.000000    -0.010000
    0.080000     0.010000    -0.020000
    0.210000    -0.130000    -0.110000
    0.000000    -0.000000     0.000000
vibration   134
    0.000000    -0.010000    -0.000000
    0.000000    -0.000000     0.000000
   -0.030000     0.040000     0.000000
    0.010000     0.010000     0.010000
   -0.020000    -0.010000    -0.010000
   -0.030000     0.040000     0.000000
    0.040000    -0.040000    -0.000000
   -0.010000     0.040000     0.010000
    0.120000    -0.400000    -0.080000
   -0.000000     0.080000     0.030000
    0.000000    -0.040000    -0.020000
    0.010000    -0.070000    -0.020000
   -0.110000    -0.140000    -0.090000
    0.000000    -0.010000    -0.000000
   -0.000000    -0.010000    -0.000000
    0.020000     0.030000     0.020000
    0.070000     0.010000     0.020000
    0.040000     0.000000     0.020000
   -0.080000    -0.000000    -0.030000
    0.140000    -0.110000     0.090000
   -0.040000    -0.010000    -0.010000
    0.010000     0.000000     0.000000
   -0.040000    -0.030000    -0.000000
    0.410000     0.120000     0.080000
    0.010000    -0.000000     0.000000
    0.010000    -0.020000     0.010000
    0.040000     0.040000     0.000000
    0.010000     0.000000     0.000000
   -0.010000     0.010000    -0.010000
    0.000000     0.000000    -0.000000
   -0.040000    -0.030000    -0.000000
   -0.030000     0.020000    -0.020000
   -0.010000     0.070000    -0.020000
   -0.000000     0.040000    -0.020000
    0.000000    -0.080000     0.030000
    0.110000     0.140000    -0.090000
    0.010000    -0.040000     0.010000
   -0.000000     0.010000    -0.000000
    0.030000    -0.040000     0.000000
   -0.120000     0.400000    -0.080000
    0.000000     0.010000    -0.000000
    0.020000     0.010000    -0.010000
   -0.040000     0.040000    -0.000000
   -0.000000     0.010000    -0.000000
   -0.010000    -0.010000     0.010000
   -0.000000     0.000000     0.000000
    0.030000    -0.040000     0.000000
   -0.020000    -0.030000     0.020000
   -0.070000    -0.010000     0.020000
   -0.040000    -0.000000     0.010000
    0.080000     0.000000    -0.030000
   -0.140000     0.110000     0.090000
    0.040000     0.010000    -0.010000
   -0.010000    -0.000000     0.000000
    0.040000     0.030000    -0.000000
   -0.400000    -0.120000     0.080000
   -0.010000     0.000000     0.000000
   -0.010000     0.020000     0.010000
   -0.040000    -0.040000     0.000000
   -0.010000    -0.000000     0.000000
    0.010000    -0.010000    -0.010000
   -0.000000    -0.000000    -0.000000
    0.040000     0.030000    -0.000000
    0.030000    -0.020000    -0.010000
   -0.000000    -0.000000    -0.000000
vibration   135
   -0.000000    -0.000000    -0.000000
   -0.000000     0.000000    -0.000000
   -0.010000     0.010000    -0.000000
    0.010000     0.000000     0.000000
    0.000000    -0.000000    -0.000000
   -0.010000     0.010000    -0.000000
    0.000000    -0.000000    -0.000000
    0.000000    -0.010000    -0.000000
   -0.010000     0.020000     0.000000
   -0.000000     0.010000     0.000000
   -0.000000    -0.000000    -0.000000
   -0.000000    -0.000000     0.000000
    0.000000    -0.000000     0.000000
    0.000000     0.000000     0.000000
    0.000000    -0.000000    -0.000000
    0.010000     0.010000     0.010000
    0.100000     0.010000     0.030000
    0.060000     0.000000     0.020000
   -0.110000    -0.000000    -0.040000
    0.190000    -0.150000     0.120000
   -0.050000    -0.010000    -0.010000
    0.020000    -0.010000     0.010000
   -0.060000    -0.050000    -0.010000
    0.580000     0.170000     0.120000
    0.000000    -0.000000     0.000000
    0.010000     0.000000     0.000000
    0.050000     0.050000     0.000000
   -0.000000     0.000000    -0.000000
   -0.010000     0.000000    -0.000000
    0.010000     0.000000     0.000000
   -0.050000    -0.050000     0.000000
    0.020000    -0.010000     0.010000
   -0.000000    -0.000000     0.000000
   -0.000000    -0.000000     0.000000
   -0.000000     0.010000    -0.000000
   -0.000000    -0.000000     0.000000
    0.000000    -0.010000     0.000000
    0.000000     0.000000    -0.000000
   -0.010000     0.010000    -0.000000
   -0.000000     0.010000     0.000000
    0.000000    -0.000000     0.000000
    0.000000    -0.000000     0.000000
    0.000000    -0.000000     0.000000
   -0.000000    -0.000000     0.000000
    0.010000     0.000000    -0.000000
   -0.000000     0.000000     0.000000
   -0.010000     0.010000     0.000000
    0.010000     0.010000    -0.010000
    0.100000     0.010000    -0.030000
    0.060000     0.000000    -0.020000
   -0.110000    -0.000000     0.040000
    0.190000    -0.150000    -0.120000
   -0.050000    -0.010000     0.010000
    0.020000    -0.010000    -0.010000
   -0.060000    -0.050000     0.010000
    0.580000     0.170000    -0.120000
    0.000000    -0.000000    -0.000000
    0.010000     0.000000    -0.000000
    0.050000     0.050000    -0.000000
   -0.000000     0.000000     0.000000
   -0.010000     0.000000     0.000000
    0.010000     0.000000    -0.000000
   -0.050000    -0.050000    -0.000000
    0.020000    -0.010000    -0.010000
   -0.000000     0.000000    -0.000000
vibration   136
   -0.000000    -0.000000    -0.000000
   -0.000000     0.010000     0.000000
    0.050000    -0.050000     0.000000
   -0.000000    -0.010000    -0.000000
   -0.000000     0.010000     0.000000
    0.050000    -0.060000    -0.010000
   -0.050000     0.050000     0.000000
    0.010000    -0.050000    -0.010000
   -0.170000     0.580000     0.120000
    0.000000    -0.110000    -0.040000
   -0.000000     0.060000     0.020000
   -0.010000     0.100000     0.030000
    0.150000     0.190000     0.120000
    0.010000     0.020000     0.010000
    0.000000     0.000000     0.000000
    0.010000     0.020000     0.010000
    0.000000    -0.000000    -0.000000
    0.000000    -0.000000     0.000000
   -0.010000    -0.000000    -0.000000
    0.000000    -0.000000     0.000000
    0.010000     0.000000     0.000000
   -0.000000     0.000000    -0.000000
   -0.010000    -0.010000    -0.000000
   -0.020000    -0.000000     0.000000
    0.000000     0.000000     0.000000
    0.000000     0.000000     0.000000
    0.000000     0.000000     0.000000
    0.000000    -0.000000     0.000000
   -0.000000     0.010000    -0.000000
   -0.000000    -0.000000     0.000000
   -0.010000    -0.010000     0.000000
   -0.010000     0.010000    -0.010000
   -0.010000     0.100000    -0.030000
   -0.000000     0.060000    -0.020000
    0.000000    -0.110000     0.040000
    0.150000     0.190000    -0.120000
    0.010000    -0.050000     0.010000
    0.010000     0.020000    -0.010000
    0.050000    -0.060000     0.010000
   -0.170000     0.580000    -0.120000
    0.000000     0.000000    -0.000000
   -0.000000     0.010000    -0.000000
   -0.050000     0.050000    -0.000000
   -0.000000    -0.000000     0.000000
   -0.000000    -0.010000     0.000000
   -0.000000     0.010000    -0.000000
    0.050000    -0.050000    -0.000000
    0.010000     0.020000    -0.010000
    0.000000    -0.000000     0.000000
    0.000000    -0.000000    -0.000000
   -0.010000    -0.000000     0.000000
    0.000000    -0.000000    -0.000000
    0.010000     0.000000    -0.000000
   -0.000000     0.000000     0.000000
   -0.010000    -0.010000     0.000000
   -0.020000    -0.000000    -0.000000
    0.000000     0.000000    -0.000000
    0.000000     0.000000    -0.000000
    0.000000     0.000000    -0.000000
    0.000000    -0.000000    -0.000000
   -0.000000     0.010000     0.000000
   -0.000000    -0.000000    -0.000000
   -0.010000    -0.010000    -0.000000
   -0.010000     0.010000     0.010000
   -0.000000    -0.000000     0.000000
vibration   137
    0.000000     0.010000     0.000000
    0.000000    -0.010000    -0.000000
   -0.030000     0.030000    -0.000000
   -0.000000     0.010000     0.000000
    0.010000    -0.000000     0.000000
   -0.030000     0.040000     0.000000
    0.030000    -0.030000    -0.000000
   -0.010000     0.030000     0.010000
    0.120000    -0.410000    -0.090000
   -0.000000     0.080000     0.030000
    0.000000    -0.040000    -0.010000
    0.010000    -0.070000    -0.020000
   -0.110000    -0.140000    -0.080000
   -0.010000    -0.020000    -0.010000
    0.000000     0.000000     0.000000
   -0.030000    -0.040000    -0.020000
   -0.070000    -0.010000    -0.020000
   -0.040000    -0.000000    -0.010000
    0.080000     0.000000     0.030000
   -0.130000     0.110000    -0.080000
    0.030000     0.010000     0.010000
   -0.020000     0.010000    -0.010000
    0.040000     0.030000     0.000000
   -0.410000    -0.110000    -0.080000
    0.000000    -0.000000     0.000000
   -0.000000    -0.010000     0.000000
   -0.030000    -0.030000    -0.000000
    0.010000    -0.000000     0.000000
    0.010000     0.000000     0.000000
   -0.010000    -0.000000    -0.000000
    0.030000     0.030000    -0.000000
   -0.040000     0.030000    -0.020000
   -0.010000     0.070000    -0.020000
   -0.000000     0.040000    -0.010000
    0.000000    -0.080000     0.030000
    0.110000     0.130000    -0.080000
    0.010000    -0.030000     0.010000
    0.010000     0.020000    -0.010000
    0.030000    -0.040000     0.000000
   -0.120000     0.410000    -0.090000
   -0.000000    -0.000000     0.000000
   -0.010000     0.000000     0.000000
   -0.030000     0.030000    -0.000000
   -0.000000    -0.010000     0.000000
    0.000000    -0.010000     0.000000
   -0.000000     0.010000    -0.000000
    0.030000    -0.030000    -0.000000
    0.030000     0.040000    -0.020000
    0.070000     0.010000    -0.020000
    0.040000     0.000000    -0.010000
   -0.080000    -0.000000     0.030000
    0.140000    -0.110000    -0.080000
   -0.030000    -0.010000     0.010000
    0.020000    -0.010000    -0.010000
   -0.040000    -0.030000     0.000000
    0.410000     0.120000    -0.090000
   -0.000000     0.000000     0.000000
    0.000000     0.010000     0.000000
    0.030000     0.030000    -0.000000
   -0.010000     0.000000     0.000000
   -0.010000    -0.000000     0.000000
    0.010000     0.000000    -0.000000
   -0.030000    -0.030000    -0.000000
    0.040000    -0.030000    -0.020000
   -0.000000     0.000000     0.000000
vibration   138
    0.020000     0.100000     0.040000
   -0.020000    -0.080000    -0.030000
   -0.140000     0.050000    -0.030000
    0.020000     0.030000     0.020000
   -0.020000    -0.040000    -0.020000
    0.010000    -0.000000     0.000000
   -0.010000     0.010000     0.000000
    0.030000    -0.020000     0.000000
   -0.010000     0.100000     0.030000
   -0.060000     0.010000    -0.020000
    0.020000     0.000000     0.010000
   -0.000000     0.090000     0.030000
   -0.030000    -0.040000    -0.020000
    0.010000    -0.020000    -0.000000
    0.020000     0.010000     0.010000
   -0.230000    -0.340000    -0.180000
    0.090000     0.000000     0.030000
    0.000000    -0.020000     0.010000
    0.010000     0.060000    -0.020000
   -0.030000     0.030000    -0.020000
   -0.020000    -0.020000     0.000000
   -0.020000    -0.010000    -0.000000
   -0.000000    -0.010000     0.000000
    0.100000     0.010000     0.030000
    0.010000    -0.020000     0.010000
   -0.030000     0.020000    -0.020000
    0.010000     0.010000     0.000000
    0.090000    -0.020000     0.030000
    0.030000    -0.020000     0.020000
   -0.080000     0.020000    -0.030000
    0.050000     0.130000    -0.030000
   -0.320000     0.220000    -0.170000
    0.000000    -0.090000     0.030000
   -0.020000    -0.000000     0.010000
    0.060000    -0.010000    -0.020000
    0.030000     0.040000    -0.020000
   -0.030000     0.020000     0.000000
   -0.010000     0.020000    -0.000000
   -0.010000     0.000000     0.000000
    0.010000    -0.100000     0.030000
   -0.020000    -0.010000     0.010000
    0.020000     0.040000    -0.020000
    0.010000    -0.010000     0.000000
   -0.020000    -0.100000     0.040000
   -0.020000    -0.030000     0.020000
    0.020000     0.080000    -0.030000
    0.140000    -0.050000    -0.030000
    0.230000     0.340000    -0.180000
   -0.080000    -0.000000     0.030000
   -0.000000     0.010000     0.010000
   -0.010000    -0.050000    -0.020000
    0.030000    -0.020000    -0.020000
    0.020000     0.020000     0.000000
    0.020000     0.010000    -0.000000
    0.000000     0.010000     0.000000
   -0.090000    -0.010000     0.030000
   -0.010000     0.020000     0.010000
    0.030000    -0.020000    -0.020000
   -0.010000    -0.010000     0.000000
   -0.080000     0.020000     0.030000
   -0.030000     0.020000     0.010000
    0.070000    -0.020000    -0.030000
   -0.040000    -0.120000    -0.030000
    0.290000    -0.190000    -0.150000
   -0.000000    -0.000000    -0.000000
vibration   139
    0.030000     0.130000     0.050000
   -0.020000    -0.110000    -0.040000
   -0.180000     0.070000    -0.040000
    0.030000     0.040000     0.020000
   -0.030000    -0.050000    -0.020000
    0.020000    -0.000000     0.000000
   -0.010000     0.010000     0.000000
    0.030000    -0.030000     0.000000
    0.000000     0.090000     0.030000
   -0.080000     0.020000    -0.020000
    0.030000    -0.000000     0.010000
    0.000000     0.110000     0.040000
   -0.060000    -0.070000    -0.040000
    0.010000    -0.030000    -0.010000
    0.030000     0.020000     0.020000
   -0.310000    -0.460000    -0.240000
   -0.000000    -0.000000     0.000000
   -0.000000     0.000000    -0.000000
    0.010000     0.000000     0.000000
   -0.000000     0.000000    -0.000000
    0.000000    -0.000000     0.000000
   -0.000000    -0.000000    -0.000000
   -0.010000    -0.000000    -0.000000
    0.010000    -0.000000     0.000000
    0.000000    -0.010000     0.000000
    0.010000     0.000000     0.000000
    0.000000     0.000000     0.000000
   -0.000000     0.000000    -0.000000
   -0.000000    -0.000000     0.000000
   -0.000000     0.000000    -0.000000
    0.010000     0.010000    -0.000000
    0.010000     0.000000     0.000000
    0.000000     0.110000    -0.040000
    0.030000    -0.000000    -0.010000
   -0.080000     0.020000     0.020000
   -0.060000    -0.070000     0.040000
    0.030000    -0.030000    -0.000000
    0.010000    -0.030000     0.010000
    0.020000    -0.000000    -0.000000
    0.000000     0.090000    -0.030000
    0.030000     0.020000    -0.020000
   -0.030000    -0.050000     0.020000
   -0.010000     0.010000    -0.000000
    0.030000     0.130000    -0.050000
    0.030000     0.040000    -0.020000
   -0.020000    -0.110000     0.040000
   -0.180000     0.070000     0.040000
   -0.310000    -0.460000     0.240000
   -0.000000    -0.000000    -0.000000
   -0.000000     0.000000     0.000000
    0.010000     0.000000    -0.000000
   -0.000000     0.000000     0.000000
   -0.000000    -0.000000    -0.000000
   -0.000000    -0.000000     0.000000
   -0.010000    -0.000000     0.000000
    0.010000    -0.000000    -0.000000
    0.000000    -0.010000    -0.000000
    0.010000     0.000000    -0.000000
    0.000000     0.000000    -0.000000
    0.000000     0.000000     0.000000
   -0.000000    -0.000000    -0.000000
   -0.000000     0.000000     0.000000
    0.010000     0.010000     0.000000
    0.000000     0.010000     0.000000
    0.000000    -0.000000     0.000000
vibration   140
    0.000000    -0.010000    -0.000000
    0.000000     0.010000     0.000000
    0.020000    -0.010000     0.000000
   -0.010000    -0.000000    -0.000000
    0.010000    -0.000000     0.000000
   -0.000000     0.010000     0.000000
    0.000000    -0.000000    -0.000000
   -0.010000     0.000000    -0.000000
   -0.000000    -0.010000    -0.000000
    0.010000    -0.010000     0.000000
   -0.000000     0.000000     0.000000
   -0.000000    -0.010000    -0.000000
    0.010000     0.010000     0.010000
   -0.000000     0.010000     0.000000
   -0.010000    -0.000000    -0.000000
    0.030000     0.040000     0.020000
    0.110000    -0.000000     0.040000
   -0.000000    -0.030000     0.010000
    0.020000     0.090000    -0.020000
   -0.070000     0.060000    -0.040000
   -0.030000    -0.030000     0.000000
   -0.030000    -0.010000    -0.010000
   -0.000000    -0.020000     0.000000
    0.090000    -0.000000     0.030000
    0.020000    -0.030000     0.020000
   -0.050000     0.030000    -0.020000
    0.010000     0.010000     0.000000
    0.140000    -0.030000     0.050000
    0.040000    -0.030000     0.020000
   -0.120000     0.020000    -0.040000
    0.070000     0.190000    -0.050000
   -0.480000     0.320000    -0.250000
   -0.000000     0.010000    -0.000000
    0.000000     0.000000    -0.000000
   -0.010000    -0.000000     0.000000
   -0.000000    -0.000000     0.000000
    0.000000    -0.000000     0.000000
    0.000000    -0.000000     0.000000
    0.000000     0.010000    -0.000000
    0.000000    -0.000000     0.000000
   -0.010000     0.000000     0.000000
    0.000000    -0.010000     0.000000
    0.000000    -0.000000     0.000000
    0.010000     0.010000    -0.010000
   -0.000000     0.010000    -0.000000
   -0.000000    -0.010000     0.000000
   -0.010000     0.000000     0.000000
   -0.030000    -0.050000     0.020000
    0.110000    -0.000000    -0.040000
   -0.000000    -0.020000    -0.010000
    0.020000     0.080000     0.020000
   -0.060000     0.050000     0.040000
   -0.030000    -0.030000    -0.000000
   -0.030000    -0.010000     0.010000
   -0.000000    -0.020000    -0.000000
    0.090000     0.000000    -0.030000
    0.020000    -0.030000    -0.020000
   -0.040000     0.030000     0.020000
    0.010000     0.010000    -0.000000
    0.130000    -0.030000    -0.050000
    0.040000    -0.030000    -0.020000
   -0.110000     0.020000     0.040000
    0.060000     0.180000     0.040000
   -0.440000     0.300000     0.230000
   -0.000000    -0.000000     0.000000
vibration   141
    0.020000     0.090000     0.030000
   -0.010000    -0.080000    -0.030000
   -0.120000     0.040000    -0.030000
    0.020000     0.030000     0.010000
   -0.020000    -0.030000    -0.020000
    0.010000     0.000000     0.000000
   -0.010000     0.010000     0.000000
    0.020000    -0.010000     0.000000
    0.010000     0.020000     0.010000
   -0.050000     0.020000    -0.010000
    0.020000    -0.000000     0.010000
    0.000000     0.070000     0.020000
   -0.050000    -0.060000    -0.040000
    0.010000    -0.020000    -0.000000
    0.010000     0.010000     0.010000
   -0.210000    -0.310000    -0.160000
   -0.070000     0.000000    -0.020000
    0.000000     0.020000    -0.010000
   -0.020000    -0.050000     0.010000
    0.060000    -0.050000     0.030000
    0.010000     0.020000    -0.000000
    0.020000     0.010000     0.000000
    0.000000     0.010000    -0.000000
   -0.020000     0.010000    -0.010000
   -0.010000     0.010000    -0.010000
    0.030000    -0.020000     0.010000
   -0.010000    -0.010000    -0.000000
   -0.090000     0.020000    -0.030000
   -0.030000     0.020000    -0.010000
    0.080000    -0.010000     0.030000
   -0.040000    -0.120000     0.030000
    0.300000    -0.200000     0.160000
   -0.000000    -0.070000     0.020000
   -0.020000     0.000000     0.010000
    0.060000    -0.020000    -0.010000
    0.050000     0.060000    -0.040000
   -0.020000     0.010000     0.000000
   -0.010000     0.020000    -0.000000
   -0.010000     0.000000     0.000000
   -0.010000    -0.020000     0.010000
   -0.020000    -0.010000     0.010000
    0.020000     0.030000    -0.020000
    0.010000    -0.010000     0.000000
   -0.020000    -0.090000     0.030000
   -0.020000    -0.030000     0.010000
    0.010000     0.080000    -0.030000
    0.120000    -0.050000    -0.030000
    0.210000     0.310000    -0.160000
    0.090000    -0.000000    -0.030000
   -0.000000    -0.020000    -0.010000
    0.020000     0.070000     0.020000
   -0.070000     0.060000     0.040000
   -0.020000    -0.030000    -0.000000
   -0.030000    -0.010000     0.010000
   -0.000000    -0.010000    -0.000000
    0.040000    -0.010000    -0.020000
    0.010000    -0.020000    -0.010000
   -0.040000     0.020000     0.020000
    0.010000     0.010000    -0.000000
    0.110000    -0.030000    -0.040000
    0.030000    -0.020000    -0.020000
   -0.100000     0.020000     0.030000
    0.060000     0.150000     0.040000
   -0.390000     0.260000     0.210000
   -0.000000    -0.000000     0.000000
vibration   142
   -0.110000    -0.010000    -0.040000
   -0.040000     0.010000    -0.010000
   -0.090000     0.050000    -0.010000
    0.060000    -0.070000    -0.000000
   -0.060000     0.170000     0.030000
   -0.040000    -0.120000    -0.050000
   -0.010000     0.030000     0.010000
    0.050000    -0.000000     0.020000
    0.010000     0.150000     0.040000
   -0.050000     0.100000     0.020000
    0.020000    -0.040000    -0.010000
    0.010000    -0.010000     0.010000
   -0.120000    -0.150000    -0.090000
   -0.030000    -0.040000    -0.020000
    0.230000    -0.010000     0.080000
   -0.060000     0.100000     0.010000
    0.010000     0.010000    -0.010000
    0.040000     0.020000     0.010000
   -0.100000    -0.050000    -0.020000
    0.150000    -0.120000     0.090000
    0.000000     0.050000    -0.020000
    0.040000    -0.030000     0.020000
    0.120000    -0.040000     0.050000
   -0.150000     0.010000    -0.040000
    0.010000     0.230000    -0.080000
   -0.170000    -0.060000    -0.030000
   -0.030000    -0.010000    -0.010000
    0.010000    -0.110000     0.040000
    0.070000     0.060000     0.000000
   -0.010000    -0.040000     0.010000
   -0.050000    -0.090000     0.010000
   -0.100000    -0.060000    -0.010000
   -0.010000     0.010000     0.010000
   -0.010000     0.040000    -0.010000
    0.050000    -0.100000     0.020000
    0.110000     0.150000    -0.090000
   -0.050000     0.000000     0.010000
    0.030000     0.040000    -0.020000
    0.040000     0.120000    -0.050000
   -0.010000    -0.150000     0.040000
   -0.230000     0.010000     0.070000
    0.060000    -0.170000     0.030000
    0.010000    -0.030000     0.010000
    0.110000     0.010000    -0.040000
   -0.050000     0.070000    -0.000000
    0.040000    -0.010000    -0.010000
    0.090000    -0.050000    -0.010000
    0.060000    -0.100000     0.010000
   -0.010000    -0.010000    -0.010000
   -0.040000    -0.010000     0.010000
    0.100000     0.050000    -0.020000
   -0.150000     0.120000     0.090000
   -0.000000    -0.050000    -0.010000
   -0.040000     0.030000     0.020000
   -0.120000     0.040000     0.050000
    0.150000    -0.010000    -0.040000
   -0.010000    -0.230000    -0.070000
    0.170000     0.060000    -0.030000
    0.030000     0.010000    -0.010000
   -0.010000     0.110000     0.040000
   -0.070000    -0.060000     0.000000
    0.010000     0.040000     0.010000
    0.050000     0.090000     0.010000
    0.100000     0.060000    -0.010000
   -0.000000    -0.000000     0.000000
vibration   143
   -0.010000     0.010000     0.000000
   -0.010000    -0.010000    -0.010000
   -0.020000     0.000000    -0.010000
    0.010000    -0.000000     0.000000
   -0.020000     0.010000    -0.000000
    0.010000    -0.020000    -0.010000
   -0.000000     0.000000     0.000000
    0.000000     0.020000     0.010000
    0.020000    -0.030000     0.010000
   -0.020000     0.000000    -0.000000
    0.010000    -0.000000     0.000000
   -0.000000     0.030000    -0.000000
   -0.010000    -0.020000    -0.010000
   -0.000000    -0.010000    -0.000000
    0.030000    -0.000000     0.010000
   -0.040000    -0.040000    -0.020000
   -0.000000     0.010000    -0.010000
    0.050000     0.020000     0.010000
   -0.130000    -0.070000    -0.020000
    0.200000    -0.150000     0.120000
   -0.010000     0.060000    -0.020000
    0.060000    -0.040000     0.030000
    0.180000    -0.050000     0.070000
   -0.170000     0.020000    -0.050000
    0.020000     0.340000    -0.110000
   -0.260000    -0.080000    -0.050000
   -0.040000    -0.000000    -0.010000
    0.030000    -0.160000     0.060000
    0.100000     0.070000     0.010000
   -0.020000    -0.050000     0.010000
   -0.070000    -0.110000     0.020000
   -0.160000    -0.080000    -0.030000
   -0.000000     0.030000     0.000000
    0.010000    -0.000000    -0.000000
   -0.020000     0.000000     0.000000
   -0.010000    -0.020000     0.010000
    0.000000     0.020000    -0.010000
   -0.000000    -0.010000     0.000000
    0.010000    -0.030000     0.010000
    0.020000    -0.030000    -0.010000
    0.030000    -0.000000    -0.010000
   -0.020000     0.020000     0.000000
   -0.000000     0.000000    -0.000000
   -0.010000     0.010000    -0.000000
    0.010000    -0.000000    -0.000000
   -0.010000    -0.010000     0.010000
   -0.020000     0.000000     0.010000
   -0.040000    -0.040000     0.020000
   -0.000000     0.010000     0.010000
    0.050000     0.020000    -0.010000
   -0.130000    -0.070000     0.020000
    0.200000    -0.150000    -0.120000
   -0.010000     0.060000     0.020000
    0.060000    -0.040000    -0.030000
    0.180000    -0.050000    -0.070000
   -0.170000     0.020000     0.050000
    0.020000     0.340000     0.110000
   -0.260000    -0.080000     0.050000
   -0.040000    -0.000000     0.010000
    0.030000    -0.160000    -0.060000
    0.100000     0.070000    -0.010000
   -0.020000    -0.050000    -0.010000
   -0.070000    -0.110000    -0.020000
   -0.160000    -0.080000     0.030000
   -0.000000    -0.000000     0.000000
vibration   144
   -0.160000    -0.030000    -0.060000
   -0.050000     0.020000    -0.010000
   -0.110000     0.070000    -0.020000
    0.070000    -0.100000    -0.010000
   -0.080000     0.260000     0.050000
   -0.050000    -0.180000    -0.070000
   -0.000000     0.040000     0.010000
    0.060000     0.010000     0.020000
    0.020000     0.170000     0.050000
   -0.070000     0.130000     0.020000
    0.020000    -0.050000    -0.010000
    0.010000     0.000000     0.010000
   -0.150000    -0.200000    -0.120000
   -0.040000    -0.060000    -0.030000
    0.340000    -0.020000     0.110000
   -0.080000     0.160000     0.020000
    0.030000     0.000000    -0.000000
   -0.000000    -0.010000     0.000000
    0.000000     0.020000    -0.000000
   -0.020000     0.010000    -0.010000
    0.020000    -0.000000     0.010000
   -0.010000     0.000000    -0.000000
   -0.030000    -0.010000    -0.010000
   -0.030000    -0.020000     0.010000
   -0.000000    -0.030000     0.010000
    0.020000     0.020000    -0.000000
    0.000000     0.000000     0.000000
    0.010000     0.010000     0.000000
   -0.000000    -0.010000     0.000000
   -0.010000     0.010000    -0.010000
    0.000000     0.020000    -0.010000
   -0.040000     0.040000    -0.020000
    0.010000     0.000000    -0.010000
    0.020000    -0.050000     0.010000
   -0.070000     0.130000    -0.020000
   -0.150000    -0.200000     0.120000
    0.060000     0.010000    -0.020000
   -0.040000    -0.060000     0.030000
   -0.050000    -0.180000     0.070000
    0.020000     0.170000    -0.050000
    0.340000    -0.020000    -0.110000
   -0.080000     0.260000    -0.050000
   -0.000000     0.040000    -0.010000
   -0.160000    -0.030000     0.060000
    0.070000    -0.100000     0.010000
   -0.050000     0.020000     0.010000
   -0.110000     0.070000     0.020000
   -0.080000     0.160000    -0.030000
    0.030000     0.000000     0.000000
   -0.000000    -0.010000    -0.000000
    0.000000     0.020000     0.000000
   -0.020000     0.010000     0.010000
    0.020000    -0.000000    -0.010000
   -0.010000     0.000000     0.000000
   -0.020000    -0.010000     0.010000
   -0.030000    -0.020000    -0.010000
    0.000000    -0.030000    -0.010000
    0.010000     0.020000     0.000000
    0.000000     0.000000    -0.000000
    0.010000     0.010000    -0.000000
   -0.000000    -0.010000    -0.000000
   -0.010000     0.010000     0.010000
    0.000000     0.020000     0.010000
   -0.040000     0.040000     0.020000
   -0.000000     0.000000    -0.000000
vibration   145
    0.120000     0.020000     0.050000
    0.040000    -0.010000     0.010000
    0.080000    -0.050000     0.010000
   -0.060000     0.080000     0.000000
    0.070000    -0.180000    -0.030000
    0.030000     0.130000     0.050000
    0.000000    -0.030000    -0.010000
   -0.040000    -0.020000    -0.020000
   -0.010000    -0.140000    -0.050000
    0.050000    -0.070000    -0.010000
   -0.020000     0.030000     0.000000
   -0.000000    -0.030000    -0.010000
    0.080000     0.120000     0.070000
    0.030000     0.040000     0.020000
   -0.250000     0.020000    -0.080000
    0.060000    -0.110000    -0.010000
   -0.030000     0.000000    -0.010000
    0.030000     0.020000     0.000000
   -0.070000    -0.050000    -0.010000
    0.120000    -0.080000     0.070000
   -0.020000     0.040000    -0.020000
    0.040000    -0.030000     0.020000
    0.130000    -0.030000     0.050000
   -0.140000     0.010000    -0.050000
    0.020000     0.250000    -0.080000
   -0.180000    -0.070000    -0.030000
   -0.030000    -0.000000    -0.010000
    0.020000    -0.120000     0.050000
    0.080000     0.060000     0.000000
   -0.010000    -0.040000     0.010000
   -0.050000    -0.080000     0.010000
   -0.110000    -0.060000    -0.010000
    0.000000     0.030000    -0.010000
    0.020000    -0.030000     0.000000
   -0.050000     0.070000    -0.010000
   -0.090000    -0.120000     0.070000
    0.040000     0.020000    -0.020000
   -0.030000    -0.040000     0.020000
   -0.030000    -0.130000     0.050000
    0.010000     0.140000    -0.050000
    0.250000    -0.020000    -0.080000
   -0.070000     0.190000    -0.030000
   -0.000000     0.030000    -0.010000
   -0.120000    -0.020000     0.050000
    0.060000    -0.080000     0.000000
   -0.040000     0.010000     0.010000
   -0.080000     0.050000     0.010000
   -0.060000     0.110000    -0.010000
    0.030000    -0.000000    -0.010000
   -0.030000    -0.020000     0.000000
    0.070000     0.050000    -0.010000
   -0.120000     0.080000     0.070000
    0.020000    -0.040000    -0.020000
   -0.040000     0.030000     0.020000
   -0.130000     0.030000     0.050000
    0.140000    -0.010000    -0.050000
   -0.020000    -0.250000    -0.080000
    0.190000     0.070000    -0.030000
    0.030000     0.000000    -0.010000
   -0.020000     0.120000     0.050000
   -0.080000    -0.060000     0.000000
    0.010000     0.040000     0.010000
    0.050000     0.080000     0.010000
    0.110000     0.060000    -0.010000
   -0.000000     0.000000     0.000000
vibration   146
   -0.020000     0.010000    -0.000000
   -0.060000     0.000000    -0.020000
   -0.040000    -0.040000    -0.020000
    0.070000    -0.010000     0.020000
   -0.080000    -0.010000    -0.030000
   -0.050000     0.110000     0.020000
    0.060000    -0.060000    -0.000000
   -0.030000     0.030000     0.000000
    0.020000    -0.090000    -0.020000
    0.060000    -0.140000    -0.030000
   -0.000000     0.030000     0.010000
   -0.040000     0.170000     0.050000
    0.170000     0.190000     0.120000
   -0.050000     0.000000    -0.020000
    0.100000     0.000000     0.040000
   -0.060000    -0.040000    -0.030000
   -0.190000    -0.050000    -0.050000
   -0.030000    -0.000000    -0.010000
    0.150000     0.060000     0.030000
   -0.200000     0.190000    -0.140000
   -0.030000    -0.030000    -0.000000
   -0.010000    -0.060000     0.020000
   -0.120000    -0.060000    -0.020000
    0.100000     0.020000     0.020000
   -0.010000     0.110000    -0.040000
    0.010000    -0.090000     0.030000
    0.060000     0.070000     0.000000
   -0.010000    -0.020000     0.000000
    0.010000     0.070000    -0.020000
   -0.010000    -0.060000     0.020000
    0.040000    -0.050000     0.020000
    0.040000    -0.060000     0.030000
    0.050000    -0.200000     0.060000
    0.010000    -0.040000     0.010000
   -0.070000     0.160000    -0.030000
   -0.200000    -0.220000     0.150000
    0.030000    -0.030000     0.000000
    0.060000    -0.010000    -0.020000
    0.060000    -0.130000     0.020000
   -0.020000     0.110000    -0.020000
   -0.120000    -0.010000     0.040000
    0.100000     0.010000    -0.030000
   -0.070000     0.070000    -0.000000
    0.020000    -0.010000    -0.000000
   -0.080000     0.010000     0.020000
    0.070000    -0.010000    -0.020000
    0.050000     0.040000    -0.030000
    0.060000     0.040000    -0.030000
    0.180000     0.040000    -0.050000
    0.040000     0.000000    -0.010000
   -0.150000    -0.060000     0.030000
    0.200000    -0.190000    -0.140000
    0.030000     0.030000    -0.000000
    0.010000     0.060000     0.020000
    0.120000     0.060000    -0.020000
   -0.100000    -0.020000     0.020000
    0.010000    -0.110000    -0.040000
   -0.010000     0.090000     0.030000
   -0.060000    -0.070000     0.000000
    0.010000     0.020000     0.000000
   -0.010000    -0.070000    -0.020000
    0.010000     0.060000     0.020000
   -0.040000     0.040000     0.020000
   -0.040000     0.060000     0.030000
    0.000000    -0.000000    -0.000000
vibration   147
   -0.010000    -0.010000    -0.000000
    0.010000    -0.000000     0.000000
   -0.010000     0.010000     0.000000
   -0.010000     0.000000    -0.000000
    0.010000     0.000000     0.000000
   -0.020000     0.010000    -0.000000
    0.010000    -0.000000    -0.000000
    0.010000    -0.020000    -0.000000
   -0.010000     0.050000     0.010000
   -0.000000     0.020000     0.000000
   -0.000000    -0.010000    -0.000000
   -0.010000     0.020000     0.000000
    0.020000     0.010000     0.010000
    0.000000    -0.000000     0.000000
    0.000000     0.000000     0.000000
    0.010000     0.020000     0.010000
   -0.280000    -0.070000    -0.070000
   -0.040000    -0.010000    -0.010000
    0.190000     0.080000     0.040000
   -0.290000     0.280000    -0.200000
   -0.040000    -0.040000     0.000000
   -0.010000    -0.080000     0.020000
   -0.180000    -0.090000    -0.030000
    0.130000     0.020000     0.030000
   -0.010000     0.150000    -0.050000
    0.010000    -0.110000     0.040000
    0.090000     0.090000     0.000000
   -0.010000    -0.030000     0.010000
    0.010000     0.100000    -0.030000
   -0.010000    -0.090000     0.030000
    0.050000    -0.060000     0.030000
    0.050000    -0.080000     0.040000
   -0.010000     0.030000    -0.010000
   -0.000000    -0.010000     0.000000
   -0.000000     0.010000    -0.000000
    0.020000     0.010000    -0.010000
    0.010000    -0.020000     0.000000
    0.000000    -0.000000    -0.000000
   -0.020000     0.010000     0.000000
   -0.010000     0.050000    -0.010000
    0.000000     0.000000    -0.000000
    0.010000     0.000000    -0.000000
    0.010000    -0.000000     0.000000
   -0.010000    -0.010000     0.000000
   -0.010000     0.000000     0.000000
    0.010000    -0.000000    -0.000000
   -0.010000     0.010000    -0.000000
    0.010000     0.020000    -0.010000
   -0.280000    -0.070000     0.070000
   -0.040000    -0.010000     0.010000
    0.190000     0.080000    -0.040000
   -0.290000     0.280000     0.200000
   -0.040000    -0.040000    -0.000000
   -0.010000    -0.080000    -0.020000
   -0.180000    -0.090000     0.030000
    0.130000     0.020000    -0.030000
   -0.010000     0.150000     0.050000
    0.010000    -0.110000    -0.040000
    0.090000     0.090000    -0.000000
   -0.010000    -0.030000    -0.010000
    0.010000     0.100000     0.030000
   -0.010000    -0.090000    -0.030000
    0.050000    -0.060000    -0.030000
    0.050000    -0.080000    -0.040000
   -0.000000    -0.000000    -0.000000
vibration   148
    0.030000    -0.010000     0.010000
    0.090000    -0.010000     0.030000
    0.060000     0.060000     0.030000
   -0.100000     0.010000    -0.030000
    0.120000     0.010000     0.040000
    0.090000    -0.180000    -0.030000
   -0.100000     0.100000     0.000000
    0.040000    -0.040000     0.000000
   -0.020000     0.140000     0.030000
   -0.080000     0.200000     0.040000
    0.010000    -0.040000    -0.010000
    0.070000    -0.280000    -0.080000
   -0.280000    -0.300000    -0.200000
    0.080000    -0.010000     0.020000
   -0.150000    -0.010000    -0.050000
    0.080000     0.050000     0.040000
   -0.010000    -0.010000    -0.000000
    0.010000    -0.000000     0.000000
   -0.020000    -0.010000    -0.010000
   -0.000000     0.010000    -0.000000
    0.020000     0.010000     0.000000
    0.000000     0.000000    -0.000000
   -0.010000    -0.020000     0.000000
   -0.050000    -0.020000    -0.010000
   -0.000000    -0.000000     0.000000
   -0.000000     0.020000    -0.010000
    0.000000     0.000000     0.000000
    0.010000    -0.010000     0.000000
   -0.000000    -0.010000     0.000000
    0.000000     0.010000    -0.000000
   -0.020000    -0.000000    -0.010000
   -0.020000     0.010000    -0.010000
    0.070000    -0.270000     0.070000
    0.010000    -0.040000     0.010000
   -0.080000     0.180000    -0.040000
   -0.270000    -0.280000     0.190000
    0.040000    -0.030000    -0.000000
    0.080000    -0.010000    -0.020000
    0.090000    -0.170000     0.030000
   -0.020000     0.130000    -0.030000
   -0.140000    -0.010000     0.050000
    0.110000     0.010000    -0.040000
   -0.090000     0.090000    -0.000000
    0.030000    -0.010000    -0.010000
   -0.090000     0.010000     0.030000
    0.080000    -0.010000    -0.030000
    0.060000     0.050000    -0.030000
    0.070000     0.040000    -0.040000
   -0.040000    -0.010000     0.010000
    0.010000    -0.000000    -0.000000
   -0.010000     0.000000     0.000000
   -0.020000     0.030000     0.020000
    0.010000     0.010000    -0.000000
   -0.000000    -0.000000    -0.000000
   -0.020000    -0.020000     0.000000
   -0.040000    -0.010000     0.010000
   -0.000000     0.010000     0.000000
    0.000000     0.010000     0.000000
    0.010000     0.010000    -0.000000
    0.010000    -0.010000    -0.000000
   -0.000000    -0.000000     0.000000
    0.000000     0.000000     0.000000
   -0.010000    -0.010000     0.000000
   -0.020000     0.000000     0.010000
    0.000000    -0.000000     0.000000
vibration   149
   -0.020000     0.010000    -0.000000
   -0.060000     0.010000    -0.020000
   -0.030000    -0.050000    -0.020000
    0.070000    -0.010000     0.020000
   -0.070000    -0.010000    -0.030000
   -0.070000     0.130000     0.020000
    0.070000    -0.070000    -0.000000
   -0.030000     0.020000    -0.000000
    0.020000    -0.120000    -0.030000
    0.060000    -0.120000    -0.020000
   -0.010000     0.020000     0.000000
   -0.050000     0.200000     0.050000
    0.200000     0.210000     0.150000
   -0.050000     0.000000    -0.020000
    0.090000     0.010000     0.030000
   -0.050000    -0.030000    -0.030000
    0.200000     0.050000     0.050000
    0.020000     0.010000     0.000000
   -0.120000    -0.060000    -0.020000
    0.200000    -0.200000     0.140000
    0.020000     0.030000    -0.000000
    0.000000     0.050000    -0.020000
    0.130000     0.070000     0.020000
   -0.120000    -0.020000    -0.030000
    0.010000    -0.090000     0.030000
   -0.010000     0.070000    -0.030000
   -0.070000    -0.060000    -0.000000
    0.010000     0.020000    -0.000000
   -0.010000    -0.070000     0.020000
    0.010000     0.060000    -0.020000
   -0.050000     0.030000    -0.020000
   -0.030000     0.050000    -0.020000
    0.050000    -0.200000     0.050000
    0.010000    -0.020000     0.000000
   -0.060000     0.120000    -0.020000
   -0.200000    -0.200000     0.140000
    0.030000    -0.020000    -0.000000
    0.050000    -0.000000    -0.020000
    0.070000    -0.130000     0.020000
   -0.020000     0.120000    -0.030000
   -0.090000    -0.010000     0.030000
    0.070000     0.010000    -0.030000
   -0.060000     0.070000    -0.000000
    0.020000    -0.010000    -0.000000
   -0.070000     0.010000     0.020000
    0.060000    -0.010000    -0.020000
    0.030000     0.050000    -0.020000
    0.050000     0.030000    -0.030000
   -0.200000    -0.050000     0.050000
   -0.020000    -0.010000     0.000000
    0.120000     0.060000    -0.020000
   -0.200000     0.200000     0.140000
   -0.020000    -0.030000    -0.000000
   -0.000000    -0.050000    -0.020000
   -0.130000    -0.070000     0.020000
    0.120000     0.020000    -0.030000
   -0.010000     0.090000     0.030000
    0.010000    -0.070000    -0.030000
    0.070000     0.060000    -0.000000
   -0.010000    -0.020000    -0.000000
    0.010000     0.070000     0.020000
   -0.010000    -0.060000    -0.020000
    0.050000    -0.030000    -0.020000
    0.030000    -0.050000    -0.020000
   -0.000000     0.000000     0.000000
vibration   150
    0.040000    -0.010000     0.010000
   -0.140000     0.070000    -0.030000
    0.050000    -0.210000    -0.040000
    0.100000    -0.040000     0.020000
    0.000000    -0.020000    -0.010000
    0.030000     0.000000     0.010000
   -0.010000     0.010000    -0.000000
   -0.000000    -0.020000    -0.010000
   -0.030000     0.080000     0.010000
    0.040000     0.020000     0.020000
    0.000000     0.030000     0.010000
    0.090000    -0.290000    -0.070000
   -0.160000    -0.110000    -0.100000
   -0.020000    -0.030000    -0.020000
   -0.040000     0.060000     0.000000
    0.010000    -0.060000    -0.010000
    0.280000     0.090000     0.070000
   -0.030000     0.000000    -0.010000
   -0.020000     0.040000    -0.020000
    0.110000    -0.160000     0.100000
    0.020000    -0.000000     0.010000
    0.040000    -0.020000     0.020000
    0.000000     0.030000    -0.010000
   -0.070000    -0.030000    -0.010000
   -0.060000    -0.040000    -0.000000
    0.020000     0.000000     0.010000
   -0.010000    -0.010000     0.000000
    0.010000     0.040000    -0.010000
    0.040000     0.100000    -0.020000
   -0.070000    -0.140000     0.030000
    0.210000     0.050000     0.040000
    0.060000     0.010000     0.010000
   -0.090000     0.290000    -0.070000
   -0.000000    -0.030000     0.010000
   -0.040000    -0.020000     0.020000
    0.160000     0.110000    -0.100000
    0.000000     0.020000    -0.010000
    0.020000     0.030000    -0.020000
   -0.030000    -0.000000     0.010000
    0.030000    -0.080000     0.010000
    0.040000    -0.060000     0.000000
   -0.000000     0.020000    -0.010000
    0.010000    -0.010000    -0.000000
   -0.040000     0.010000     0.010000
   -0.100000     0.040000     0.020000
    0.140000    -0.070000    -0.030000
   -0.050000     0.210000    -0.040000
   -0.010000     0.060000    -0.010000
   -0.280000    -0.090000     0.070000
    0.030000    -0.000000    -0.010000
    0.020000    -0.030000    -0.020000
   -0.110000     0.160000     0.100000
   -0.020000     0.000000     0.010000
   -0.040000     0.020000     0.020000
   -0.000000    -0.030000    -0.010000
    0.070000     0.030000    -0.010000
    0.060000     0.040000    -0.000000
   -0.020000    -0.000000     0.010000
    0.010000     0.010000     0.000000
   -0.010000    -0.040000    -0.010000
   -0.040000    -0.100000    -0.020000
    0.070000     0.140000     0.030000
   -0.210000    -0.050000     0.040000
   -0.060000    -0.010000     0.010000
    0.000000    -0.000000     0.000000
vibration   151
    0.040000    -0.010000     0.010000
   -0.160000     0.090000    -0.030000
    0.080000    -0.260000    -0.040000
    0.120000    -0.050000     0.030000
   -0.000000    -0.020000    -0.010000
    0.090000    -0.080000     0.000000
   -0.040000     0.030000    -0.000000
   -0.020000     0.050000     0.010000
    0.080000    -0.280000    -0.060000
   -0.030000    -0.020000    -0.020000
    0.010000     0.000000     0.000000
   -0.010000     0.070000     0.010000
    0.000000    -0.010000    -0.000000
    0.010000    -0.030000    -0.010000
   -0.060000     0.080000     0.000000
    0.030000    -0.050000    -0.000000
    0.080000     0.010000     0.010000
   -0.000000    -0.010000     0.000000
   -0.020000     0.030000    -0.020000
   -0.000000    -0.010000     0.000000
    0.060000     0.020000     0.010000
   -0.030000    -0.010000    -0.000000
   -0.080000    -0.090000     0.000000
   -0.280000    -0.080000    -0.060000
    0.070000     0.050000     0.000000
   -0.020000     0.000000    -0.010000
    0.030000     0.040000    -0.000000
   -0.010000    -0.040000     0.010000
   -0.050000    -0.110000     0.020000
    0.080000     0.150000    -0.030000
   -0.250000    -0.070000    -0.040000
   -0.050000    -0.030000    -0.000000
    0.010000    -0.060000     0.010000
   -0.010000    -0.000000     0.000000
    0.030000     0.020000    -0.020000
   -0.000000     0.010000    -0.000000
    0.020000    -0.050000     0.010000
   -0.010000     0.030000    -0.010000
   -0.090000     0.080000     0.000000
   -0.080000     0.280000    -0.060000
    0.060000    -0.080000     0.000000
    0.000000     0.020000    -0.010000
    0.040000    -0.030000    -0.000000
   -0.040000     0.010000     0.010000
   -0.120000     0.050000     0.030000
    0.160000    -0.090000    -0.030000
   -0.080000     0.260000    -0.040000
   -0.030000     0.050000    -0.000000
   -0.070000    -0.010000     0.010000
    0.000000     0.010000     0.000000
    0.020000    -0.030000    -0.020000
    0.010000     0.010000     0.000000
   -0.060000    -0.020000     0.010000
    0.030000     0.010000    -0.000000
    0.080000     0.090000     0.000000
    0.280000     0.080000    -0.060000
   -0.070000    -0.050000     0.000000
    0.020000    -0.000000    -0.010000
   -0.030000    -0.040000    -0.000000
    0.010000     0.040000     0.010000
    0.050000     0.110000     0.020000
   -0.080000    -0.150000    -0.030000
    0.250000     0.070000    -0.040000
    0.050000     0.030000    -0.000000
   -0.000000    -0.000000    -0.000000
vibration   152
    0.010000     0.010000     0.000000
   -0.020000     0.010000    -0.010000
   -0.000000    -0.030000    -0.010000
    0.020000    -0.000000     0.010000
   -0.010000    -0.000000    -0.010000
   -0.010000     0.040000     0.010000
    0.010000    -0.010000    -0.000000
   -0.000000    -0.040000    -0.010000
   -0.060000     0.160000     0.030000
    0.060000     0.010000     0.020000
   -0.010000     0.030000     0.010000
    0.080000    -0.280000    -0.060000
   -0.130000    -0.080000    -0.080000
   -0.030000    -0.010000    -0.010000
    0.010000    -0.000000     0.000000
   -0.010000    -0.030000    -0.010000
   -0.170000    -0.060000    -0.040000
    0.010000    -0.010000     0.010000
    0.020000    -0.010000     0.010000
   -0.090000     0.120000    -0.080000
    0.010000     0.010000    -0.000000
   -0.050000     0.010000    -0.020000
   -0.040000    -0.060000     0.010000
   -0.080000    -0.020000    -0.020000
    0.100000     0.070000     0.010000
   -0.040000    -0.010000    -0.010000
    0.020000     0.030000    -0.000000
   -0.020000    -0.060000     0.010000
   -0.060000    -0.160000     0.040000
    0.120000     0.220000    -0.040000
   -0.340000    -0.090000    -0.060000
   -0.070000    -0.040000    -0.010000
    0.080000    -0.290000     0.070000
   -0.010000     0.030000    -0.010000
    0.060000     0.010000    -0.020000
   -0.140000    -0.080000     0.080000
   -0.000000    -0.040000     0.010000
   -0.030000    -0.010000     0.010000
   -0.020000     0.040000    -0.010000
   -0.060000     0.170000    -0.030000
    0.010000    -0.000000    -0.000000
   -0.010000    -0.000000     0.010000
    0.010000    -0.010000    -0.000000
    0.010000     0.010000    -0.000000
    0.020000    -0.000000    -0.010000
   -0.020000     0.010000     0.010000
   -0.000000    -0.030000     0.010000
   -0.010000    -0.030000     0.010000
   -0.170000    -0.060000     0.040000
    0.010000    -0.010000    -0.010000
    0.020000    -0.010000    -0.010000
   -0.090000     0.120000     0.080000
    0.000000     0.010000     0.000000
   -0.050000     0.010000     0.020000
   -0.040000    -0.060000    -0.010000
   -0.080000    -0.020000     0.020000
    0.100000     0.070000    -0.010000
   -0.040000    -0.010000     0.010000
    0.020000     0.030000     0.000000
   -0.020000    -0.060000    -0.010000
   -0.060000    -0.160000    -0.040000
    0.120000     0.220000     0.040000
   -0.340000    -0.090000     0.060000
   -0.070000    -0.040000     0.010000
    0.000000     0.000000    -0.000000
vibration   153
   -0.060000     0.020000    -0.010000
    0.220000    -0.120000     0.040000
   -0.090000     0.340000     0.060000
   -0.160000     0.060000    -0.040000
   -0.010000     0.040000     0.010000
[truncated: 94,177 more chars]
