# Supplementary material for: Excitonic Configuration Interaction: Going Beyond the Frenkel Exciton Model
Source: J Chem Theory Comput. 2024 Jun 17;20(13):5609–34. doi: 10.1021/acs.jctc.4c00157 (PMC11238547; doi:10.1021/acs.jctc.4c00157)
Supplement: Supplementary file 2 — ct4c00157_si_002.zip [file ct4c00157_si_002.zip › MgG4_R1.xyz]

65
MgG4 R1
N 6.17877 -1.52398 1.3469
C 6.01227 -0.249034 1.73969
H 6.79686 0.331973 2.1639
N 4.7825 0.142237 1.46746
C 4.17244 -0.976547 0.803655
C 2.79083 -1.23392 0.396862
O 1.91799 -0.337087 0.368516
N 2.59731 -2.43691 -0.0911142
H 1.61792 -2.53116 -0.65825
C 3.58167 -3.44511 -0.173959
N 3.19121 -4.54991 -0.599676
H 2.3567 -4.46376 -1.23855
H 3.76643 -5.38363 -0.410251
N 4.76093 -3.18983 0.262678
C 5.02809 -1.99176 0.856306
H 7.02235 -1.84842 1.42676
H 4.46097 2.12891 1.2631
N 4.49267 3.12049 0.699355
C 3.32598 3.49588 0.1318
H 5.22053 3.60944 0.969009
N 2.37272 2.54315 0.111639
N 3.21247 4.75827 -0.25827
C 1.11453 2.79622 -0.477721
H 2.56663 1.61924 0.336865
C 2.05614 5.04874 -0.744592
C 0.919271 4.12685 -0.870169
O 0.279648 1.81547 -0.604347
N 1.67686 6.20165 -1.32828
N -0.0995882 4.8286 -1.40956
C 0.339316 5.97739 -1.70257
H -0.231727 6.83705 -2.04934
H 2.21825 7.06505 -1.43282
H -2.22448 4.83605 -1.02695
N -3.1845 4.5186 -0.81003
C -3.47721 3.39076 -0.124035
H -3.71945 5.31378 -0.617216
N -2.54181 2.3786 -0.10753
N -4.61373 3.26191 0.414002
C -2.87759 1.19998 0.415191
H -1.63506 2.63922 -0.463601
C -5.00047 2.06613 0.845396
C -4.12704 0.993564 0.92999
O -1.91022 0.304937 0.373643
N -6.16397 1.66815 1.3482
N -4.78248 -0.0779903 1.43247
C -5.94898 0.238158 1.69351
H -6.82991 -0.403407 1.8335
H -6.85304 2.11958 1.3768
H -4.67444 -2.20516 1.16919
N -4.55154 -3.1467 0.796492
C -3.39987 -3.45825 0.0868993
H -5.24953 -3.81481 0.783454
N -2.42142 -2.59051 0.060346
N -3.29485 -4.66145 -0.408707
C -1.10669 -2.90937 -0.423447
H -2.58806 -1.87686 0.561494
C -2.11986 -4.92782 -0.837681
C -0.856755 -4.17368 -0.811025
O -0.262195 -1.90432 -0.418703
N -1.66741 -6.11657 -1.3278
N 0.140801 -4.87389 -1.36562
C -0.464568 -6.05932 -1.73928
H 0.102584 -6.9256 -2.09183
H -2.24178 -6.8734 -1.58488
Mg -0.0421881 -0.0293381 0.0410144
