# Supplementary material for: Excitonic Configuration Interaction: Going Beyond the Frenkel Exciton Model
Source: J Chem Theory Comput. 2024 Jun 17;20(13):5609–34. doi: 10.1021/acs.jctc.4c00157 (PMC11238547; doi:10.1021/acs.jctc.4c00157)
Supplement: Supplementary file 2 — ct4c00157_si_002.zip [file ct4c00157_si_002.zip › MgG4_R2.xyz]

65
MgG4 R2
N 6.19647 -1.74333 1.30775
C 6.05857 -0.503007 1.77961
H 7.07108 0.0912409 1.97225
N 4.91149 0.0156361 1.5346
C 4.14577 -0.953791 0.992286
C 2.83135 -1.10664 0.515199
O 1.93448 -0.269475 0.733412
N 2.5803 -2.36292 -0.00320131
H 1.5792 -2.55598 -0.309154
C 3.45143 -3.30277 -0.180595
N 3.22718 -4.45579 -0.885478
H 2.22591 -4.82203 -1.07596
H 3.99754 -5.06401 -0.803155
N 4.74519 -3.18219 0.190896
C 5.05934 -2.0187 0.759249
H 6.98059 -2.40022 1.36635
H 4.64427 2.25014 1.02091
N 4.52213 3.12689 0.687005
C 3.32883 3.44609 0.0625571
H 4.95536 4.06029 0.743089
N 2.32792 2.59432 0.167849
N 3.26414 4.60835 -0.440047
C 1.07112 2.80124 -0.392132
H 2.48532 1.66294 0.633647
C 2.01695 4.94872 -0.979187
C 0.907091 4.10739 -0.929392
O 0.236035 1.89181 -0.309535
N 1.54449 6.12409 -1.50617
N -0.0536316 4.70201 -1.52654
C 0.258892 5.93902 -1.81089
H -0.20813 6.7521 -2.14862
H 2.0714 6.8685 -1.61987
H -2.05091 4.4695 -1.12066
N -3.09508 4.50214 -0.848521
C -3.4955 3.33492 -0.197949
H -3.79777 5.25331 -0.685507
N -2.62283 2.40242 -0.0259623
N -4.74795 3.3445 0.366424
C -2.85327 1.13238 0.488334
H -1.79578 2.56364 -0.411738
C -4.99981 2.07642 0.862823
C -4.12895 0.893786 1.0694
O -1.93281 0.315541 0.598422
N -6.17181 1.58169 1.40012
N -4.78626 -0.100981 1.54083
C -5.99511 0.301634 1.70116
H -6.88753 -0.00068814 2.27093
H -6.80496 1.98731 1.63759
H -4.66696 -2.16827 0.968688
N -4.61765 -2.98292 0.414004
C -3.45885 -3.4628 0.01621
H -5.37299 -3.41625 0.190238
N -2.40835 -2.60728 -0.0121476
N -3.30365 -4.66473 -0.466706
C -1.18451 -2.80853 -0.351385
H -2.54934 -1.68081 0.267787
C -2.04098 -4.92011 -0.825536
C -0.881684 -4.14757 -0.843953
O -0.306317 -1.927 -0.428915
N -1.52633 -6.03558 -1.39895
N 0.179453 -4.81421 -1.3376
C -0.231806 -5.93068 -1.66835
H 0.471325 -6.76605 -1.97827
H -2.13404 -6.80446 -1.44971
Mg 0.0109404 0.0370245 0.0845029
