# Supplementary material for: Excitonic Configuration Interaction: Going Beyond the Frenkel Exciton Model
Source: J Chem Theory Comput. 2024 Jun 17;20(13):5609–34. doi: 10.1021/acs.jctc.4c00157 (PMC11238547; doi:10.1021/acs.jctc.4c00157)
Supplement: Supplementary file 2 — ct4c00157_si_002.zip [file ct4c00157_si_002.zip › MgG4_R3.xyz]

65
MgG4 R3
N 6.13876 -1.72204 1.3638
C 5.97256 -0.372486 1.67614
H 6.83869 0.171056 2.10644
N 4.83847 0.0660979 1.22788
C 4.17 -1.04752 0.76239
C 2.83694 -1.12559 0.29728
O 1.90205 -0.33656 0.408846
N 2.60453 -2.42076 -0.113849
H 1.6827 -2.69628 -0.50346
C 3.51708 -3.46601 -0.00827856
N 3.02596 -4.68259 -0.343169
H 2.13777 -4.79055 -0.734619
H 3.66385 -5.41716 -0.520905
N 4.7002 -3.36691 0.486005
C 5.00384 -2.1646 0.893528
H 6.89507 -2.29981 1.69428
H 4.78635 2.38124 1.02726
N 4.72079 3.2047 0.350542
C 3.44487 3.58225 -0.0595639
H 5.38229 4.05999 0.687123
N 2.41452 2.69148 0.0594865
N 3.31884 4.81529 -0.506836
C 1.14634 2.84165 -0.421192
H 2.71565 1.73624 0.456254
C 2.05237 5.05578 -0.872426
C 0.915696 4.16151 -0.863377
O 0.337428 1.96279 -0.31986
N 1.56157 6.26066 -1.27532
N -0.212438 4.83261 -1.26034
C 0.216134 6.07468 -1.51388
H -0.439572 7.01836 -1.887
H 1.9064 7.14396 -1.40136
H -2.20806 4.63096 -0.997997
N -3.17022 4.55378 -0.450043
C -3.53495 3.3756 -0.062143
H -3.79285 5.4264 -0.694145
N -2.57263 2.41247 0.0397026
N -4.7827 3.23017 0.3287
C -2.72831 1.17279 0.538409
H -1.75945 2.5821 -0.229441
C -5.02874 2.05736 0.807612
C -4.16858 1.0048 0.950006
O -1.83533 0.395868 0.406749
N -6.22847 1.57507 1.17213
N -4.85404 -0.15456 1.37355
C -6.03384 0.240686 1.62131
H -6.89257 -0.334799 2.10302
H -6.94393 2.20184 1.18605
H -4.70074 -2.2457 0.912832
N -4.54279 -3.05999 0.502953
C -3.38359 -3.51808 0.00571911
H -5.04288 -3.89409 0.906565
N -2.372 -2.60291 -0.121659
N -3.24569 -4.74204 -0.361953
C -1.16873 -2.84789 -0.493353
H -2.5981 -1.74746 0.158542
C -2.06063 -5.01472 -0.794073
C -0.918848 -4.09155 -0.972489
O -0.344316 -1.89256 -0.499289
N -1.61615 -6.18748 -1.25245
N 0.199476 -4.80336 -1.36866
C -0.265858 -6.00334 -1.54764
H 0.275869 -6.89435 -1.98704
H -2.03395 -7.05621 -1.24595
Mg 0.0167864 0.0155136 0.0742994
