# Supplementary material for: Excitonic Configuration Interaction: Going Beyond the Frenkel Exciton Model
Source: J Chem Theory Comput. 2024 Jun 17;20(13):5609–34. doi: 10.1021/acs.jctc.4c00157 (PMC11238547; doi:10.1021/acs.jctc.4c00157)
Supplement: Supplementary file 2 — ct4c00157_si_002.zip [file ct4c00157_si_002.zip › MgG4_R4.xyz]

65
MgG4 R4
N 6.22245 -1.62577 1.35503
C 6.0739 -0.248442 1.76828
H 6.94355 0.241986 2.14434
N 4.9539 0.132113 1.5561
C 4.14948 -0.883264 1.00466
C 2.88169 -1.11662 0.525458
O 1.9427 -0.330031 0.555638
N 2.62875 -2.35692 -0.0125426
H 1.68296 -2.4348 -0.256989
C 3.55037 -3.4174 -0.109775
N 3.02152 -4.43639 -0.731529
H 2.13663 -4.57486 -1.1888
H 3.70805 -5.1125 -0.840252
N 4.80316 -3.2768 0.232392
C 5.04187 -1.98983 0.864652
H 7.05058 -2.2176 1.33002
H 4.78807 2.23234 1.07763
N 4.67571 3.11819 0.622716
C 3.46607 3.46575 0.0562595
H 5.32963 3.8677 0.706998
N 2.41457 2.56693 0.00615767
N 3.30623 4.70301 -0.367928
C 1.10344 2.80528 -0.405484
H 2.48161 1.55175 0.518481
C 2.02852 4.92528 -0.879441
C 0.920777 4.12207 -0.88267
O 0.30369 1.88219 -0.384362
N 1.63274 6.11418 -1.3807
N -0.146165 4.80445 -1.40395
C 0.297746 5.97894 -1.6907
H -0.387625 6.76065 -2.13882
H 2.23341 6.94661 -1.40269
H -2.28479 4.49612 -1.17205
N -3.27635 4.45054 -0.874843
C -3.65516 3.34606 -0.181758
H -3.87829 5.26748 -0.872082
N -2.59874 2.41833 -0.0125022
N -4.77436 3.23562 0.378236
C -2.85137 1.15218 0.430895
H -1.70164 2.3623 -0.526101
C -5.01541 2.04609 0.832622
C -4.16139 0.955499 0.815062
O -1.87898 0.342078 0.416125
N -6.17446 1.64197 1.27409
N -4.84352 -0.121901 1.36885
C -6.03262 0.302133 1.73891
H -6.71658 -0.329497 2.22468
H -6.96057 2.37485 1.25762
H -4.68294 -2.11033 1.06467
N -4.47179 -3.12444 0.826228
C -3.4007 -3.53633 0.153584
H -5.28486 -3.9022 0.807697
N -2.38868 -2.6553 0.166778
N -3.27774 -4.70087 -0.320753
C -1.07587 -2.92511 -0.356666
H -2.50158 -1.81049 0.717886
C -2.14578 -4.98688 -0.935833
C -1.00358 -4.1709 -0.821316
O -0.25339 -1.96135 -0.330585
N -1.75726 -6.00581 -1.61327
N 0.085379 -4.75958 -1.49348
C -0.437888 -5.89333 -1.80433
H 0.199677 -6.67506 -2.43348
H -2.34385 -6.79544 -1.81138
Mg 0.0442949 0.00230647 0.0490206
