# Supplementary material for: Excitonic Configuration Interaction: Going Beyond the Frenkel Exciton Model
Source: J Chem Theory Comput. 2024 Jun 17;20(13):5609–34. doi: 10.1021/acs.jctc.4c00157 (PMC11238547; doi:10.1021/acs.jctc.4c00157)
Supplement: Supplementary file 2 — ct4c00157_si_002.zip [file ct4c00157_si_002.zip › MgG4_R5.xyz]

65
MgG4 R5
N 6.19059 -1.58531 1.28844
C 6.03085 -0.243034 1.56803
H 6.80866 0.334662 1.87534
N 4.85471 0.147861 1.42169
C 4.1724 -0.966493 0.882908
C 2.90855 -1.09077 0.465984
O 1.95728 -0.292297 0.439243
N 2.60546 -2.41798 0.0172837
H 1.70554 -2.53759 -0.216303
C 3.61918 -3.39326 -0.161369
N 3.19145 -4.54523 -0.640401
H 2.30181 -4.77242 -1.04076
H 3.8965 -5.18564 -0.694521
N 4.80131 -3.25585 0.315758
C 5.00076 -2.0024 0.835444
H 7.10051 -1.93992 1.21893
H 4.62678 2.22136 1.07345
N 4.62864 3.11744 0.634104
C 3.40905 3.46433 0.0997869
H 5.36931 3.80652 0.858193
N 2.41324 2.55017 0.150942
N 3.29522 4.68823 -0.382927
C 1.17232 2.81817 -0.417704
H 2.49876 1.73943 0.720139
C 2.12557 4.99216 -0.877049
C 1.02758 4.04538 -1.01435
O 0.353528 1.88004 -0.415645
N 1.68041 6.16842 -1.34964
N -0.127431 4.76827 -1.37925
C 0.299639 5.91167 -1.67735
H -0.358269 6.70228 -2.12784
H 2.3975 6.99312 -1.47957
H -2.11196 4.78228 -0.813479
N -3.11701 4.48909 -0.763603
C -3.58281 3.33841 -0.159908
H -3.7342 5.25055 -0.850377
N -2.61139 2.38839 -0.0547737
N -4.83396 3.26012 0.293435
C -2.8456 1.11083 0.472637
H -1.59596 2.48808 -0.252501
C -5.09444 2.04627 0.76888
C -4.16924 0.985507 0.965493
O -1.83723 0.397749 0.655042
N -6.25217 1.57 1.2584
N -4.82602 -0.10434 1.46886
C -5.98505 0.245712 1.62946
H -6.76572 -0.526824 2.20104
H -7.01729 2.03193 1.39302
H -4.77419 -2.17469 0.998086
N -4.63316 -3.16577 0.726054
C -3.51309 -3.53864 0.0626246
H -5.21119 -3.92789 0.869844
N -2.52553 -2.5824 -0.0204772
N -3.33447 -4.75239 -0.452876
C -1.20918 -2.78787 -0.373394
H -2.5782 -1.7765 0.453842
C -2.11992 -4.9715 -0.916085
C -0.987672 -4.16964 -0.81915
O -0.422859 -1.90217 -0.362922
N -1.61346 -6.14644 -1.42804
N 0.0889456 -4.71982 -1.40303
C -0.334994 -5.88835 -1.73734
H 0.404095 -6.65644 -2.04708
H -2.1726 -7.02137 -1.55913
Mg 0.0438506 0.0726825 0.141744
