# Supplementary material for: Excitonic Configuration Interaction: Going Beyond the Frenkel Exciton Model
Source: J Chem Theory Comput. 2024 Jun 17;20(13):5609–34. doi: 10.1021/acs.jctc.4c00157 (PMC11238547; doi:10.1021/acs.jctc.4c00157)
Supplement: Supplementary file 3 — ct4c00157_si_003.zip [file ct4c00157_si_003.zip]

Archive with 200 entries (167 files):
- bin/__pycache__/
- bin/__pycache__/SHARC_GAUSSIAN.cpython-310.pyc
- bin/__pycache__/SHARC_GAUSSIAN.cpython-311.pyc
- bin/SHARC_ECI.py
- bin/SHARC_GAUSSIAN.py
- examples/G4_R1_Frenkel/
- examples/G4_R1_Frenkel/ECI.resources
- examples/G4_R1_Frenkel/ECI.template
- examples/G4_R1_Frenkel/G1_c0_C0/
- examples/G4_R1_Frenkel/G1_c0_C0/GAUSSIAN.resources
- examples/G4_R1_Frenkel/G1_c0_C0/GAUSSIAN.template
- examples/G4_R1_Frenkel/G1_embedding_C0/
- examples/G4_R1_Frenkel/G1_embedding_C0/GAUSSIAN.resources
- examples/G4_R1_Frenkel/G1_embedding_C0/GAUSSIAN.template
- examples/G4_R1_Frenkel/G2_c0_C0/
- examples/G4_R1_Frenkel/G2_c0_C0/GAUSSIAN.resources
- examples/G4_R1_Frenkel/G2_c0_C0/GAUSSIAN.template
- examples/G4_R1_Frenkel/G2_embedding_C0/
- examples/G4_R1_Frenkel/G2_embedding_C0/GAUSSIAN.resources
- examples/G4_R1_Frenkel/G2_embedding_C0/GAUSSIAN.template
- examples/G4_R1_Frenkel/G3_c0_C0/
- examples/G4_R1_Frenkel/G3_c0_C0/GAUSSIAN.resources
- examples/G4_R1_Frenkel/G3_c0_C0/GAUSSIAN.template
- examples/G4_R1_Frenkel/G3_embedding_C0/
- examples/G4_R1_Frenkel/G3_embedding_C0/GAUSSIAN.resources
- examples/G4_R1_Frenkel/G3_embedding_C0/GAUSSIAN.template
- examples/G4_R1_Frenkel/G4_c0_C0/
- examples/G4_R1_Frenkel/G4_c0_C0/GAUSSIAN.resources
- examples/G4_R1_Frenkel/G4_c0_C0/GAUSSIAN.template
- examples/G4_R1_Frenkel/G4_embedding_C0/
- examples/G4_R1_Frenkel/G4_embedding_C0/GAUSSIAN.resources
- examples/G4_R1_Frenkel/G4_embedding_C0/GAUSSIAN.template
- examples/G4_R1_Frenkel/QM.in
- examples/G4_symmetric_ECISD-FDA/
- examples/G4_symmetric_ECISD-FDA/ECI.resources
- examples/G4_symmetric_ECISD-FDA/ECI.template
- examples/G4_symmetric_ECISD-FDA/G1_c0_C0/
- examples/G4_symmetric_ECISD-FDA/G1_c0_C0/GAUSSIAN.resources
- examples/G4_symmetric_ECISD-FDA/G1_c0_C0/GAUSSIAN.template
- examples/G4_symmetric_ECISD-FDA/G1_embedding_C0/
- examples/G4_symmetric_ECISD-FDA/G1_embedding_C0/GAUSSIAN.resources
- examples/G4_symmetric_ECISD-FDA/G1_embedding_C0/GAUSSIAN.template
- examples/G4_symmetric_ECISD-FDA/G2_c0_C0/
- examples/G4_symmetric_ECISD-FDA/G2_c0_C0/GAUSSIAN.resources
- examples/G4_symmetric_ECISD-FDA/G2_c0_C0/GAUSSIAN.template
- examples/G4_symmetric_ECISD-FDA/G2_embedding_C0/
- examples/G4_symmetric_ECISD-FDA/G2_embedding_C0/GAUSSIAN.resources
- examples/G4_symmetric_ECISD-FDA/G2_embedding_C0/GAUSSIAN.template
- examples/G4_symmetric_ECISD-FDA/G3_c0_C0/
- examples/G4_symmetric_ECISD-FDA/G3_c0_C0/GAUSSIAN.resources
- examples/G4_symmetric_ECISD-FDA/G3_c0_C0/GAUSSIAN.template
- examples/G4_symmetric_ECISD-FDA/G3_embedding_C0/
- examples/G4_symmetric_ECISD-FDA/G3_embedding_C0/GAUSSIAN.resources
- examples/G4_symmetric_ECISD-FDA/G3_embedding_C0/GAUSSIAN.template
- examples/G4_symmetric_ECISD-FDA/G4_c0_C0/
- examples/G4_symmetric_ECISD-FDA/G4_c0_C0/GAUSSIAN.resources
- examples/G4_symmetric_ECISD-FDA/G4_c0_C0/GAUSSIAN.template
- examples/G4_symmetric_ECISD-FDA/G4_embedding_C0/
- examples/G4_symmetric_ECISD-FDA/G4_embedding_C0/GAUSSIAN.resources
- examples/G4_symmetric_ECISD-FDA/G4_embedding_C0/GAUSSIAN.template
- examples/G4_symmetric_ECISD-FDA/QM.in
- examples/MgG4_symmetric_ECIS-EHF/
- examples/MgG4_symmetric_ECIS-EHF/ECI.resources
- examples/MgG4_symmetric_ECIS-EHF/ECI.template
- examples/MgG4_symmetric_ECIS-EHF/G1_c0_C2/
- examples/MgG4_symmetric_ECIS-EHF/G1_c0_C2/GAUSSIAN.resources
- examples/MgG4_symmetric_ECIS-EHF/G1_c0_C2/GAUSSIAN.template
- examples/MgG4_symmetric_ECIS-EHF/G1_embedding_C2/
- examples/MgG4_symmetric_ECIS-EHF/G1_embedding_C2/GAUSSIAN.resources
- examples/MgG4_symmetric_ECIS-EHF/G1_embedding_C2/GAUSSIAN.template
- examples/MgG4_symmetric_ECIS-EHF/G2_c0_C2/
- examples/MgG4_symmetric_ECIS-EHF/G2_c0_C2/GAUSSIAN.resources
- examples/MgG4_symmetric_ECIS-EHF/G2_c0_C2/GAUSSIAN.template
- examples/MgG4_symmetric_ECIS-EHF/G2_embedding_C2/
- examples/MgG4_symmetric_ECIS-EHF/G2_embedding_C2/GAUSSIAN.resources
- examples/MgG4_symmetric_ECIS-EHF/G2_embedding_C2/GAUSSIAN.template
- examples/MgG4_symmetric_ECIS-EHF/G3_c0_C2/
- examples/MgG4_symmetric_ECIS-EHF/G3_c0_C2/GAUSSIAN.resources
- examples/MgG4_symmetric_ECIS-EHF/G3_c0_C2/GAUSSIAN.template
- examples/MgG4_symmetric_ECIS-EHF/G3_embedding_C2/
- examples/MgG4_symmetric_ECIS-EHF/G3_embedding_C2/GAUSSIAN.resources
- examples/MgG4_symmetric_ECIS-EHF/G3_embedding_C2/GAUSSIAN.template
- examples/MgG4_symmetric_ECIS-EHF/G4_c0_C2/
- examples/MgG4_symmetric_ECIS-EHF/G4_c0_C2/GAUSSIAN.resources
- examples/MgG4_symmetric_ECIS-EHF/G4_c0_C2/GAUSSIAN.template
- examples/MgG4_symmetric_ECIS-EHF/G4_embedding_C2/
- examples/MgG4_symmetric_ECIS-EHF/G4_embedding_C2/GAUSSIAN.resources
- examples/MgG4_symmetric_ECIS-EHF/G4_embedding_C2/GAUSSIAN.template
- examples/MgG4_symmetric_ECIS-EHF/Mg_c2_C2/
- examples/MgG4_symmetric_ECIS-EHF/Mg_c2_C2/GAUSSIAN.resources
- examples/MgG4_symmetric_ECIS-EHF/Mg_c2_C2/GAUSSIAN.template
- examples/MgG4_symmetric_ECIS-EHF/Mg_c2_C2/QM.log
- examples/MgG4_symmetric_ECIS-EHF/Mg_embedding_C2/
- examples/MgG4_symmetric_ECIS-EHF/Mg_embedding_C2/GAUSSIAN.resources
- examples/MgG4_symmetric_ECIS-EHF/Mg_embedding_C2/GAUSSIAN.template
- examples/MgG4_symmetric_ECIS-EHF/Mg_embedding_C2/QM.log
- examples/MgG4_symmetric_ECIS-EHF/Mg_embedding_C2/QM_cycle0.out
- examples/MgG4_symmetric_ECIS-EHF/Mg_embedding_C2/QM_cycle1.out
- examples/MgG4_symmetric_ECIS-EHF/Mg_embedding_C2/QM_cycle2.out
- examples/MgG4_symmetric_ECIS-EHF/Mg_embedding_C2/QM_cycle3.out
- examples/MgG4_symmetric_ECIS-EHF/Mg_embedding_C2/QM_cycle4.out
- examples/MgG4_symmetric_ECIS-EHF/Mg_embedding_C2/QM_cycle5.out
- examples/MgG4_symmetric_ECIS-EHF/Mg_embedding_C2/QM_cycle6.out
- examples/MgG4_symmetric_ECIS-EHF/Mg_embedding_C2/QM_cycle7.out
- examples/MgG4_symmetric_ECIS-EHF/Mg_embedding_C2/QM_cycle8.out
- examples/MgG4_symmetric_ECIS-EHF/QM.in
- lib/__pycache__/
- lib/__pycache__/asa_grid.cpython-310.pyc
- lib/__pycache__/asa_grid.cpython-311.pyc
- lib/__pycache__/constants.cpython-310.pyc
- lib/__pycache__/constants.cpython-311.pyc
- lib/__pycache__/ECI.cpython-310.pyc
- lib/__pycache__/ECI.cpython-311.pyc
- lib/__pycache__/EHF.cpython-310.pyc
- lib/__pycache__/EHF.cpython-311.pyc
- lib/__pycache__/error.cpython-310.pyc
- lib/__pycache__/error.cpython-311.pyc
- lib/__pycache__/globals.cpython-310.pyc
- lib/__pycache__/globals.cpython-311.pyc
- lib/__pycache__/logger.cpython-310.pyc
- lib/__pycache__/logger.cpython-311.pyc
- lib/__pycache__/printing.cpython-310.pyc
- lib/__pycache__/printing.cpython-311.pyc
- lib/__pycache__/qmin.cpython-310.pyc
- lib/__pycache__/qmin.cpython-311.pyc
- lib/__pycache__/qmout.cpython-310.pyc
- lib/__pycache__/qmout.cpython-311.pyc
- lib/__pycache__/resp.cpython-310.pyc
- lib/__pycache__/resp.cpython-311.pyc
- lib/__pycache__/SHARC_ABINITIO.cpython-310.pyc
- lib/__pycache__/SHARC_ABINITIO.cpython-311.pyc
- lib/__pycache__/SHARC_HYBRID.cpython-310.pyc
- lib/__pycache__/SHARC_HYBRID.cpython-311.pyc
- lib/__pycache__/SHARC_INTERFACE.cpython-310.pyc
- lib/__pycache__/SHARC_INTERFACE.cpython-311.pyc
- lib/__pycache__/utils.cpython-310.pyc
- lib/__pycache__/utils.cpython-311.pyc
- lib/__pycache__/wf2rho.cpython-310.pyc
- lib/__pycache__/wf2rho.cpython-311.pyc
- lib/__pycache__/wf2rho.deltaS0-8.py310.1.nbc
- lib/__pycache__/wf2rho.deltaS0-8.py310.nbi
- lib/__pycache__/wf2rho.deltaS0-8.py311.1.nbc
- lib/__pycache__/wf2rho.deltaS0-8.py311.nbi
- lib/asa_grid.py
- lib/constants.py
- lib/ECI.py
- lib/EHF.py
- lib/error.py
- lib/globals.py
- lib/lebedev_grids/
- lib/lebedev_grids/__init__.py
- lib/lebedev_grids/__pycache__/
- lib/lebedev_grids/__pycache__/__init__.cpython-310.pyc
- lib/lebedev_grids/__pycache__/__init__.cpython-311.pyc
- lib/lebedev_grids/lebedev_101_3470.npz
- lib/lebedev_grids/lebedev_107_3890.npz
- lib/lebedev_grids/lebedev_11_50.npz
- lib/lebedev_grids/lebedev_113_4334.npz
- lib/lebedev_grids/lebedev_119_4802.npz
- lib/lebedev_grids/lebedev_125_5294.npz
- lib/lebedev_grids/lebedev_13_74.npz
- lib/lebedev_grids/lebedev_131_5810.npz
- lib/lebedev_grids/lebedev_15_86.npz
- lib/lebedev_grids/lebedev_17_110.npz
- lib/lebedev_grids/lebedev_19_146.npz
- lib/lebedev_grids/lebedev_21_170.npz
- lib/lebedev_grids/lebedev_23_194.npz
- lib/lebedev_grids/lebedev_25_230.npz
- lib/lebedev_grids/lebedev_27_266.npz
- lib/lebedev_grids/lebedev_29_302.npz
- lib/lebedev_grids/lebedev_3_12.npz
- lib/lebedev_grids/lebedev_3_6.npz
- lib/lebedev_grids/lebedev_3_8.npz
- lib/lebedev_grids/lebedev_31_350.npz
- lib/lebedev_grids/lebedev_35_434.npz
- lib/lebedev_grids/lebedev_41_590.npz
- lib/lebedev_grids/lebedev_47_770.npz
- lib/lebedev_grids/lebedev_5_14.npz
- lib/lebedev_grids/lebedev_53_974.npz
- lib/lebedev_grids/lebedev_59_1202.npz
- lib/lebedev_grids/lebedev_65_1454.npz
- lib/lebedev_grids/lebedev_7_26.npz
- lib/lebedev_grids/lebedev_71_1730.npz
- lib/lebedev_grids/lebedev_77_2030.npz
- lib/lebedev_grids/lebedev_83_2354.npz
- lib/lebedev_grids/lebedev_89_2702.npz
- lib/lebedev_grids/lebedev_9_38.npz
- lib/lebedev_grids/lebedev_95_3074.npz
- lib/logger.py
- lib/printing.py
- lib/qmin.py
- lib/qmout.py
- lib/resp.py
- lib/SHARC_ABINITIO.py
- lib/SHARC_HYBRID.py
- lib/SHARC_INTERFACE.py
- lib/utils.py
- lib/wf2rho.py
- LICENSE
- README
