# Supplementary material for: Excitonic Configuration Interaction: Going Beyond the Frenkel Exciton Model
Source: J Chem Theory Comput. 2024 Jun 17;20(13):5609–34. doi: 10.1021/acs.jctc.4c00157 (PMC11238547; doi:10.1021/acs.jctc.4c00157)
Supplement: Supplementary file 3 — ct4c00157_si_003.zip [file ct4c00157_si_003.zip › examples/G4_R1_Frenkel/ECI.resources]

---
ncpu: 16                                                # Number of cores
scratchdir: SCRATCH                                     # SCRATCH directory of the ECI interface
ECI_sitejobs: [ [G1,0], [G2,0], [G3,0], [G4,0] ]        # The ordered list of [fragment-label, fragment-charge) by which the site-state calculation are done
