# Supplementary material for: Excitonic Configuration Interaction: Going Beyond the Frenkel Exciton Model
Source: J Chem Theory Comput. 2024 Jun 17;20(13):5609–34. doi: 10.1021/acs.jctc.4c00157 (PMC11238547; doi:10.1021/acs.jctc.4c00157)
Supplement: Supplementary file 3 — ct4c00157_si_003.zip [file ct4c00157_si_003.zip › examples/G4_R1_Frenkel/ECI.template]

---
charge: [0, 1, 0]                               # Full-system charges per multiplicity
fragments:
  G1:                                           # Label of the first fragment, string
    atoms: 0-15                                 # Range of atom indices belonging to the fragment, for the Full-system geometry given in QM.in file
    interface: GAUSSIAN                         # Which SHARC interface is used for the site-state calculation, for now only GAUSSIAN is a valid option 
    embedding_interface : GAUSSIAN              # Same as "interface" item, just for the embedding calculation (and RESP fit afterwards)
    frozen : false                              # Whether the RESP charges of this fragment should be optimized (false) or the guess charges will be used in ECI (true)
    refcharge: {0: 0}                           # The charge of the fragment (value) for each full-system charge (key) 
    embedding_site_state:                       # For each full-system charge (key), the site state of the fragment whose density is to be fitted by RESP procedure (Z = charge, M = multiplicity, N = ordinal number of the state starting from 1 for each Z-M pair)
       0: {Z: 0, M: 1, N: 1}
    aufbau_site_states: [{Z: 0, M: 1, N: 1}]    # The site state(s) that are allowed to be in the GS product(s). If all ground site states are singlets, this list has one item (like in the example)
    site_states:                                # For each charge of the fragment, the number of the site states per multiplicity. This is common for all full-system charges
      0: [8, 0, 3]
  G2:
    atoms: 16-31
    interface: GAUSSIAN
    embedding_interface : GAUSSIAN
    frozen : false
    refcharge: {0: 0}
    embedding_site_state:
       0: {Z: 0, M: 1, N: 1}
    aufbau_site_states: [{Z: 0, M: 1, N: 1}]
    site_states:
      0: [8, 0, 3]
  G3:
    atoms: 32-47
    interface: GAUSSIAN
    embedding_interface : GAUSSIAN
    frozen : false
    refcharge: {0: 0}
    embedding_site_state:
       0: {Z: 0, M: 1, N: 1}
    aufbau_site_states: [{Z: 0, M: 1, N: 1}]
    site_states:
      0: [8, 0, 3]
  G4:
    atoms: 48-63
    interface: GAUSSIAN
    embedding_interface : GAUSSIAN
    frozen : false
    refcharge: {0: 0}
    embedding_site_state:
       0: {Z: 0, M: 1, N: 1}
    aufbau_site_states: [{Z: 0, M: 1, N: 1}]
    site_states:
      0: [8, 0, 3]
calculation:
  EHF_maxcycle: 0                               # Max. number of EHF cycles
  tQ: 1.e-4                                     # The threshold for the EHF convergence (see the article)
  tO: 0.95                                      # The overlap threshold (see the article)
  manage_children: w                            # If this string contains 'w', a QM.out file containing all site-state data will be printed for each fragment in its own directory. If it contains 'r', the site-state calculations will not be done, but the site-state data will be read from the QM.out files
  excitonic_basis:
    ECI: 
      0: true                                   # Whether GS product is allowed to be in the ECI basis (logical)
      1: all                                    # Whether LE products are allowed to be in the ECI basis (string 'all' or a list with fragment labels that are allowed to be excited)
  active_integrals:  
    J: { "(0,2)": all }                         # Which ECI J integrals are calculated. In this example, only the J couplings between the ESDs differing in two site states are calculated. Together with ECIS expansion set above, this simplifies ECI to the Frenkel model
    K: { "(0,2)": all }                         # Same as for J integrals
