# Supplementary material for: Excitonic Configuration Interaction: Going Beyond the Frenkel Exciton Model
Source: J Chem Theory Comput. 2024 Jun 17;20(13):5609–34. doi: 10.1021/acs.jctc.4c00157 (PMC11238547; doi:10.1021/acs.jctc.4c00157)
Supplement: Supplementary file 3 — ct4c00157_si_003.zip [file ct4c00157_si_003.zip › examples/G4_R1_Frenkel/G1_c0_C0/GAUSSIAN.template]

density_calculation_methods from_gs2es from_determinants
tCI 1.0e-8
basis def2svp
functional hf
charge 0 1 0 
keys window=full
