# Supplementary material for: Excitonic Configuration Interaction: Going Beyond the Frenkel Exciton Model
Source: J Chem Theory Comput. 2024 Jun 17;20(13):5609–34. doi: 10.1021/acs.jctc.4c00157 (PMC11238547; doi:10.1021/acs.jctc.4c00157)
Supplement: Supplementary file 3 — ct4c00157_si_003.zip [file ct4c00157_si_003.zip › examples/G4_R1_Frenkel/QM.in]

64
Initial condition ICOND_00001/
N 6.14733665 -12.06659645 -0.12798031
C 8.33543008 -10.45465210 -0.13385744
H 10.01567219 -11.21822030 -0.05979124
N 7.68794548 -8.17337353 -0.09214602
C 5.02632969 -8.07903590 -0.11249177
C 3.40017621 -6.01415023 0.07063004
O 4.10275622 -3.81939871 0.15116299
N 0.83052175 -6.92173853 0.16397823
H -0.35571921 -5.64670413 0.31305237
C 0.12954424 -9.35303739 0.01299310
N -2.27723279 -9.84902082 -0.07925645
H -3.60737646 -8.46936105 -0.33251128
H -2.85711193 -11.51317240 -0.07250438
N 1.74752528 -11.07619484 -0.26071773
C 4.15487676 -10.65222340 0.05653076
H 6.13336633 -14.03190121 -0.28081683
H 8.30103629 -3.41183813 0.02459474
N 9.66324230 -2.22683522 0.27116045
C 9.39459915 0.13247045 0.18027604
H 11.31925290 -3.23629862 -0.44907661
N 6.82506607 1.05450170 -0.18382271
N 11.27984980 1.58709068 0.08774506
C 6.05338295 3.61667355 0.21766078
H 5.48896183 -0.13223701 -0.24821083
C 10.78614341 4.13400180 -0.06227809
C 8.24572164 5.30441077 -0.12096398
O 3.91450745 4.23084633 0.17540216
N 12.36478386 6.08089158 -0.00602157
N 8.40814752 7.85095418 -0.25746765
C 10.87899824 8.26472462 -0.19570091
H 11.64177018 10.09741942 -0.50338276
H 13.99258404 6.09280076 -0.83246451
H 3.47901252 7.97542383 -0.24811065
N 2.35304034 9.62544973 0.18966533
C -0.20613311 9.30852810 0.00371601
H 2.90357546 11.30828264 0.17029077
N -1.12865419 6.85060297 0.10806652
N -1.80176730 11.10731359 -0.22711728
C -3.54697995 5.98801877 -0.04601820
H -0.19076888 5.35272980 0.11699276
C -4.24453278 10.33641060 -0.11400519
C -5.39165131 8.03142555 0.04909538
O -4.06718171 3.77355285 0.09733431
N -6.23852937 12.02490793 -0.12296631
N -7.85257103 8.28138252 0.11227366
C -8.36678776 10.59789678 -0.04202685
H -10.06782369 11.70882651 -0.29304525
H -6.07623783 13.83540300 -0.39938216
H -7.86882483 3.74011578 -0.34279587
N -9.43843050 2.34375166 -0.12658723
C -9.25950449 -0.13092280 0.13783082
H -11.01291729 2.78430500 -0.41029915
N -6.74868697 -1.04424838 0.35175074
N -11.21304361 -1.64480807 -0.01288326
C -6.04207278 -3.45709774 0.16918534
H -5.73147099 0.54592548 0.42424192
C -10.62585511 -4.02503026 -0.12681098
C -8.16272360 -5.11497808 0.06761124
O -3.87213590 -4.16544990 0.36514774
N -12.13719577 -6.07797871 -0.26459480
N -8.38732438 -7.81837489 -0.00734730
C -10.76637051 -8.30016313 -0.15480863
H -11.47820596 -10.22292922 -0.18332706
H -13.97621905 -6.17097628 -0.47623212

states 25 0 12
H
DM
unit bohr
