# Supplementary material for: Excitonic Configuration Interaction: Going Beyond the Frenkel Exciton Model
Source: J Chem Theory Comput. 2024 Jun 17;20(13):5609–34. doi: 10.1021/acs.jctc.4c00157 (PMC11238547; doi:10.1021/acs.jctc.4c00157)
Supplement: Supplementary file 3 — ct4c00157_si_003.zip [file ct4c00157_si_003.zip › examples/G4_symmetric_ECISD-FDA/QM.in]

64
G-quadruplex
N  -6.435094   -3.271512    0.000000 
C  -5.649473   -4.401435    0.000000
H  -6.084013   -5.389275    0.000000
N  -4.401435   -4.132762    0.000000
C  -4.333122   -2.756627    0.000000
C  -3.207567   -1.876391    0.000000
O  -2.036942   -2.170022    0.000000
N  -3.608452   -0.547618    0.000000
H  -2.875467    0.146190    0.000000
C  -4.904498   -0.109871    0.000000
N  -5.085448    1.205963    0.000000
H  -4.318535    1.849532    0.000000
H  -6.018957    1.552830    0.000000
N  -5.931624   -0.914977    0.000000
C  -5.594525   -2.209202    0.000000
H  -7.431939   -3.225407    0.000000
H  -1.849532   -4.318535    0.000000
N  -1.205963   -5.085448    0.000000
C   0.109871   -4.904498    0.000000
H  -1.552830   -6.018957    0.000000
N   0.547618   -3.608452    0.000000
N   0.914977   -5.931624    0.000000
C   1.876391   -3.207567    0.000000
H  -0.146190   -2.875467    0.000000
C   2.209202   -5.594525    0.000000
C   2.756627   -4.333122    0.000000
O   2.170022   -2.036942    0.000000
N   3.271512   -6.435094    0.000000
N   4.132762   -4.401435    0.000000
C   4.401435   -5.649473    0.000000
H   5.389275   -6.084013    0.000000
H   3.225407   -7.431939    0.000000
H   4.318535   -1.849532    0.000000
N   5.085448   -1.205963    0.000000
C   4.904498    0.109871    0.000000
H   6.018957   -1.552830    0.000000
N   3.608452    0.547618    0.000000
N   5.931624    0.914977    0.000000
C   3.207567    1.876391    0.000000
H   2.875467   -0.146190    0.000000
C   5.594525    2.209202    0.000000
C   4.333122    2.756627    0.000000
O   2.036942    2.170022    0.000000
N   6.435094    3.271512    0.000000
N   4.401435    4.132762    0.000000
C   5.649473    4.401435    0.000000
H   6.084013    5.389275    0.000000
H   7.431939    3.225407    0.000000
H   1.849532    4.318535    0.000000
N   1.205963    5.085448    0.000000
C  -0.109871    4.904498    0.000000
H   1.552830    6.018957    0.000000
N  -0.547618    3.608452    0.000000
N  -0.914977    5.931624    0.000000
C  -1.876391    3.207567    0.000000
H   0.146190    2.875467    0.000000
C  -2.209202    5.594525    0.000000
C  -2.756627    4.333122    0.000000
O  -2.170022    2.036942    0.000000
N  -3.271512    6.435094    0.000000
N  -4.132762    4.401435    0.000000
C  -4.401435    5.649473    0.000000
H  -5.389275    6.084013    0.000000
H  -3.225407    7.431939    0.000000

unit angstrom
states 25 0 12
H
DM
