# Supplementary material for: Excitonic Configuration Interaction: Going Beyond the Frenkel Exciton Model
Source: J Chem Theory Comput. 2024 Jun 17;20(13):5609–34. doi: 10.1021/acs.jctc.4c00157 (PMC11238547; doi:10.1021/acs.jctc.4c00157)
Supplement: Supplementary file 3 — ct4c00157_si_003.zip [file ct4c00157_si_003.zip › examples/MgG4_symmetric_ECIS-EHF/ECI.template]

---
charge: [2, 1, 2]
fragments:
  G1:
    atoms: 0-15
    interface: GAUSSIAN
    embedding_interface : GAUSSIAN
    frozen : false
    refcharge: {2: 0}
    embedding_site_state:
       2: {Z: 0, M: 1, N: 1}
    aufbau_site_states: [{Z: 0, M: 1, N: 1}]
    site_states:
      0: [8, 0, 3]
  G2:
    atoms: 16-31
    interface: GAUSSIAN
    embedding_interface : GAUSSIAN
    frozen : false
    refcharge: {2: 0}
    embedding_site_state:
       2: {Z: 0, M: 1, N: 1}
    aufbau_site_states: [{Z: 0, M: 1, N: 1}]
    site_states:
      0: [8, 0, 3]
  G3:
    atoms: 32-47
    interface: GAUSSIAN
    embedding_interface : GAUSSIAN
    frozen : false
    refcharge: {2: 0}
    embedding_site_state:
       2: {Z: 0, M: 1, N: 1}
    aufbau_site_states: [{Z: 0, M: 1, N: 1}]
    site_states:
      0: [8, 0, 3]
  G4:
    atoms: 48-63
    interface: GAUSSIAN
    embedding_interface : GAUSSIAN
    frozen : false
    refcharge: {2: 0}
    embedding_site_state:
       2: {Z: 0, M: 1, N: 1}
    aufbau_site_states: [{Z: 0, M: 1, N: 1}]
    site_states:
      0: [8, 0, 3]
  Mg:
    atoms: 64
    interface: GAUSSIAN
    embedding_interface : GAUSSIAN
    frozen : false
    refcharge: {2: 2}
    embedding_site_state:
       2: {Z: 2, M: 1, N: 1}
    aufbau_site_states: [{Z: 2, M: 1, N: 1}]
    site_states:
      2: [1, 0, 0]
calculation:
  EHF_maxcycle: 20
  tQ: 1.e-4
  tO: 0.95
  manage_children: w
  ri: false
  excitonic_basis:
    ECI: 
      0: true
      1: all
    CT:
      0: true
  active_integrals: all 
