# Supplementary material for: Excitonic Configuration Interaction: Going Beyond the Frenkel Exciton Model
Source: J Chem Theory Comput. 2024 Jun 17;20(13):5609–34. doi: 10.1021/acs.jctc.4c00157 (PMC11238547; doi:10.1021/acs.jctc.4c00157)
Supplement: Supplementary file 3 — ct4c00157_si_003.zip [file ct4c00157_si_003.zip › examples/MgG4_symmetric_ECIS-EHF/Mg_c2_C2/QM.log]

Found env variable ncpu=16, resources["ncpu"] set to 16
Detected GAUSSIAN version 16
paddingstates not specified setting default, [0]
>>>>>>>>>>>>> Starting the GAUSSIAN job execution
Starting job execution
All jobs finished:
job: master_1   code: 0    runtime: 0:00:00.804451

No ECPs found
 1.00000000  0.00000000  0.00000000  0.00000000  0.00000000  0.00000000  0.00000000  0.00000000  0.00000000  0.00000000  0.00000000  0.00000000  0.00000000  0.00000000  0.00000000  0.00000000  0.00000000  0.00000000
 0.00000000  1.00000000  0.00000000  0.00000000  0.00000000  0.00000000  0.00000000  0.00000000  0.00000000  0.00000000  0.00000000  0.00000000  0.00000000  0.00000000  0.00000000  0.00000000  0.00000000  0.00000000
 0.00000000  0.00000000  1.00000000  0.00000000  0.00000000  0.00000000  0.00000000  0.00000000  0.00000000  0.00000000  0.00000000  0.00000000  0.00000000  0.00000000  0.00000000  0.00000000  0.00000000  0.00000000
 0.00000000  0.00000000  0.00000000  1.00000000  0.00000000  0.00000000  0.00000000  0.00000000  0.00000000  0.00000000  0.00000000  0.00000000  0.00000000  0.00000000  0.00000000  0.00000000  0.00000000  0.00000000
 0.00000000  0.00000000  0.00000000  0.00000000  1.00000000  0.00000000  0.00000000  0.00000000  0.00000000  0.00000000  0.00000000  0.00000000  0.00000000  0.00000000  0.00000000  0.00000000  0.00000000  0.00000000
 0.00000000  0.00000000  0.00000000  0.00000000  0.00000000  1.00000000  0.00000000  0.00000000  0.00000000  0.00000000  0.00000000  0.00000000  0.00000000  0.00000000  0.00000000  0.00000000  0.00000000  0.00000000
 0.00000000  0.00000000  0.00000000  0.00000000  0.00000000  0.00000000  1.00000000  0.00000000  0.00000000  0.00000000  0.00000000  0.00000000  0.00000000  0.00000000  0.00000000  0.00000000  0.00000000  0.00000000
 0.00000000  0.00000000  0.00000000  0.00000000  0.00000000  0.00000000  0.00000000  1.00000000  0.00000000  0.00000000  0.00000000  0.00000000  0.00000000  0.00000000  0.00000000  0.00000000  0.00000000  0.00000000
 0.00000000  0.00000000  0.00000000  0.00000000  0.00000000  0.00000000  0.00000000  0.00000000  1.00000000  0.00000000  0.00000000  0.00000000  0.00000000  0.00000000  0.00000000  0.00000000  0.00000000  0.00000000
 0.00000000  0.00000000  0.00000000  0.00000000  0.00000000  0.00000000  0.00000000  0.00000000  0.00000000  1.00000000  0.00000000  0.00000000  0.00000000  0.00000000  0.00000000  0.00000000  0.00000000  0.00000000
 0.00000000  0.00000000  0.00000000  0.00000000  0.00000000  0.00000000  0.00000000  0.00000000  0.00000000  0.00000000  1.00000000  0.00000000  0.00000000  0.00000000  0.00000000  0.00000000  0.00000000  0.00000000
 0.00000000  0.00000000  0.00000000  0.00000000  0.00000000  0.00000000  0.00000000  0.00000000  0.00000000  0.00000000  0.00000000  1.00000000  0.00000000  0.00000000  0.00000000  0.00000000  0.00000000  0.00000000
 0.00000000  0.00000000  0.00000000  0.00000000  0.00000000  0.00000000  0.00000000  0.00000000  0.00000000  0.00000000  0.00000000  0.00000000  1.00000000  0.00000000  0.00000000  0.00000000  0.00000000  0.00000000
 0.00000000  0.00000000  0.00000000  0.00000000  0.00000000  0.00000000  0.00000000  0.00000000  0.00000000  0.00000000  0.00000000  0.00000000  0.00000000  0.00000000  0.00000000  0.00000000  0.00000000  1.00000000
 0.00000000  0.00000000  0.00000000  0.00000000  0.00000000  0.00000000  0.00000000  0.00000000  0.00000000  0.00000000  0.00000000  0.00000000  0.00000000  0.00000000  0.00000000  1.00000000  0.00000000  0.00000000
 0.00000000  0.00000000  0.00000000  0.00000000  0.00000000  0.00000000  0.00000000  0.00000000  0.00000000  0.00000000  0.00000000  0.00000000  0.00000000  1.00000000  0.00000000  0.00000000  0.00000000  0.00000000
 0.00000000  0.00000000  0.00000000  0.00000000  0.00000000  0.00000000  0.00000000  0.00000000  0.00000000  0.00000000  0.00000000  0.00000000  0.00000000  0.00000000  1.00000000  0.00000000  0.00000000  0.00000000
 0.00000000  0.00000000  0.00000000  0.00000000  0.00000000  0.00000000  0.00000000  0.00000000  0.00000000  0.00000000  0.00000000  0.00000000  0.00000000  0.00000000  0.00000000  0.00000000  1.00000000  0.00000000
>>>>>>>>>>>>> Saving files
/global/pite..._C2/SAVE/GAUSSIAN.chk.1.0
/global/pite...AVE/Mg_c2_C2/SAVE/mos.1.0
/global/pite...VE/Mg_c2_C2/SAVE/dets.1.0
/global/pite.../Mg_c2_C2/SAVE/geom.dat.0
Saving Runtime: 0:00:00.307154

>>>>>>>>>>>>> Reading output files
Energies:  SCRATCH/Mg_c2_C2/master_1/GAUSSIAN.log  
Dipoles:  SCRATCH/Mg_c2_C2/master_1/GAUSSIAN.log  
Readout Runtime: 0:00:00.103171
===> Writing output to file /global/pitesa/FirstPaper/Revision1/MgG4/S0min/ECIS_EHF/Mg_c2_C2/QM.out in SHARC Format
