# Supplementary material for: Excitonic Configuration Interaction: Going Beyond the Frenkel Exciton Model
Source: J Chem Theory Comput. 2024 Jun 17;20(13):5609–34. doi: 10.1021/acs.jctc.4c00157 (PMC11238547; doi:10.1021/acs.jctc.4c00157)
Supplement: Supplementary file 3 — ct4c00157_si_003.zip [file ct4c00157_si_003.zip › examples/MgG4_symmetric_ECIS-EHF/Mg_embedding_C2/QM.log]

Found env variable ncpu=16, resources["ncpu"] set to 16
Detected GAUSSIAN version 16
paddingstates not specified setting default, [0]
using non-default beta parameters for resp fit [0.0005, 0.0015, 0.003]
>>>>>>>>>>>>> Starting the GAUSSIAN job execution
Starting job execution
All jobs finished:
job: master_1   code: 0    runtime: 0:00:00.790589

No ECPs found
 1.00000000  0.00000000  0.00000000  0.00000000  0.00000000  0.00000000  0.00000000  0.00000000  0.00000000  0.00000000  0.00000000  0.00000000  0.00000000  0.00000000  0.00000000  0.00000000  0.00000000  0.00000000
 0.00000000  1.00000000  0.00000000  0.00000000  0.00000000  0.00000000  0.00000000  0.00000000  0.00000000  0.00000000  0.00000000  0.00000000  0.00000000  0.00000000  0.00000000  0.00000000  0.00000000  0.00000000
 0.00000000  0.00000000  1.00000000  0.00000000  0.00000000  0.00000000  0.00000000  0.00000000  0.00000000  0.00000000  0.00000000  0.00000000  0.00000000  0.00000000  0.00000000  0.00000000  0.00000000  0.00000000
 0.00000000  0.00000000  0.00000000  1.00000000  0.00000000  0.00000000  0.00000000  0.00000000  0.00000000  0.00000000  0.00000000  0.00000000  0.00000000  0.00000000  0.00000000  0.00000000  0.00000000  0.00000000
 0.00000000  0.00000000  0.00000000  0.00000000  1.00000000  0.00000000  0.00000000  0.00000000  0.00000000  0.00000000  0.00000000  0.00000000  0.00000000  0.00000000  0.00000000  0.00000000  0.00000000  0.00000000
 0.00000000  0.00000000  0.00000000  0.00000000  0.00000000  1.00000000  0.00000000  0.00000000  0.00000000  0.00000000  0.00000000  0.00000000  0.00000000  0.00000000  0.00000000  0.00000000  0.00000000  0.00000000
 0.00000000  0.00000000  0.00000000  0.00000000  0.00000000  0.00000000  1.00000000  0.00000000  0.00000000  0.00000000  0.00000000  0.00000000  0.00000000  0.00000000  0.00000000  0.00000000  0.00000000  0.00000000
 0.00000000  0.00000000  0.00000000  0.00000000  0.00000000  0.00000000  0.00000000  1.00000000  0.00000000  0.00000000  0.00000000  0.00000000  0.00000000  0.00000000  0.00000000  0.00000000  0.00000000  0.00000000
 0.00000000  0.00000000  0.00000000  0.00000000  0.00000000  0.00000000  0.00000000  0.00000000  1.00000000  0.00000000  0.00000000  0.00000000  0.00000000  0.00000000  0.00000000  0.00000000  0.00000000  0.00000000
 0.00000000  0.00000000  0.00000000  0.00000000  0.00000000  0.00000000  0.00000000  0.00000000  0.00000000  1.00000000  0.00000000  0.00000000  0.00000000  0.00000000  0.00000000  0.00000000  0.00000000  0.00000000
 0.00000000  0.00000000  0.00000000  0.00000000  0.00000000  0.00000000  0.00000000  0.00000000  0.00000000  0.00000000  1.00000000  0.00000000  0.00000000  0.00000000  0.00000000  0.00000000  0.00000000  0.00000000
 0.00000000  0.00000000  0.00000000  0.00000000  0.00000000  0.00000000  0.00000000  0.00000000  0.00000000  0.00000000  0.00000000  1.00000000  0.00000000  0.00000000  0.00000000  0.00000000  0.00000000  0.00000000
 0.00000000  0.00000000  0.00000000  0.00000000  0.00000000  0.00000000  0.00000000  0.00000000  0.00000000  0.00000000  0.00000000  0.00000000  1.00000000  0.00000000  0.00000000  0.00000000  0.00000000  0.00000000
 0.00000000  0.00000000  0.00000000  0.00000000  0.00000000  0.00000000  0.00000000  0.00000000  0.00000000  0.00000000  0.00000000  0.00000000  0.00000000  0.00000000  0.00000000  0.00000000  0.00000000  1.00000000
 0.00000000  0.00000000  0.00000000  0.00000000  0.00000000  0.00000000  0.00000000  0.00000000  0.00000000  0.00000000  0.00000000  0.00000000  0.00000000  0.00000000  0.00000000  1.00000000  0.00000000  0.00000000
 0.00000000  0.00000000  0.00000000  0.00000000  0.00000000  0.00000000  0.00000000  0.00000000  0.00000000  0.00000000  0.00000000  0.00000000  0.00000000  1.00000000  0.00000000  0.00000000  0.00000000  0.00000000
 0.00000000  0.00000000  0.00000000  0.00000000  0.00000000  0.00000000  0.00000000  0.00000000  0.00000000  0.00000000  0.00000000  0.00000000  0.00000000  0.00000000  1.00000000  0.00000000  0.00000000  0.00000000
 0.00000000  0.00000000  0.00000000  0.00000000  0.00000000  0.00000000  0.00000000  0.00000000  0.00000000  0.00000000  0.00000000  0.00000000  0.00000000  0.00000000  0.00000000  0.00000000  1.00000000  0.00000000
>>>>>>>>>>>>> Saving files
/global/pite..._C2/SAVE/GAUSSIAN.chk.1.0
/global/pite...embedding_C2/SAVE/mos.1.0
/global/pite...mbedding_C2/SAVE/dets.1.0
/global/pite...edding_C2/SAVE/geom.dat.0
Saving Runtime: 0:00:00.392386

>>>>>>>>>>>>> Reading output files
====================================RESP fit====================================
	 Start:
Done initializing grid.
	grid points per atom:4928.0
starting to evaluate integrals
done
Readout Runtime: 0:00:00.268999
===> Writing output to file /global/pitesa/FirstPaper/Revision1/MgG4/S0min/ECIS_EHF/Mg_embedding_C2/QM_cycle0.out in SHARC Format

>>>>>>>>>>>>> Starting the GAUSSIAN job execution
Starting job execution
All jobs finished:
job: master_1   code: 0    runtime: 0:00:00.752621

No ECPs found
 1.00000000  0.00000000  0.00000000  0.00000000  0.00000000  0.00000000  0.00000000  0.00000000  0.00000000  0.00000000  0.00000000  0.00000000  0.00000000  0.00000000  0.00000000  0.00000000  0.00000000  0.00000000
 0.00000000  1.00000000  0.00000000  0.00000000  0.00000000  0.00000000  0.00000000  0.00000000  0.00000000  0.00000000  0.00000000  0.00000000  0.00000000  0.00000000  0.00000000  0.00000000  0.00000000  0.00000000
 0.00000000  0.00000000  1.00000000  0.00000000  0.00000000  0.00000000  0.00000000  0.00000000  0.00000000  0.00000000  0.00000000  0.00000000  0.00000000  0.00000000  0.00000000  0.00000000  0.00000000  0.00000000
 0.00000000  0.00000000  0.00000000  1.00000000  0.00000000  0.00000000  0.00000000  0.00000000  0.00000000  0.00000000  0.00000000  0.00000000  0.00000000  0.00000000  0.00000000  0.00000000  0.00000000  0.00000000
 0.00000000  0.00000000  0.00000000  0.00000000  1.00000000  0.00000000  0.00000000  0.00000000  0.00000000  0.00000000  0.00000000  0.00000000  0.00000000  0.00000000  0.00000000  0.00000000  0.00000000  0.00000000
 0.00000000  0.00000000  0.00000000  0.00000000  0.00000000  1.00000000  0.00000000  0.00000000  0.00000000  0.00000000  0.00000000  0.00000000  0.00000000  0.00000000  0.00000000  0.00000000  0.00000000  0.00000000
 0.00000000  0.00000000  0.00000000  0.00000000  0.00000000  0.00000000  1.00000000  0.00000000  0.00000000  0.00000000  0.00000000  0.00000000  0.00000000  0.00000000  0.00000000  0.00000000  0.00000000  0.00000000
 0.00000000  0.00000000  0.00000000  0.00000000  0.00000000  0.00000000  0.00000000  1.00000000  0.00000000  0.00000000  0.00000000  0.00000000  0.00000000  0.00000000  0.00000000  0.00000000  0.00000000  0.00000000
 0.00000000  0.00000000  0.00000000  0.00000000  0.00000000  0.00000000  0.00000000  0.00000000  1.00000000  0.00000000  0.00000000  0.00000000  0.00000000  0.00000000  0.00000000  0.00000000  0.00000000  0.00000000
 0.00000000  0.00000000  0.00000000  0.00000000  0.00000000  0.00000000  0.00000000  0.00000000  0.00000000  1.00000000  0.00000000  0.00000000  0.00000000  0.00000000  0.00000000  0.00000000  0.00000000  0.00000000
 0.00000000  0.00000000  0.00000000  0.00000000  0.00000000  0.00000000  0.00000000  0.00000000  0.00000000  0.00000000  1.00000000  0.00000000  0.00000000  0.00000000  0.00000000  0.00000000  0.00000000  0.00000000
 0.00000000  0.00000000  0.00000000  0.00000000  0.00000000  0.00000000  0.00000000  0.00000000  0.00000000  0.00000000  0.00000000  1.00000000  0.00000000  0.00000000  0.00000000  0.00000000  0.00000000  0.00000000
 0.00000000  0.00000000  0.00000000  0.00000000  0.00000000  0.00000000  0.00000000  0.00000000  0.00000000  0.00000000  0.00000000  0.00000000  1.00000000  0.00000000  0.00000000  0.00000000  0.00000000  0.00000000
 0.00000000  0.00000000  0.00000000  0.00000000  0.00000000  0.00000000  0.00000000  0.00000000  0.00000000  0.00000000  0.00000000  0.00000000  0.00000000  0.00000000  0.00000000  0.00000000  0.00000000  1.00000000
 0.00000000  0.00000000  0.00000000  0.00000000  0.00000000  0.00000000  0.00000000  0.00000000  0.00000000  0.00000000  0.00000000  0.00000000  0.00000000  0.00000000  0.00000000  1.00000000  0.00000000  0.00000000
 0.00000000  0.00000000  0.00000000  0.00000000  0.00000000  0.00000000  0.00000000  0.00000000  0.00000000  0.00000000  0.00000000  0.00000000  0.00000000  1.00000000  0.00000000  0.00000000  0.00000000  0.00000000
 0.00000000  0.00000000  0.00000000  0.00000000  0.00000000  0.00000000  0.00000000  0.00000000  0.00000000  0.00000000  0.00000000  0.00000000  0.00000000  0.00000000  1.00000000  0.00000000  0.00000000  0.00000000
 0.00000000  0.00000000  0.00000000  0.00000000  0.00000000  0.00000000  0.00000000  0.00000000  0.00000000  0.00000000  0.00000000  0.00000000  0.00000000  0.00000000  0.00000000  0.00000000  1.00000000  0.00000000
>>>>>>>>>>>>> Saving files
/global/pite...edding_C2/SAVE/geom.dat.0
Saving Runtime: 0:00:00.003056

>>>>>>>>>>>>> Reading output files
====================================RESP fit====================================
	 Start:
Done initializing grid.
	grid points per atom:4928.0
starting to evaluate integrals
done
Readout Runtime: 0:00:00.231800
===> Writing output to file /global/pitesa/FirstPaper/Revision1/MgG4/S0min/ECIS_EHF/Mg_embedding_C2/QM_cycle1.out in SHARC Format

>>>>>>>>>>>>> Starting the GAUSSIAN job execution
Starting job execution
All jobs finished:
job: master_1   code: 0    runtime: 0:00:00.794137

No ECPs found
 1.00000000  0.00000000  0.00000000  0.00000000  0.00000000  0.00000000  0.00000000  0.00000000  0.00000000  0.00000000  0.00000000  0.00000000  0.00000000  0.00000000  0.00000000  0.00000000  0.00000000  0.00000000
 0.00000000  1.00000000  0.00000000  0.00000000  0.00000000  0.00000000  0.00000000  0.00000000  0.00000000  0.00000000  0.00000000  0.00000000  0.00000000  0.00000000  0.00000000  0.00000000  0.00000000  0.00000000
 0.00000000  0.00000000  1.00000000  0.00000000  0.00000000  0.00000000  0.00000000  0.00000000  0.00000000  0.00000000  0.00000000  0.00000000  0.00000000  0.00000000  0.00000000  0.00000000  0.00000000  0.00000000
 0.00000000  0.00000000  0.00000000  1.00000000  0.00000000  0.00000000  0.00000000  0.00000000  0.00000000  0.00000000  0.00000000  0.00000000  0.00000000  0.00000000  0.00000000  0.00000000  0.00000000  0.00000000
 0.00000000  0.00000000  0.00000000  0.00000000  1.00000000  0.00000000  0.00000000  0.00000000  0.00000000  0.00000000  0.00000000  0.00000000  0.00000000  0.00000000  0.00000000  0.00000000  0.00000000  0.00000000
 0.00000000  0.00000000  0.00000000  0.00000000  0.00000000  1.00000000  0.00000000  0.00000000  0.00000000  0.00000000  0.00000000  0.00000000  0.00000000  0.00000000  0.00000000  0.00000000  0.00000000  0.00000000
 0.00000000  0.00000000  0.00000000  0.00000000  0.00000000  0.00000000  1.00000000  0.00000000  0.00000000  0.00000000  0.00000000  0.00000000  0.00000000  0.00000000  0.00000000  0.00000000  0.00000000  0.00000000
 0.00000000  0.00000000  0.00000000  0.00000000  0.00000000  0.00000000  0.00000000  1.00000000  0.00000000  0.00000000  0.00000000  0.00000000  0.00000000  0.00000000  0.00000000  0.00000000  0.00000000  0.00000000
 0.00000000  0.00000000  0.00000000  0.00000000  0.00000000  0.00000000  0.00000000  0.00000000  1.00000000  0.00000000  0.00000000  0.00000000  0.00000000  0.00000000  0.00000000  0.00000000  0.00000000  0.00000000
 0.00000000  0.00000000  0.00000000  0.00000000  0.00000000  0.00000000  0.00000000  0.00000000  0.00000000  1.00000000  0.00000000  0.00000000  0.00000000  0.00000000  0.00000000  0.00000000  0.00000000  0.00000000
 0.00000000  0.00000000  0.00000000  0.00000000  0.00000000  0.00000000  0.00000000  0.00000000  0.00000000  0.00000000  1.00000000  0.00000000  0.00000000  0.00000000  0.00000000  0.00000000  0.00000000  0.00000000
 0.00000000  0.00000000  0.00000000  0.00000000  0.00000000  0.00000000  0.00000000  0.00000000  0.00000000  0.00000000  0.00000000  1.00000000  0.00000000  0.00000000  0.00000000  0.00000000  0.00000000  0.00000000
 0.00000000  0.00000000  0.00000000  0.00000000  0.00000000  0.00000000  0.00000000  0.00000000  0.00000000  0.00000000  0.00000000  0.00000000  1.00000000  0.00000000  0.00000000  0.00000000  0.00000000  0.00000000
 0.00000000  0.00000000  0.00000000  0.00000000  0.00000000  0.00000000  0.00000000  0.00000000  0.00000000  0.00000000  0.00000000  0.00000000  0.00000000  0.00000000  0.00000000  0.00000000  0.00000000  1.00000000
 0.00000000  0.00000000  0.00000000  0.00000000  0.00000000  0.00000000  0.00000000  0.00000000  0.00000000  0.00000000  0.00000000  0.00000000  0.00000000  0.00000000  0.00000000  1.00000000  0.00000000  0.00000000
 0.00000000  0.00000000  0.00000000  0.00000000  0.00000000  0.00000000  0.00000000  0.00000000  0.00000000  0.00000000  0.00000000  0.00000000  0.00000000  1.00000000  0.00000000  0.00000000  0.00000000  0.00000000
 0.00000000  0.00000000  0.00000000  0.00000000  0.00000000  0.00000000  0.00000000  0.00000000  0.00000000  0.00000000  0.00000000  0.00000000  0.00000000  0.00000000  1.00000000  0.00000000  0.00000000  0.00000000
 0.00000000  0.00000000  0.00000000  0.00000000  0.00000000  0.00000000  0.00000000  0.00000000  0.00000000  0.00000000  0.00000000  0.00000000  0.00000000  0.00000000  0.00000000  0.00000000  1.00000000  0.00000000
>>>>>>>>>>>>> Saving files
/global/pite...edding_C2/SAVE/geom.dat.0
Saving Runtime: 0:00:00.002425

>>>>>>>>>>>>> Reading output files
====================================RESP fit====================================
	 Start:
Done initializing grid.
	grid points per atom:4928.0
starting to evaluate integrals
done
Readout Runtime: 0:00:00.284292
===> Writing output to file /global/pitesa/FirstPaper/Revision1/MgG4/S0min/ECIS_EHF/Mg_embedding_C2/QM_cycle2.out in SHARC Format

>>>>>>>>>>>>> Starting the GAUSSIAN job execution
Starting job execution
All jobs finished:
job: master_1   code: 0    runtime: 0:00:00.772034

No ECPs found
 1.00000000  0.00000000  0.00000000  0.00000000  0.00000000  0.00000000  0.00000000  0.00000000  0.00000000  0.00000000  0.00000000  0.00000000  0.00000000  0.00000000  0.00000000  0.00000000  0.00000000  0.00000000
 0.00000000  1.00000000  0.00000000  0.00000000  0.00000000  0.00000000  0.00000000  0.00000000  0.00000000  0.00000000  0.00000000  0.00000000  0.00000000  0.00000000  0.00000000  0.00000000  0.00000000  0.00000000
 0.00000000  0.00000000  1.00000000  0.00000000  0.00000000  0.00000000  0.00000000  0.00000000  0.00000000  0.00000000  0.00000000  0.00000000  0.00000000  0.00000000  0.00000000  0.00000000  0.00000000  0.00000000
 0.00000000  0.00000000  0.00000000  1.00000000  0.00000000  0.00000000  0.00000000  0.00000000  0.00000000  0.00000000  0.00000000  0.00000000  0.00000000  0.00000000  0.00000000  0.00000000  0.00000000  0.00000000
 0.00000000  0.00000000  0.00000000  0.00000000  1.00000000  0.00000000  0.00000000  0.00000000  0.00000000  0.00000000  0.00000000  0.00000000  0.00000000  0.00000000  0.00000000  0.00000000  0.00000000  0.00000000
 0.00000000  0.00000000  0.00000000  0.00000000  0.00000000  1.00000000  0.00000000  0.00000000  0.00000000  0.00000000  0.00000000  0.00000000  0.00000000  0.00000000  0.00000000  0.00000000  0.00000000  0.00000000
 0.00000000  0.00000000  0.00000000  0.00000000  0.00000000  0.00000000  1.00000000  0.00000000  0.00000000  0.00000000  0.00000000  0.00000000  0.00000000  0.00000000  0.00000000  0.00000000  0.00000000  0.00000000
 0.00000000  0.00000000  0.00000000  0.00000000  0.00000000  0.00000000  0.00000000  1.00000000  0.00000000  0.00000000  0.00000000  0.00000000  0.00000000  0.00000000  0.00000000  0.00000000  0.00000000  0.00000000
 0.00000000  0.00000000  0.00000000  0.00000000  0.00000000  0.00000000  0.00000000  0.00000000  1.00000000  0.00000000  0.00000000  0.00000000  0.00000000  0.00000000  0.00000000  0.00000000  0.00000000  0.00000000
 0.00000000  0.00000000  0.00000000  0.00000000  0.00000000  0.00000000  0.00000000  0.00000000  0.00000000  1.00000000  0.00000000  0.00000000  0.00000000  0.00000000  0.00000000  0.00000000  0.00000000  0.00000000
 0.00000000  0.00000000  0.00000000  0.00000000  0.00000000  0.00000000  0.00000000  0.00000000  0.00000000  0.00000000  1.00000000  0.00000000  0.00000000  0.00000000  0.00000000  0.00000000  0.00000000  0.00000000
 0.00000000  0.00000000  0.00000000  0.00000000  0.00000000  0.00000000  0.00000000  0.00000000  0.00000000  0.00000000  0.00000000  1.00000000  0.00000000  0.00000000  0.00000000  0.00000000  0.00000000  0.00000000
 0.00000000  0.00000000  0.00000000  0.00000000  0.00000000  0.00000000  0.00000000  0.00000000  0.00000000  0.00000000  0.00000000  0.00000000  1.00000000  0.00000000  0.00000000  0.00000000  0.00000000  0.00000000
 0.00000000  0.00000000  0.00000000  0.00000000  0.00000000  0.00000000  0.00000000  0.00000000  0.00000000  0.00000000  0.00000000  0.00000000  0.00000000  0.00000000  0.00000000  0.00000000  0.00000000  1.00000000
 0.00000000  0.00000000  0.00000000  0.00000000  0.00000000  0.00000000  0.00000000  0.00000000  0.00000000  0.00000000  0.00000000  0.00000000  0.00000000  0.00000000  0.00000000  1.00000000  0.00000000  0.00000000
 0.00000000  0.00000000  0.00000000  0.00000000  0.00000000  0.00000000  0.00000000  0.00000000  0.00000000  0.00000000  0.00000000  0.00000000  0.00000000  1.00000000  0.00000000  0.00000000  0.00000000  0.00000000
 0.00000000  0.00000000  0.00000000  0.00000000  0.00000000  0.00000000  0.00000000  0.00000000  0.00000000  0.00000000  0.00000000  0.00000000  0.00000000  0.00000000  1.00000000  0.00000000  0.00000000  0.00000000
 0.00000000  0.00000000  0.00000000  0.00000000  0.00000000  0.00000000  0.00000000  0.00000000  0.00000000  0.00000000  0.00000000  0.00000000  0.00000000  0.00000000  0.00000000  0.00000000  1.00000000  0.00000000
>>>>>>>>>>>>> Saving files
/global/pite...edding_C2/SAVE/geom.dat.0
Saving Runtime: 0:00:00.030204

>>>>>>>>>>>>> Reading output files
====================================RESP fit====================================
	 Start:
Done initializing grid.
	grid points per atom:4928.0
starting to evaluate integrals
done
Readout Runtime: 0:00:00.284428
===> Writing output to file /global/pitesa/FirstPaper/Revision1/MgG4/S0min/ECIS_EHF/Mg_embedding_C2/QM_cycle3.out in SHARC Format

>>>>>>>>>>>>> Starting the GAUSSIAN job execution
Starting job execution
All jobs finished:
job: master_1   code: 0    runtime: 0:00:00.768482

No ECPs found
 1.00000000  0.00000000  0.00000000  0.00000000  0.00000000  0.00000000  0.00000000  0.00000000  0.00000000  0.00000000  0.00000000  0.00000000  0.00000000  0.00000000  0.00000000  0.00000000  0.00000000  0.00000000
 0.00000000  1.00000000  0.00000000  0.00000000  0.00000000  0.00000000  0.00000000  0.00000000  0.00000000  0.00000000  0.00000000  0.00000000  0.00000000  0.00000000  0.00000000  0.00000000  0.00000000  0.00000000
 0.00000000  0.00000000  1.00000000  0.00000000  0.00000000  0.00000000  0.00000000  0.00000000  0.00000000  0.00000000  0.00000000  0.00000000  0.00000000  0.00000000  0.00000000  0.00000000  0.00000000  0.00000000
 0.00000000  0.00000000  0.00000000  1.00000000  0.00000000  0.00000000  0.00000000  0.00000000  0.00000000  0.00000000  0.00000000  0.00000000  0.00000000  0.00000000  0.00000000  0.00000000  0.00000000  0.00000000
 0.00000000  0.00000000  0.00000000  0.00000000  1.00000000  0.00000000  0.00000000  0.00000000  0.00000000  0.00000000  0.00000000  0.00000000  0.00000000  0.00000000  0.00000000  0.00000000  0.00000000  0.00000000
 0.00000000  0.00000000  0.00000000  0.00000000  0.00000000  1.00000000  0.00000000  0.00000000  0.00000000  0.00000000  0.00000000  0.00000000  0.00000000  0.00000000  0.00000000  0.00000000  0.00000000  0.00000000
 0.00000000  0.00000000  0.00000000  0.00000000  0.00000000  0.00000000  1.00000000  0.00000000  0.00000000  0.00000000  0.00000000  0.00000000  0.00000000  0.00000000  0.00000000  0.00000000  0.00000000  0.00000000
 0.00000000  0.00000000  0.00000000  0.00000000  0.00000000  0.00000000  0.00000000  1.00000000  0.00000000  0.00000000  0.00000000  0.00000000  0.00000000  0.00000000  0.00000000  0.00000000  0.00000000  0.00000000
 0.00000000  0.00000000  0.00000000  0.00000000  0.00000000  0.00000000  0.00000000  0.00000000  1.00000000  0.00000000  0.00000000  0.00000000  0.00000000  0.00000000  0.00000000  0.00000000  0.00000000  0.00000000
 0.00000000  0.00000000  0.00000000  0.00000000  0.00000000  0.00000000  0.00000000  0.00000000  0.00000000  1.00000000  0.00000000  0.00000000  0.00000000  0.00000000  0.00000000  0.00000000  0.00000000  0.00000000
 0.00000000  0.00000000  0.00000000  0.00000000  0.00000000  0.00000000  0.00000000  0.00000000  0.00000000  0.00000000  1.00000000  0.00000000  0.00000000  0.00000000  0.00000000  0.00000000  0.00000000  0.00000000
 0.00000000  0.00000000  0.00000000  0.00000000  0.00000000  0.00000000  0.00000000  0.00000000  0.00000000  0.00000000  0.00000000  1.00000000  0.00000000  0.00000000  0.00000000  0.00000000  0.00000000  0.00000000
 0.00000000  0.00000000  0.00000000  0.00000000  0.00000000  0.00000000  0.00000000  0.00000000  0.00000000  0.00000000  0.00000000  0.00000000  1.00000000  0.00000000  0.00000000  0.00000000  0.00000000  0.00000000
 0.00000000  0.00000000  0.00000000  0.00000000  0.00000000  0.00000000  0.00000000  0.00000000  0.00000000  0.00000000  0.00000000  0.00000000  0.00000000  0.00000000  0.00000000  0.00000000  0.00000000  1.00000000
 0.00000000  0.00000000  0.00000000  0.00000000  0.00000000  0.00000000  0.00000000  0.00000000  0.00000000  0.00000000  0.00000000  0.00000000  0.00000000  0.00000000  0.00000000  1.00000000  0.00000000  0.00000000
 0.00000000  0.00000000  0.00000000  0.00000000  0.00000000  0.00000000  0.00000000  0.00000000  0.00000000  0.00000000  0.00000000  0.00000000  0.00000000  1.00000000  0.00000000  0.00000000  0.00000000  0.00000000
 0.00000000  0.00000000  0.00000000  0.00000000  0.00000000  0.00000000  0.00000000  0.00000000  0.00000000  0.00000000  0.00000000  0.00000000  0.00000000  0.00000000  1.00000000  0.00000000  0.00000000  0.00000000
 0.00000000  0.00000000  0.00000000  0.00000000  0.00000000  0.00000000  0.00000000  0.00000000  0.00000000  0.00000000  0.00000000  0.00000000  0.00000000  0.00000000  0.00000000  0.00000000  1.00000000  0.00000000
>>>>>>>>>>>>> Saving files
/global/pite...edding_C2/SAVE/geom.dat.0
Saving Runtime: 0:00:00.002450

>>>>>>>>>>>>> Reading output files
====================================RESP fit====================================
	 Start:
Done initializing grid.
	grid points per atom:4928.0
starting to evaluate integrals
done
Readout Runtime: 0:00:00.307016
===> Writing output to file /global/pitesa/FirstPaper/Revision1/MgG4/S0min/ECIS_EHF/Mg_embedding_C2/QM_cycle4.out in SHARC Format

>>>>>>>>>>>>> Starting the GAUSSIAN job execution
Starting job execution
All jobs finished:
job: master_1   code: 0    runtime: 0:00:00.754215

No ECPs found
 1.00000000  0.00000000  0.00000000  0.00000000  0.00000000  0.00000000  0.00000000  0.00000000  0.00000000  0.00000000  0.00000000  0.00000000  0.00000000  0.00000000  0.00000000  0.00000000  0.00000000  0.00000000
 0.00000000  1.00000000  0.00000000  0.00000000  0.00000000  0.00000000  0.00000000  0.00000000  0.00000000  0.00000000  0.00000000  0.00000000  0.00000000  0.00000000  0.00000000  0.00000000  0.00000000  0.00000000
 0.00000000  0.00000000  1.00000000  0.00000000  0.00000000  0.00000000  0.00000000  0.00000000  0.00000000  0.00000000  0.00000000  0.00000000  0.00000000  0.00000000  0.00000000  0.00000000  0.00000000  0.00000000
 0.00000000  0.00000000  0.00000000  1.00000000  0.00000000  0.00000000  0.00000000  0.00000000  0.00000000  0.00000000  0.00000000  0.00000000  0.00000000  0.00000000  0.00000000  0.00000000  0.00000000  0.00000000
 0.00000000  0.00000000  0.00000000  0.00000000  1.00000000  0.00000000  0.00000000  0.00000000  0.00000000  0.00000000  0.00000000  0.00000000  0.00000000  0.00000000  0.00000000  0.00000000  0.00000000  0.00000000
 0.00000000  0.00000000  0.00000000  0.00000000  0.00000000  1.00000000  0.00000000  0.00000000  0.00000000  0.00000000  0.00000000  0.00000000  0.00000000  0.00000000  0.00000000  0.00000000  0.00000000  0.00000000
 0.00000000  0.00000000  0.00000000  0.00000000  0.00000000  0.00000000  1.00000000  0.00000000  0.00000000  0.00000000  0.00000000  0.00000000  0.00000000  0.00000000  0.00000000  0.00000000  0.00000000  0.00000000
 0.00000000  0.00000000  0.00000000  0.00000000  0.00000000  0.00000000  0.00000000  1.00000000  0.00000000  0.00000000  0.00000000  0.00000000  0.00000000  0.00000000  0.00000000  0.00000000  0.00000000  0.00000000
 0.00000000  0.00000000  0.00000000  0.00000000  0.00000000  0.00000000  0.00000000  0.00000000  1.00000000  0.00000000  0.00000000  0.00000000  0.00000000  0.00000000  0.00000000  0.00000000  0.00000000  0.00000000
 0.00000000  0.00000000  0.00000000  0.00000000  0.00000000  0.00000000  0.00000000  0.00000000  0.00000000  1.00000000  0.00000000  0.00000000  0.00000000  0.00000000  0.00000000  0.00000000  0.00000000  0.00000000
 0.00000000  0.00000000  0.00000000  0.00000000  0.00000000  0.00000000  0.00000000  0.00000000  0.00000000  0.00000000  1.00000000  0.00000000  0.00000000  0.00000000  0.00000000  0.00000000  0.00000000  0.00000000
 0.00000000  0.00000000  0.00000000  0.00000000  0.00000000  0.00000000  0.00000000  0.00000000  0.00000000  0.00000000  0.00000000  1.00000000  0.00000000  0.00000000  0.00000000  0.00000000  0.00000000  0.00000000
 0.00000000  0.00000000  0.00000000  0.00000000  0.00000000  0.00000000  0.00000000  0.00000000  0.00000000  0.00000000  0.00000000  0.00000000  1.00000000  0.00000000  0.00000000  0.00000000  0.00000000  0.00000000
 0.00000000  0.00000000  0.00000000  0.00000000  0.00000000  0.00000000  0.00000000  0.00000000  0.00000000  0.00000000  0.00000000  0.00000000  0.00000000  0.00000000  0.00000000  0.00000000  0.00000000  1.00000000
 0.00000000  0.00000000  0.00000000  0.00000000  0.00000000  0.00000000  0.00000000  0.00000000  0.00000000  0.00000000  0.00000000  0.00000000  0.00000000  0.00000000  0.00000000  1.00000000  0.00000000  0.00000000
 0.00000000  0.00000000  0.00000000  0.00000000  0.00000000  0.00000000  0.00000000  0.00000000  0.00000000  0.00000000  0.00000000  0.00000000  0.00000000  1.00000000  0.00000000  0.00000000  0.00000000  0.00000000
 0.00000000  0.00000000  0.00000000  0.00000000  0.00000000  0.00000000  0.00000000  0.00000000  0.00000000  0.00000000  0.00000000  0.00000000  0.00000000  0.00000000  1.00000000  0.00000000  0.00000000  0.00000000
 0.00000000  0.00000000  0.00000000  0.00000000  0.00000000  0.00000000  0.00000000  0.00000000  0.00000000  0.00000000  0.00000000  0.00000000  0.00000000  0.00000000  0.00000000  0.00000000  1.00000000  0.00000000
>>>>>>>>>>>>> Saving files
/global/pite...edding_C2/SAVE/geom.dat.0
Saving Runtime: 0:00:00.002960

>>>>>>>>>>>>> Reading output files
====================================RESP fit====================================
	 Start:
Done initializing grid.
	grid points per atom:4928.0
starting to evaluate integrals
done
Readout Runtime: 0:00:00.222321
===> Writing output to file /global/pitesa/FirstPaper/Revision1/MgG4/S0min/ECIS_EHF/Mg_embedding_C2/QM_cycle5.out in SHARC Format

>>>>>>>>>>>>> Starting the GAUSSIAN job execution
Starting job execution
All jobs finished:
job: master_1   code: 0    runtime: 0:00:00.740062

No ECPs found
 1.00000000  0.00000000  0.00000000  0.00000000  0.00000000  0.00000000  0.00000000  0.00000000  0.00000000  0.00000000  0.00000000  0.00000000  0.00000000  0.00000000  0.00000000  0.00000000  0.00000000  0.00000000
 0.00000000  1.00000000  0.00000000  0.00000000  0.00000000  0.00000000  0.00000000  0.00000000  0.00000000  0.00000000  0.00000000  0.00000000  0.00000000  0.00000000  0.00000000  0.00000000  0.00000000  0.00000000
 0.00000000  0.00000000  1.00000000  0.00000000  0.00000000  0.00000000  0.00000000  0.00000000  0.00000000  0.00000000  0.00000000  0.00000000  0.00000000  0.00000000  0.00000000  0.00000000  0.00000000  0.00000000
 0.00000000  0.00000000  0.00000000  1.00000000  0.00000000  0.00000000  0.00000000  0.00000000  0.00000000  0.00000000  0.00000000  0.00000000  0.00000000  0.00000000  0.00000000  0.00000000  0.00000000  0.00000000
 0.00000000  0.00000000  0.00000000  0.00000000  1.00000000  0.00000000  0.00000000  0.00000000  0.00000000  0.00000000  0.00000000  0.00000000  0.00000000  0.00000000  0.00000000  0.00000000  0.00000000  0.00000000
 0.00000000  0.00000000  0.00000000  0.00000000  0.00000000  1.00000000  0.00000000  0.00000000  0.00000000  0.00000000  0.00000000  0.00000000  0.00000000  0.00000000  0.00000000  0.00000000  0.00000000  0.00000000
 0.00000000  0.00000000  0.00000000  0.00000000  0.00000000  0.00000000  1.00000000  0.00000000  0.00000000  0.00000000  0.00000000  0.00000000  0.00000000  0.00000000  0.00000000  0.00000000  0.00000000  0.00000000
 0.00000000  0.00000000  0.00000000  0.00000000  0.00000000  0.00000000  0.00000000  1.00000000  0.00000000  0.00000000  0.00000000  0.00000000  0.00000000  0.00000000  0.00000000  0.00000000  0.00000000  0.00000000
 0.00000000  0.00000000  0.00000000  0.00000000  0.00000000  0.00000000  0.00000000  0.00000000  1.00000000  0.00000000  0.00000000  0.00000000  0.00000000  0.00000000  0.00000000  0.00000000  0.00000000  0.00000000
 0.00000000  0.00000000  0.00000000  0.00000000  0.00000000  0.00000000  0.00000000  0.00000000  0.00000000  1.00000000  0.00000000  0.00000000  0.00000000  0.00000000  0.00000000  0.00000000  0.00000000  0.00000000
 0.00000000  0.00000000  0.00000000  0.00000000  0.00000000  0.00000000  0.00000000  0.00000000  0.00000000  0.00000000  1.00000000  0.00000000  0.00000000  0.00000000  0.00000000  0.00000000  0.00000000  0.00000000
 0.00000000  0.00000000  0.00000000  0.00000000  0.00000000  0.00000000  0.00000000  0.00000000  0.00000000  0.00000000  0.00000000  1.00000000  0.00000000  0.00000000  0.00000000  0.00000000  0.00000000  0.00000000
 0.00000000  0.00000000  0.00000000  0.00000000  0.00000000  0.00000000  0.00000000  0.00000000  0.00000000  0.00000000  0.00000000  0.00000000  1.00000000  0.00000000  0.00000000  0.00000000  0.00000000  0.00000000
 0.00000000  0.00000000  0.00000000  0.00000000  0.00000000  0.00000000  0.00000000  0.00000000  0.00000000  0.00000000  0.00000000  0.00000000  0.00000000  0.00000000  0.00000000  0.00000000  0.00000000  1.00000000
 0.00000000  0.00000000  0.00000000  0.00000000  0.00000000  0.00000000  0.00000000  0.00000000  0.00000000  0.00000000  0.00000000  0.00000000  0.00000000  0.00000000  0.00000000  1.00000000  0.00000000  0.00000000
 0.00000000  0.00000000  0.00000000  0.00000000  0.00000000  0.00000000  0.00000000  0.00000000  0.00000000  0.00000000  0.00000000  0.00000000  0.00000000  1.00000000  0.00000000  0.00000000  0.00000000  0.00000000
 0.00000000  0.00000000  0.00000000  0.00000000  0.00000000  0.00000000  0.00000000  0.00000000  0.00000000  0.00000000  0.00000000  0.00000000  0.00000000  0.00000000  1.00000000  0.00000000  0.00000000  0.00000000
 0.00000000  0.00000000  0.00000000  0.00000000  0.00000000  0.00000000  0.00000000  0.00000000  0.00000000  0.00000000  0.00000000  0.00000000  0.00000000  0.00000000  0.00000000  0.00000000  1.00000000  0.00000000
>>>>>>>>>>>>> Saving files
/global/pite...edding_C2/SAVE/geom.dat.0
Saving Runtime: 0:00:00.001816

>>>>>>>>>>>>> Reading output files
====================================RESP fit====================================
	 Start:
Done initializing grid.
	grid points per atom:4928.0
starting to evaluate integrals
done
Readout Runtime: 0:00:00.259028
===> Writing output to file /global/pitesa/FirstPaper/Revision1/MgG4/S0min/ECIS_EHF/Mg_embedding_C2/QM_cycle6.out in SHARC Format

>>>>>>>>>>>>> Starting the GAUSSIAN job execution
Starting job execution
All jobs finished:
job: master_1   code: 0    runtime: 0:00:00.808667

No ECPs found
 1.00000000  0.00000000  0.00000000  0.00000000  0.00000000  0.00000000  0.00000000  0.00000000  0.00000000  0.00000000  0.00000000  0.00000000  0.00000000  0.00000000  0.00000000  0.00000000  0.00000000  0.00000000
 0.00000000  1.00000000  0.00000000  0.00000000  0.00000000  0.00000000  0.00000000  0.00000000  0.00000000  0.00000000  0.00000000  0.00000000  0.00000000  0.00000000  0.00000000  0.00000000  0.00000000  0.00000000
 0.00000000  0.00000000  1.00000000  0.00000000  0.00000000  0.00000000  0.00000000  0.00000000  0.00000000  0.00000000  0.00000000  0.00000000  0.00000000  0.00000000  0.00000000  0.00000000  0.00000000  0.00000000
 0.00000000  0.00000000  0.00000000  1.00000000  0.00000000  0.00000000  0.00000000  0.00000000  0.00000000  0.00000000  0.00000000  0.00000000  0.00000000  0.00000000  0.00000000  0.00000000  0.00000000  0.00000000
 0.00000000  0.00000000  0.00000000  0.00000000  1.00000000  0.00000000  0.00000000  0.00000000  0.00000000  0.00000000  0.00000000  0.00000000  0.00000000  0.00000000  0.00000000  0.00000000  0.00000000  0.00000000
 0.00000000  0.00000000  0.00000000  0.00000000  0.00000000  1.00000000  0.00000000  0.00000000  0.00000000  0.00000000  0.00000000  0.00000000  0.00000000  0.00000000  0.00000000  0.00000000  0.00000000  0.00000000
 0.00000000  0.00000000  0.00000000  0.00000000  0.00000000  0.00000000  1.00000000  0.00000000  0.00000000  0.00000000  0.00000000  0.00000000  0.00000000  0.00000000  0.00000000  0.00000000  0.00000000  0.00000000
 0.00000000  0.00000000  0.00000000  0.00000000  0.00000000  0.00000000  0.00000000  1.00000000  0.00000000  0.00000000  0.00000000  0.00000000  0.00000000  0.00000000  0.00000000  0.00000000  0.00000000  0.00000000
 0.00000000  0.00000000  0.00000000  0.00000000  0.00000000  0.00000000  0.00000000  0.00000000  1.00000000  0.00000000  0.00000000  0.00000000  0.00000000  0.00000000  0.00000000  0.00000000  0.00000000  0.00000000
 0.00000000  0.00000000  0.00000000  0.00000000  0.00000000  0.00000000  0.00000000  0.00000000  0.00000000  1.00000000  0.00000000  0.00000000  0.00000000  0.00000000  0.00000000  0.00000000  0.00000000  0.00000000
 0.00000000  0.00000000  0.00000000  0.00000000  0.00000000  0.00000000  0.00000000  0.00000000  0.00000000  0.00000000  1.00000000  0.00000000  0.00000000  0.00000000  0.00000000  0.00000000  0.00000000  0.00000000
 0.00000000  0.00000000  0.00000000  0.00000000  0.00000000  0.00000000  0.00000000  0.00000000  0.00000000  0.00000000  0.00000000  1.00000000  0.00000000  0.00000000  0.00000000  0.00000000  0.00000000  0.00000000
 0.00000000  0.00000000  0.00000000  0.00000000  0.00000000  0.00000000  0.00000000  0.00000000  0.00000000  0.00000000  0.00000000  0.00000000  1.00000000  0.00000000  0.00000000  0.00000000  0.00000000  0.00000000
 0.00000000  0.00000000  0.00000000  0.00000000  0.00000000  0.00000000  0.00000000  0.00000000  0.00000000  0.00000000  0.00000000  0.00000000  0.00000000  0.00000000  0.00000000  0.00000000  0.00000000  1.00000000
 0.00000000  0.00000000  0.00000000  0.00000000  0.00000000  0.00000000  0.00000000  0.00000000  0.00000000  0.00000000  0.00000000  0.00000000  0.00000000  0.00000000  0.00000000  1.00000000  0.00000000  0.00000000
 0.00000000  0.00000000  0.00000000  0.00000000  0.00000000  0.00000000  0.00000000  0.00000000  0.00000000  0.00000000  0.00000000  0.00000000  0.00000000  1.00000000  0.00000000  0.00000000  0.00000000  0.00000000
 0.00000000  0.00000000  0.00000000  0.00000000  0.00000000  0.00000000  0.00000000  0.00000000  0.00000000  0.00000000  0.00000000  0.00000000  0.00000000  0.00000000  1.00000000  0.00000000  0.00000000  0.00000000
 0.00000000  0.00000000  0.00000000  0.00000000  0.00000000  0.00000000  0.00000000  0.00000000  0.00000000  0.00000000  0.00000000  0.00000000  0.00000000  0.00000000  0.00000000  0.00000000  1.00000000  0.00000000
>>>>>>>>>>>>> Saving files
/global/pite...edding_C2/SAVE/geom.dat.0
Saving Runtime: 0:00:00.001904

>>>>>>>>>>>>> Reading output files
====================================RESP fit====================================
	 Start:
Done initializing grid.
	grid points per atom:4928.0
starting to evaluate integrals
done
Readout Runtime: 0:00:00.220159
===> Writing output to file /global/pitesa/FirstPaper/Revision1/MgG4/S0min/ECIS_EHF/Mg_embedding_C2/QM_cycle7.out in SHARC Format

>>>>>>>>>>>>> Starting the GAUSSIAN job execution
Starting job execution
All jobs finished:
job: master_1   code: 0    runtime: 0:00:00.741475

No ECPs found
 1.00000000  0.00000000  0.00000000  0.00000000  0.00000000  0.00000000  0.00000000  0.00000000  0.00000000  0.00000000  0.00000000  0.00000000  0.00000000  0.00000000  0.00000000  0.00000000  0.00000000  0.00000000
 0.00000000  1.00000000  0.00000000  0.00000000  0.00000000  0.00000000  0.00000000  0.00000000  0.00000000  0.00000000  0.00000000  0.00000000  0.00000000  0.00000000  0.00000000  0.00000000  0.00000000  0.00000000
 0.00000000  0.00000000  1.00000000  0.00000000  0.00000000  0.00000000  0.00000000  0.00000000  0.00000000  0.00000000  0.00000000  0.00000000  0.00000000  0.00000000  0.00000000  0.00000000  0.00000000  0.00000000
 0.00000000  0.00000000  0.00000000  1.00000000  0.00000000  0.00000000  0.00000000  0.00000000  0.00000000  0.00000000  0.00000000  0.00000000  0.00000000  0.00000000  0.00000000  0.00000000  0.00000000  0.00000000
 0.00000000  0.00000000  0.00000000  0.00000000  1.00000000  0.00000000  0.00000000  0.00000000  0.00000000  0.00000000  0.00000000  0.00000000  0.00000000  0.00000000  0.00000000  0.00000000  0.00000000  0.00000000
 0.00000000  0.00000000  0.00000000  0.00000000  0.00000000  1.00000000  0.00000000  0.00000000  0.00000000  0.00000000  0.00000000  0.00000000  0.00000000  0.00000000  0.00000000  0.00000000  0.00000000  0.00000000
 0.00000000  0.00000000  0.00000000  0.00000000  0.00000000  0.00000000  1.00000000  0.00000000  0.00000000  0.00000000  0.00000000  0.00000000  0.00000000  0.00000000  0.00000000  0.00000000  0.00000000  0.00000000
 0.00000000  0.00000000  0.00000000  0.00000000  0.00000000  0.00000000  0.00000000  1.00000000  0.00000000  0.00000000  0.00000000  0.00000000  0.00000000  0.00000000  0.00000000  0.00000000  0.00000000  0.00000000
 0.00000000  0.00000000  0.00000000  0.00000000  0.00000000  0.00000000  0.00000000  0.00000000  1.00000000  0.00000000  0.00000000  0.00000000  0.00000000  0.00000000  0.00000000  0.00000000  0.00000000  0.00000000
 0.00000000  0.00000000  0.00000000  0.00000000  0.00000000  0.00000000  0.00000000  0.00000000  0.00000000  1.00000000  0.00000000  0.00000000  0.00000000  0.00000000  0.00000000  0.00000000  0.00000000  0.00000000
 0.00000000  0.00000000  0.00000000  0.00000000  0.00000000  0.00000000  0.00000000  0.00000000  0.00000000  0.00000000  1.00000000  0.00000000  0.00000000  0.00000000  0.00000000  0.00000000  0.00000000  0.00000000
 0.00000000  0.00000000  0.00000000  0.00000000  0.00000000  0.00000000  0.00000000  0.00000000  0.00000000  0.00000000  0.00000000  1.00000000  0.00000000  0.00000000  0.00000000  0.00000000  0.00000000  0.00000000
 0.00000000  0.00000000  0.00000000  0.00000000  0.00000000  0.00000000  0.00000000  0.00000000  0.00000000  0.00000000  0.00000000  0.00000000  1.00000000  0.00000000  0.00000000  0.00000000  0.00000000  0.00000000
 0.00000000  0.00000000  0.00000000  0.00000000  0.00000000  0.00000000  0.00000000  0.00000000  0.00000000  0.00000000  0.00000000  0.00000000  0.00000000  0.00000000  0.00000000  0.00000000  0.00000000  1.00000000
 0.00000000  0.00000000  0.00000000  0.00000000  0.00000000  0.00000000  0.00000000  0.00000000  0.00000000  0.00000000  0.00000000  0.00000000  0.00000000  0.00000000  0.00000000  1.00000000  0.00000000  0.00000000
 0.00000000  0.00000000  0.00000000  0.00000000  0.00000000  0.00000000  0.00000000  0.00000000  0.00000000  0.00000000  0.00000000  0.00000000  0.00000000  1.00000000  0.00000000  0.00000000  0.00000000  0.00000000
 0.00000000  0.00000000  0.00000000  0.00000000  0.00000000  0.00000000  0.00000000  0.00000000  0.00000000  0.00000000  0.00000000  0.00000000  0.00000000  0.00000000  1.00000000  0.00000000  0.00000000  0.00000000
 0.00000000  0.00000000  0.00000000  0.00000000  0.00000000  0.00000000  0.00000000  0.00000000  0.00000000  0.00000000  0.00000000  0.00000000  0.00000000  0.00000000  0.00000000  0.00000000  1.00000000  0.00000000
>>>>>>>>>>>>> Saving files
/global/pite...edding_C2/SAVE/geom.dat.0
Saving Runtime: 0:00:00.002338

>>>>>>>>>>>>> Reading output files
====================================RESP fit====================================
	 Start:
Done initializing grid.
	grid points per atom:4928.0
starting to evaluate integrals
done
Readout Runtime: 0:00:00.290728
===> Writing output to file /global/pitesa/FirstPaper/Revision1/MgG4/S0min/ECIS_EHF/Mg_embedding_C2/QM_cycle8.out in SHARC Format

===> Writing output to file /global/pitesa/FirstPaper/Revision1/MgG4/S0min/ECIS_EHF/Mg_embedding_C2/QM.out in SHARC Format
