# Supplementary material for: Excitonic Configuration Interaction: Going Beyond the Frenkel Exciton Model
Source: J Chem Theory Comput. 2024 Jun 17;20(13):5609–34. doi: 10.1021/acs.jctc.4c00157 (PMC11238547; doi:10.1021/acs.jctc.4c00157)
Supplement: Supplementary file 3 — ct4c00157_si_003.zip [file ct4c00157_si_003.zip › examples/MgG4_symmetric_ECIS-EHF/Mg_embedding_C2/QM_cycle0.out]

! 0 Basic information
states 1
nmstates 1
natom 1
npc 0

! 22 Atomwise multipolar density representation fits for states (1x1x10) 
1 10 ! m1 0 s1 1 ms1  0.0   m2 0 s2 1 ms2  0.0
 2.00000000 -0.00000000 -0.00000000  0.00000000 -0.00000000 -0.00000000  0.00000000 -0.00000000  0.00000000  0.00000000

! 24 Total/Spin/Partial 1-particle density matrices in AO-product basis (18x18x1) S1,M1,N1|S2,M2,N2|spin
  0.0, 0.0,1| 0.0, 0.0,1|tot 
 2.137540640000 -0.538805923000  0.018849554400 -0.009187410310 -0.000000000000 -0.000000000000  0.000000000000 -0.000000000000 -0.000000000000 -0.000000000000  0.000000000000  0.000000000000 -0.000000000000  0.000000000000  0.000000000000 -0.000000000000 -0.000000000000  0.000000000000
-0.538805923000  2.119465920000 -0.034394923400  0.014257860200  0.000000000000  0.000000000000  0.000000000000  0.000000000000 -0.000000000000  0.000000000000 -0.000000000000  0.000000000000 -0.000000000000 -0.000000000000 -0.000000000000  0.000000000000  0.000000000000 -0.000000000000
 0.018849554400 -0.034394923400  0.000609213219 -0.000259478331  0.000000000000  0.000000000000 -0.000000000000 -0.000000000000  0.000000000000 -0.000000000000  0.000000000000 -0.000000000000  0.000000000000  0.000000000000  0.000000000000 -0.000000000000 -0.000000000000  0.000000000000
-0.009187410310  0.014257860200 -0.000259478331  0.000111382097 -0.000000000000  0.000000000000  0.000000000000  0.000000000000 -0.000000000000  0.000000000000 -0.000000000000  0.000000000000 -0.000000000000 -0.000000000000 -0.000000000000  0.000000000000  0.000000000000 -0.000000000000
-0.000000000000  0.000000000000  0.000000000000 -0.000000000000  2.000312270000  0.000000000000 -0.000000000000  0.002798893150  0.000000000000 -0.000000000000 -0.008052495780 -0.000000000000  0.000000000000 -0.000000000000  0.000000000000 -0.000000000000 -0.000000000000  0.000000000000
-0.000000000000  0.000000000000  0.000000000000  0.000000000000  0.000000000000  2.000312270000 -0.000000000000  0.000000000000  0.002798893150  0.000000000000  0.000000000000 -0.008052495780 -0.000000000000  0.000000000000  0.000000000000  0.000000000000  0.000000000000  0.000000000000
 0.000000000000  0.000000000000 -0.000000000000  0.000000000000 -0.000000000000 -0.000000000000  2.000312270000  0.000000000000 -0.000000000000  0.002798893150 -0.000000000000 -0.000000000000 -0.008052495780 -0.000000000000  0.000000000000 -0.000000000000  0.000000000000  0.000000000000
-0.000000000000  0.000000000000 -0.000000000000  0.000000000000  0.002798893150  0.000000000000  0.000000000000  0.000003916290  0.000000000000  0.000000000000 -0.000011267278 -0.000000000000 -0.000000000000 -0.000000000000  0.000000000000 -0.000000000000 -0.000000000000  0.000000000000
-0.000000000000 -0.000000000000  0.000000000000 -0.000000000000  0.000000000000  0.002798893150 -0.000000000000  0.000000000000  0.000003916290  0.000000000000 -0.000000000000 -0.000011267278 -0.000000000000  0.000000000000  0.000000000000  0.000000000000  0.000000000000  0.000000000000
-0.000000000000  0.000000000000 -0.000000000000  0.000000000000 -0.000000000000  0.000000000000  0.002798893150  0.000000000000  0.000000000000  0.000003916290 -0.000000000000 -0.000000000000 -0.000011267278 -0.000000000000  0.000000000000 -0.000000000000  0.000000000000  0.000000000000
 0.000000000000 -0.000000000000  0.000000000000 -0.000000000000 -0.008052495780  0.000000000000 -0.000000000000 -0.000011267278 -0.000000000000 -0.000000000000  0.000032416283  0.000000000000  0.000000000000  0.000000000000 -0.000000000000  0.000000000000  0.000000000000 -0.000000000000
 0.000000000000  0.000000000000 -0.000000000000  0.000000000000 -0.000000000000 -0.008052495780 -0.000000000000 -0.000000000000 -0.000011267278 -0.000000000000  0.000000000000  0.000032416283  0.000000000000 -0.000000000000 -0.000000000000 -0.000000000000 -0.000000000000 -0.000000000000
-0.000000000000 -0.000000000000  0.000000000000 -0.000000000000  0.000000000000 -0.000000000000 -0.008052495780 -0.000000000000 -0.000000000000 -0.000011267278  0.000000000000  0.000000000000  0.000032416283  0.000000000000 -0.000000000000  0.000000000000 -0.000000000000 -0.000000000000
 0.000000000000 -0.000000000000  0.000000000000 -0.000000000000 -0.000000000000  0.000000000000 -0.000000000000 -0.000000000000  0.000000000000 -0.000000000000  0.000000000000 -0.000000000000  0.000000000000  0.000000000000  0.000000000000 -0.000000000000 -0.000000000000  0.000000000000
 0.000000000000 -0.000000000000  0.000000000000 -0.000000000000  0.000000000000  0.000000000000  0.000000000000  0.000000000000  0.000000000000  0.000000000000 -0.000000000000 -0.000000000000 -0.000000000000  0.000000000000  0.000000000000 -0.000000000000 -0.000000000000  0.000000000000
-0.000000000000  0.000000000000 -0.000000000000  0.000000000000 -0.000000000000  0.000000000000 -0.000000000000 -0.000000000000  0.000000000000 -0.000000000000  0.000000000000 -0.000000000000  0.000000000000 -0.000000000000 -0.000000000000  0.000000000000  0.000000000000 -0.000000000000
-0.000000000000  0.000000000000 -0.000000000000  0.000000000000 -0.000000000000  0.000000000000  0.000000000000 -0.000000000000  0.000000000000  0.000000000000  0.000000000000 -0.000000000000 -0.000000000000 -0.000000000000 -0.000000000000  0.000000000000  0.000000000000 -0.000000000000
 0.000000000000 -0.000000000000  0.000000000000 -0.000000000000  0.000000000000  0.000000000000  0.000000000000  0.000000000000  0.000000000000  0.000000000000 -0.000000000000 -0.000000000000 -0.000000000000  0.000000000000  0.000000000000 -0.000000000000 -0.000000000000  0.000000000000
! 25 Mole PySCF object (dict, 1 line)
{'atom': [['MG1', [0.0, 0.0, 0.0]]], 'unit': 'AU', 'basis': {'MG1': [[0, (4953.83392, -0.00573034825), (745.180442, -0.0427698711), (169.21605, -0.191096515), (47.300672, -0.482411503), (14.461337, -0.422007267)], [0, (24.7681748, 0.0871156057), (2.49409453, -0.546373693), (0.878075845, -0.529320758)], [0, (0.0872127825, 1.0)], [0, (0.0335992938, 1.0)], [1, (98.0530105, -0.0144805646), (22.5869323, -0.0954957508), (6.83915098, -0.307876727), (2.23328438, -0.499362929), (0.716065994, -0.315034762)], [1, (0.189147962, 1.0)], [1, (0.0537687552, 1.0)], [2, (0.101, 1.0)]]}, 'charge': 0, 'spin': 0, 'symmetry': False, 'nucmod': {}, 'nucprop': {}, 'ecp': {}, '_nelectron': None, 'verbose': 3}
! 8 Runtime
 0.000000000E+000
