# Supplementary material for: Excitonic Configuration Interaction: Going Beyond the Frenkel Exciton Model
Source: J Chem Theory Comput. 2024 Jun 17;20(13):5609–34. doi: 10.1021/acs.jctc.4c00157 (PMC11238547; doi:10.1021/acs.jctc.4c00157)
Supplement: Supplementary file 3 — ct4c00157_si_003.zip [file ct4c00157_si_003.zip › examples/MgG4_symmetric_ECIS-EHF/Mg_embedding_C2/QM_cycle1.out]

! 0 Basic information
states 1
nmstates 1
natom 1
npc 0

! 22 Atomwise multipolar density representation fits for states (1x1x10) 
1 10 ! m1 0 s1 1 ms1  0.0   m2 0 s2 1 ms2  0.0
 2.00000000 -0.00000000  0.00000000  0.00000000  0.00028604  0.00028604 -0.00057209  0.00000000  0.00000000 -0.00000000

! 24 Total/Spin/Partial 1-particle density matrices in AO-product basis (18x18x1) S1,M1,N1|S2,M2,N2|spin
  0.0, 0.0,1| 0.0, 0.0,1|tot 
 2.137536140000 -0.538782841000  0.018934789300 -0.009268957600 -0.000000000000  0.000000000000  0.000000000000 -0.000000000000  0.000000000000  0.000000000000  0.000000000000 -0.000000000000 -0.000000000000 -0.000000000000  0.000000000000  0.000162920511 -0.000000000000  0.000000000000
-0.538782841000  2.119362250000 -0.034670191400  0.014513488700  0.000000000000 -0.000000000000 -0.000000000000  0.000000000000 -0.000000000000 -0.000000000000 -0.000000000000  0.000000000000  0.000000000000  0.000000000000 -0.000000000000 -0.000592246488  0.000000000000 -0.000000000000
 0.018934789300 -0.034670191400  0.000618364570 -0.000265649209  0.000000000001 -0.000000000000 -0.000000000000 -0.000000000000  0.000000000000  0.000000000000 -0.000000000000  0.000000000000  0.000000000000 -0.000000000000  0.000000000000  0.000009750963  0.000000000000  0.000000000000
-0.009268957600  0.014513488700 -0.000265649209  0.000114949180 -0.000000000001  0.000000000000  0.000000000000  0.000000000000 -0.000000000000 -0.000000000000  0.000000000000 -0.000000000000 -0.000000000000  0.000000000000 -0.000000000000 -0.000004090201 -0.000000000000 -0.000000000000
-0.000000000000  0.000000000000  0.000000000001 -0.000000000001  2.001307320000  0.000000000000  0.000000000000  0.004680331720  0.000000054705  0.000000000000 -0.009069364390 -0.000000080686 -0.000000000000 -0.000000000000 -0.000135601160 -0.000000000000  0.000425274345  0.000000000000
 0.000000000000 -0.000000000000 -0.000000000000  0.000000000000  0.000000000000  2.001307320000 -0.000000000000 -0.000000054705  0.004680331720 -0.000000000000  0.000000080686 -0.009069364390  0.000000000000  0.000000000000 -0.000425274345  0.000000000000 -0.000135601161  0.000000000000
 0.000000000000 -0.000000000000 -0.000000000000  0.000000000000  0.000000000000 -0.000000000000  1.998516830000  0.000000000000 -0.000000000000 -0.000179024534 -0.000000000000  0.000000000000 -0.007621465310 -0.000139935223 -0.000000000000 -0.000000000000  0.000000000000  0.000433500959
-0.000000000000  0.000000000000 -0.000000000000  0.000000000000  0.004680331720 -0.000000054705  0.000000000000  0.000010945598  0.000000000000  0.000000000000 -0.000021209953  0.000000000059 -0.000000000000 -0.000000000000 -0.000000317110 -0.000000000000  0.000000994566  0.000000000000
 0.000000000000 -0.000000000000  0.000000000000 -0.000000000000  0.000000054705  0.004680331720 -0.000000000000  0.000000000000  0.000010945598 -0.000000000000 -0.000000000059 -0.000021209953  0.000000000000  0.000000000000 -0.000000994566  0.000000000000 -0.000000317110  0.000000000000
 0.000000000000 -0.000000000000  0.000000000000 -0.000000000000  0.000000000000 -0.000000000000 -0.000179024534  0.000000000000 -0.000000000000  0.000000016037 -0.000000000000  0.000000000000  0.000000682721  0.000000012535  0.000000000000  0.000000000000 -0.000000000000 -0.000000038832
 0.000000000000 -0.000000000000 -0.000000000000  0.000000000000 -0.009069364390  0.000000080686 -0.000000000000 -0.000021209953 -0.000000000059 -0.000000000000  0.000041099820  0.000000000000  0.000000000000  0.000000000000  0.000000614489  0.000000000000 -0.000001927230 -0.000000000000
-0.000000000000  0.000000000000  0.000000000000 -0.000000000000 -0.000000080686 -0.009069364390  0.000000000000  0.000000000059 -0.000021209953  0.000000000000  0.000000000000  0.000041099820 -0.000000000000 -0.000000000000  0.000001927230 -0.000000000000  0.000000614489 -0.000000000000
-0.000000000000  0.000000000000  0.000000000000 -0.000000000000 -0.000000000000  0.000000000000 -0.007621465310 -0.000000000000  0.000000000000  0.000000682721  0.000000000000 -0.000000000000  0.000029064921  0.000000533651  0.000000000000  0.000000000000 -0.000000000000 -0.000001653182
-0.000000000000  0.000000000000 -0.000000000000  0.000000000000 -0.000000000000  0.000000000000 -0.000139935223 -0.000000000000  0.000000000000  0.000000012535  0.000000000000 -0.000000000000  0.000000533651  0.000000009798 -0.000000000000  0.000000000000 -0.000000000000 -0.000000030354
 0.000000000000 -0.000000000000  0.000000000000 -0.000000000000 -0.000135601160 -0.000425274345 -0.000000000000 -0.000000317110 -0.000000994566  0.000000000000  0.000000614489  0.000001927230  0.000000000000 -0.000000000000  0.000000099558  0.000000000000  0.000000000000 -0.000000000000
 0.000162920511 -0.000592246488  0.000009750963 -0.000004090201 -0.000000000000  0.000000000000 -0.000000000000 -0.000000000000  0.000000000000  0.000000000000  0.000000000000 -0.000000000000  0.000000000000  0.000000000000  0.000000000000  0.000000165577 -0.000000000000 -0.000000000000
-0.000000000000  0.000000000000  0.000000000000 -0.000000000000  0.000425274345 -0.000135601161  0.000000000000  0.000000994566 -0.000000317110 -0.000000000000 -0.000001927230  0.000000614489 -0.000000000000 -0.000000000000  0.000000000000 -0.000000000000  0.000000099558  0.000000000000
 0.000000000000 -0.000000000000  0.000000000000 -0.000000000000  0.000000000000  0.000000000000  0.000433500959  0.000000000000  0.000000000000 -0.000000038832 -0.000000000000 -0.000000000000 -0.000001653182 -0.000000030354 -0.000000000000 -0.000000000000  0.000000000000  0.000000094031
! 25 Mole PySCF object (dict, 1 line)
{'atom': [['MG1', [0.0, 0.0, 0.0]]], 'unit': 'AU', 'basis': {'MG1': [[0, (4953.83392, -0.00573034825), (745.180442, -0.0427698711), (169.21605, -0.191096515), (47.300672, -0.482411503), (14.461337, -0.422007267)], [0, (24.7681748, 0.0871156057), (2.49409453, -0.546373693), (0.878075845, -0.529320758)], [0, (0.0872127825, 1.0)], [0, (0.0335992938, 1.0)], [1, (98.0530105, -0.0144805646), (22.5869323, -0.0954957508), (6.83915098, -0.307876727), (2.23328438, -0.499362929), (0.716065994, -0.315034762)], [1, (0.189147962, 1.0)], [1, (0.0537687552, 1.0)], [2, (0.101, 1.0)]]}, 'charge': 0, 'spin': 0, 'symmetry': False, 'nucmod': {}, 'nucprop': {}, 'ecp': {}, '_nelectron': None, 'verbose': 3}
! 8 Runtime
 0.000000000E+000
