# Supplementary material for: Excitonic Configuration Interaction: Going Beyond the Frenkel Exciton Model
Source: J Chem Theory Comput. 2024 Jun 17;20(13):5609–34. doi: 10.1021/acs.jctc.4c00157 (PMC11238547; doi:10.1021/acs.jctc.4c00157)
Supplement: Supplementary file 3 — ct4c00157_si_003.zip [file ct4c00157_si_003.zip › examples/MgG4_symmetric_ECIS-EHF/Mg_embedding_C2/QM_cycle4.out]

! 0 Basic information
states 1
nmstates 1
natom 1
npc 0

! 22 Atomwise multipolar density representation fits for states (1x1x10) 
1 10 ! m1 0 s1 1 ms1  0.0   m2 0 s2 1 ms2  0.0
 2.00000000 -0.00000000  0.00000000  0.00000000  0.00052216  0.00052216 -0.00104432  0.00000000  0.00000000  0.00000000

! 24 Total/Spin/Partial 1-particle density matrices in AO-product basis (18x18x1) S1,M1,N1|S2,M2,N2|spin
  0.0, 0.0,1| 0.0, 0.0,1|tot 
 2.137532090000 -0.538762071000  0.019011156100 -0.009342222290 -0.000000000001  0.000000000002  0.000000000000 -0.000000000001  0.000000000002  0.000000000000  0.000000000000 -0.000000000001 -0.000000000000 -0.000000000000 -0.000000000000  0.000300337354 -0.000000000000  0.000000000000
-0.538762071000  2.119268340000 -0.034920184700  0.014746986400  0.000000000004 -0.000000000010 -0.000000000001  0.000000000003 -0.000000000007 -0.000000000001 -0.000000000001  0.000000000003  0.000000000000  0.000000000000  0.000000000000 -0.001092337850  0.000000000000 -0.000000000001
 0.019011156100 -0.034920184700  0.000626727929 -0.000271325134  0.000000000011 -0.000000000028 -0.000000000004 -0.000000000000  0.000000000000  0.000000000000 -0.000000000000  0.000000000000  0.000000000000 -0.000000000000  0.000000000000  0.000018113659  0.000000000000  0.000000000000
-0.009342222290  0.014746986400 -0.000271325134  0.000118254989 -0.000000000005  0.000000000013  0.000000000002  0.000000000000 -0.000000000000 -0.000000000000  0.000000000000 -0.000000000000 -0.000000000000  0.000000000000 -0.000000000000 -0.000007664367 -0.000000000000 -0.000000000000
-0.000000000001  0.000000000004  0.000000000011 -0.000000000005  2.002109120000  0.000000000001  0.000000000001  0.006213135940  0.000000513349  0.000000000001 -0.009936930750 -0.000000794515 -0.000000000000 -0.000000000005 -0.000230066730 -0.000000000001  0.000763341455  0.000000000003
 0.000000000002 -0.000000000010 -0.000000000028  0.000000000013  0.000000000001  2.002109120000  0.000000000001 -0.000000513346  0.006213135940  0.000000000002  0.000000794514 -0.009936930750 -0.000000000001  0.000000000002 -0.000763341457  0.000000000003 -0.000230066730  0.000000000006
 0.000000000000 -0.000000000001 -0.000000000004  0.000000000002  0.000000000001  0.000000000001  1.997030300000  0.000000000001  0.000000000002 -0.002629377800 -0.000000000001 -0.000000000001 -0.007285356900 -0.000243658235 -0.000000000005 -0.000000000001  0.000000000002  0.000787185234
-0.000000000001  0.000000000003 -0.000000000000  0.000000000000  0.006213135940 -0.000000513346  0.000000000001  0.000019281196  0.000000000000  0.000000000000 -0.000030837231  0.000000000082 -0.000000000000 -0.000000000000 -0.000000713769 -0.000000000000  0.000002368933  0.000000000000
 0.000000000002 -0.000000000007  0.000000000000 -0.000000000000  0.000000513349  0.006213135940  0.000000000002  0.000000000000  0.000019281196  0.000000000000 -0.000000000082 -0.000030837231 -0.000000000000  0.000000000000 -0.000002368933  0.000000000000 -0.000000713769  0.000000000000
 0.000000000000 -0.000000000001  0.000000000000 -0.000000000000  0.000000000001  0.000000000002 -0.002629377800  0.000000000000  0.000000000000  0.000003461954 -0.000000000000 -0.000000000000  0.000009592221  0.000000320811  0.000000000000  0.000000000000 -0.000000000000 -0.000001036443
 0.000000000000 -0.000000000001 -0.000000000000  0.000000000000 -0.009936930750  0.000000794514 -0.000000000001 -0.000030837231 -0.000000000082 -0.000000000000  0.000049319287  0.000000000000  0.000000000000  0.000000000000  0.000001141571  0.000000000000 -0.000003788732 -0.000000000000
-0.000000000001  0.000000000003  0.000000000000 -0.000000000000 -0.000000794515 -0.009936930750 -0.000000000001  0.000000000082 -0.000030837231 -0.000000000000  0.000000000000  0.000049319287  0.000000000000 -0.000000000000  0.000003788732 -0.000000000000  0.000001141571 -0.000000000000
-0.000000000000  0.000000000000  0.000000000000 -0.000000000000 -0.000000000000 -0.000000000001 -0.007285356900 -0.000000000000 -0.000000000000  0.000009592221  0.000000000000  0.000000000000  0.000026577677  0.000000888888  0.000000000000  0.000000000000 -0.000000000000 -0.000002871727
-0.000000000000  0.000000000000 -0.000000000000  0.000000000000 -0.000000000005  0.000000000002 -0.000243658235 -0.000000000000  0.000000000000  0.000000320811  0.000000000000 -0.000000000000  0.000000888888  0.000000029729  0.000000000000 -0.000000000000 -0.000000000000 -0.000000096045
-0.000000000000  0.000000000000  0.000000000000 -0.000000000000 -0.000230066730 -0.000763341457 -0.000000000005 -0.000000713769 -0.000002368933  0.000000000000  0.000001141571  0.000003788732  0.000000000000  0.000000000000  0.000000317476 -0.000000000000  0.000000000000 -0.000000000000
 0.000300337354 -0.001092337850  0.000018113659 -0.000007664367 -0.000000000001  0.000000000003 -0.000000000001 -0.000000000000  0.000000000000  0.000000000000  0.000000000000 -0.000000000000  0.000000000000 -0.000000000000 -0.000000000000  0.000000563282 -0.000000000000 -0.000000000000
-0.000000000000  0.000000000000  0.000000000000 -0.000000000000  0.000763341455 -0.000230066730  0.000000000002  0.000002368933 -0.000000713769 -0.000000000000 -0.000003788732  0.000001141571 -0.000000000000 -0.000000000000  0.000000000000 -0.000000000000  0.000000317476  0.000000000000
 0.000000000000 -0.000000000001  0.000000000000 -0.000000000000  0.000000000003  0.000000000006  0.000787185234  0.000000000000  0.000000000000 -0.000001036443 -0.000000000000 -0.000000000000 -0.000002871727 -0.000000096045 -0.000000000000 -0.000000000000  0.000000000000  0.000000310291
! 25 Mole PySCF object (dict, 1 line)
{'atom': [['MG1', [0.0, 0.0, 0.0]]], 'unit': 'AU', 'basis': {'MG1': [[0, (4953.83392, -0.00573034825), (745.180442, -0.0427698711), (169.21605, -0.191096515), (47.300672, -0.482411503), (14.461337, -0.422007267)], [0, (24.7681748, 0.0871156057), (2.49409453, -0.546373693), (0.878075845, -0.529320758)], [0, (0.0872127825, 1.0)], [0, (0.0335992938, 1.0)], [1, (98.0530105, -0.0144805646), (22.5869323, -0.0954957508), (6.83915098, -0.307876727), (2.23328438, -0.499362929), (0.716065994, -0.315034762)], [1, (0.189147962, 1.0)], [1, (0.0537687552, 1.0)], [2, (0.101, 1.0)]]}, 'charge': 0, 'spin': 0, 'symmetry': False, 'nucmod': {}, 'nucprop': {}, 'ecp': {}, '_nelectron': None, 'verbose': 3}
! 8 Runtime
 0.000000000E+000
