# Supplementary material for: Excitonic Configuration Interaction: Going Beyond the Frenkel Exciton Model
Source: J Chem Theory Comput. 2024 Jun 17;20(13):5609–34. doi: 10.1021/acs.jctc.4c00157 (PMC11238547; doi:10.1021/acs.jctc.4c00157)
Supplement: Supplementary file 3 — ct4c00157_si_003.zip [file ct4c00157_si_003.zip › examples/MgG4_symmetric_ECIS-EHF/Mg_embedding_C2/QM_cycle5.out]

! 0 Basic information
states 1
nmstates 1
natom 1
npc 0

! 22 Atomwise multipolar density representation fits for states (1x1x10) 
1 10 ! m1 0 s1 1 ms1  0.0   m2 0 s2 1 ms2  0.0
 2.00000000 -0.00000000  0.00000000 -0.00000000  0.00051746  0.00051746 -0.00103491  0.00000000  0.00000000  0.00000000

! 24 Total/Spin/Partial 1-particle density matrices in AO-product basis (18x18x1) S1,M1,N1|S2,M2,N2|spin
  0.0, 0.0,1| 0.0, 0.0,1|tot 
 2.137532170000 -0.538762499000  0.019009553500 -0.009340655140 -0.000000000001  0.000000000000 -0.000000000000 -0.000000000001  0.000000000001 -0.000000000000  0.000000000000 -0.000000000000  0.000000000000 -0.000000000000 -0.000000000000  0.000297556983 -0.000000000000 -0.000000000000
-0.538762499000  2.119270280000 -0.034914898700  0.014741931900  0.000000000003 -0.000000000003  0.000000000001  0.000000000002 -0.000000000002  0.000000000001 -0.000000000001  0.000000000001 -0.000000000000  0.000000000000  0.000000000000 -0.001082204930  0.000000000000  0.000000000000
 0.019009553500 -0.034914898700  0.000626550607 -0.000271202710  0.000000000008 -0.000000000008  0.000000000003 -0.000000000000  0.000000000000 -0.000000000000 -0.000000000000  0.000000000000 -0.000000000000 -0.000000000000 -0.000000000000  0.000017942941  0.000000000000 -0.000000000000
-0.009340655140  0.014741931900 -0.000271202710  0.000118182989 -0.000000000004  0.000000000004 -0.000000000001  0.000000000000 -0.000000000000  0.000000000000  0.000000000000 -0.000000000000  0.000000000000  0.000000000000  0.000000000000 -0.000007590694 -0.000000000000  0.000000000000
-0.000000000001  0.000000000003  0.000000000008 -0.000000000004  2.002093510000  0.000000000000  0.000000000001  0.006183577890  0.000000497133  0.000000000001 -0.009921075830 -0.000000769191 -0.000000000000 -0.000000000001 -0.000228681593 -0.000000000001  0.000757587134  0.000000000002
 0.000000000000 -0.000000000003 -0.000000000008  0.000000000004  0.000000000000  2.002093510000  0.000000000001 -0.000000497133  0.006183577880  0.000000000001  0.000000769191 -0.009921075820 -0.000000000000  0.000000000002 -0.000757587133  0.000000000001 -0.000228681593  0.000000000002
-0.000000000000  0.000000000001  0.000000000003 -0.000000000001  0.000000000001  0.000000000001  1.997059900000  0.000000000001  0.000000000001 -0.002580734390 -0.000000000000 -0.000000000000 -0.007291773390 -0.000242094098 -0.000000000001  0.000000000001  0.000000000002  0.000781104520
-0.000000000001  0.000000000002 -0.000000000000  0.000000000000  0.006183577890 -0.000000497133  0.000000000001  0.000019098327  0.000000000000  0.000000000000 -0.000030641798  0.000000000088 -0.000000000000 -0.000000000000 -0.000000706108 -0.000000000000  0.000002339907  0.000000000000
 0.000000000001 -0.000000000002  0.000000000000 -0.000000000000  0.000000497133  0.006183577880  0.000000000001  0.000000000000  0.000019098326  0.000000000000 -0.000000000088 -0.000030641798 -0.000000000000  0.000000000000 -0.000002339907  0.000000000000 -0.000000706108  0.000000000000
-0.000000000000  0.000000000001 -0.000000000000  0.000000000000  0.000000000001  0.000000000001 -0.002580734390  0.000000000000  0.000000000000  0.000003334998 -0.000000000000 -0.000000000000  0.000009422917  0.000000312850  0.000000000000 -0.000000000000 -0.000000000000 -0.000001009396
 0.000000000000 -0.000000000001 -0.000000000000  0.000000000000 -0.009921075830  0.000000769191 -0.000000000000 -0.000030641798 -0.000000000088 -0.000000000000  0.000049162412 -0.000000000000  0.000000000000  0.000000000000  0.000001132906  0.000000000000 -0.000003754198 -0.000000000000
-0.000000000000  0.000000000001  0.000000000000 -0.000000000000 -0.000000769191 -0.009921075820 -0.000000000000  0.000000000088 -0.000030641798 -0.000000000000 -0.000000000000  0.000049162412  0.000000000000 -0.000000000000  0.000003754198 -0.000000000000  0.000001132906 -0.000000000000
 0.000000000000 -0.000000000000 -0.000000000000  0.000000000000 -0.000000000000 -0.000000000000 -0.007291773390 -0.000000000000 -0.000000000000  0.000009422917  0.000000000000  0.000000000000  0.000026624118  0.000000883947  0.000000000000 -0.000000000000 -0.000000000000 -0.000002852011
-0.000000000000  0.000000000000 -0.000000000000  0.000000000000 -0.000000000001  0.000000000002 -0.000242094098 -0.000000000000  0.000000000000  0.000000312850  0.000000000000 -0.000000000000  0.000000883947  0.000000029348 -0.000000000000 -0.000000000000 -0.000000000000 -0.000000094690
-0.000000000000  0.000000000000 -0.000000000000  0.000000000000 -0.000228681593 -0.000757587133 -0.000000000001 -0.000000706108 -0.000002339907  0.000000000000  0.000001132906  0.000003754198  0.000000000000 -0.000000000000  0.000000312789 -0.000000000000 -0.000000000000 -0.000000000000
 0.000297556983 -0.001082204930  0.000017942941 -0.000007590694 -0.000000000001  0.000000000001  0.000000000001 -0.000000000000  0.000000000000 -0.000000000000  0.000000000000 -0.000000000000 -0.000000000000 -0.000000000000 -0.000000000000  0.000000552879 -0.000000000000  0.000000000000
-0.000000000000  0.000000000000  0.000000000000 -0.000000000000  0.000757587134 -0.000228681593  0.000000000002  0.000002339907 -0.000000706108 -0.000000000000 -0.000003754198  0.000001132906 -0.000000000000 -0.000000000000 -0.000000000000 -0.000000000000  0.000000312789  0.000000000000
-0.000000000000  0.000000000000 -0.000000000000  0.000000000000  0.000000000002  0.000000000002  0.000781104520  0.000000000000  0.000000000000 -0.000001009396 -0.000000000000 -0.000000000000 -0.000002852011 -0.000000094690 -0.000000000000  0.000000000000  0.000000000000  0.000000305511
! 25 Mole PySCF object (dict, 1 line)
{'atom': [['MG1', [0.0, 0.0, 0.0]]], 'unit': 'AU', 'basis': {'MG1': [[0, (4953.83392, -0.00573034825), (745.180442, -0.0427698711), (169.21605, -0.191096515), (47.300672, -0.482411503), (14.461337, -0.422007267)], [0, (24.7681748, 0.0871156057), (2.49409453, -0.546373693), (0.878075845, -0.529320758)], [0, (0.0872127825, 1.0)], [0, (0.0335992938, 1.0)], [1, (98.0530105, -0.0144805646), (22.5869323, -0.0954957508), (6.83915098, -0.307876727), (2.23328438, -0.499362929), (0.716065994, -0.315034762)], [1, (0.189147962, 1.0)], [1, (0.0537687552, 1.0)], [2, (0.101, 1.0)]]}, 'charge': 0, 'spin': 0, 'symmetry': False, 'nucmod': {}, 'nucprop': {}, 'ecp': {}, '_nelectron': None, 'verbose': 3}
! 8 Runtime
 0.000000000E+000
