# Supplementary material for: Excitonic Configuration Interaction: Going Beyond the Frenkel Exciton Model
Source: J Chem Theory Comput. 2024 Jun 17;20(13):5609–34. doi: 10.1021/acs.jctc.4c00157 (PMC11238547; doi:10.1021/acs.jctc.4c00157)
Supplement: Supplementary file 3 — ct4c00157_si_003.zip [file ct4c00157_si_003.zip › examples/MgG4_symmetric_ECIS-EHF/Mg_embedding_C2/QM_cycle6.out]

! 0 Basic information
states 1
nmstates 1
natom 1
npc 0

! 22 Atomwise multipolar density representation fits for states (1x1x10) 
1 10 ! m1 0 s1 1 ms1  0.0   m2 0 s2 1 ms2  0.0
 2.00000000  0.00000000 -0.00000000  0.00000000  0.00051882  0.00051882 -0.00103763  0.00000000 -0.00000000 -0.00000000

! 24 Total/Spin/Partial 1-particle density matrices in AO-product basis (18x18x1) S1,M1,N1|S2,M2,N2|spin
  0.0, 0.0,1| 0.0, 0.0,1|tot 
 2.137532150000 -0.538762375000  0.019010014000 -0.009341103200  0.000000000002 -0.000000000002  0.000000000000  0.000000000003 -0.000000000002  0.000000000000 -0.000000000001  0.000000000001 -0.000000000000 -0.000000000000  0.000000000000  0.000298360380  0.000000000000  0.000000000000
-0.538762375000  2.119269720000 -0.034916416500  0.014743374900 -0.000000000012  0.000000000010 -0.000000000001 -0.000000000009  0.000000000008 -0.000000000001  0.000000000003 -0.000000000003  0.000000000000  0.000000000000 -0.000000000000 -0.001085132320 -0.000000000001 -0.000000000001
 0.019010014000 -0.034916416500  0.000626601522 -0.000271237725 -0.000000000035  0.000000000028 -0.000000000004  0.000000000000 -0.000000000000  0.000000000000  0.000000000000 -0.000000000000  0.000000000000 -0.000000000000 -0.000000000000  0.000017992252 -0.000000000000  0.000000000000
-0.009341103200  0.014743374900 -0.000271237725  0.000118203546  0.000000000017 -0.000000000013  0.000000000002 -0.000000000000  0.000000000000 -0.000000000000 -0.000000000000  0.000000000000 -0.000000000000  0.000000000000  0.000000000000 -0.000007611965  0.000000000000 -0.000000000000
 0.000000000002 -0.000000000012 -0.000000000035  0.000000000017  2.002098040000  0.000000000000 -0.000000000002  0.006192182310  0.000000501253 -0.000000000004 -0.009925764080 -0.000000775611  0.000000000001  0.000000000006 -0.000229129765  0.000000000004  0.000759326690 -0.000000000008
-0.000000000002  0.000000000010  0.000000000028 -0.000000000013  0.000000000000  2.002098040000 -0.000000000000 -0.000000501252  0.006192182320 -0.000000000001  0.000000775611 -0.009925764090  0.000000000000 -0.000000000006 -0.000759326692 -0.000000000003 -0.000229129765 -0.000000000005
 0.000000000000 -0.000000000001 -0.000000000004  0.000000000002 -0.000000000002 -0.000000000000  1.997051330000 -0.000000000004 -0.000000000001 -0.002594821860  0.000000000001  0.000000000000 -0.007289911270 -0.000242595207  0.000000000005 -0.000000000001 -0.000000000006  0.000782936966
 0.000000000003 -0.000000000009  0.000000000000 -0.000000000000  0.006192182310 -0.000000501252 -0.000000000004  0.000019151471  0.000000000000 -0.000000000000 -0.000030698867  0.000000000086  0.000000000000  0.000000000000 -0.000000708473  0.000000000000  0.000002348538 -0.000000000000
-0.000000000002  0.000000000008 -0.000000000000  0.000000000000  0.000000501253  0.006192182320 -0.000000000001  0.000000000000  0.000019151471 -0.000000000000 -0.000000000086 -0.000030698867  0.000000000000 -0.000000000000 -0.000002348538 -0.000000000000 -0.000000708473 -0.000000000000
 0.000000000000 -0.000000000001  0.000000000000 -0.000000000000 -0.000000000004 -0.000000000001 -0.002594821860 -0.000000000000 -0.000000000000  0.000003371521  0.000000000000  0.000000000000  0.000009471975  0.000000315210 -0.000000000000  0.000000000000  0.000000000000 -0.000001017291
-0.000000000001  0.000000000003  0.000000000000 -0.000000000000 -0.009925764080  0.000000775611  0.000000000001 -0.000030698867 -0.000000000086  0.000000000000  0.000049208775  0.000000000000 -0.000000000000 -0.000000000000  0.000001135658 -0.000000000000 -0.000003764589  0.000000000000
 0.000000000001 -0.000000000003 -0.000000000000  0.000000000000 -0.000000775611 -0.009925764090  0.000000000000  0.000000000086 -0.000030698867  0.000000000000  0.000000000000  0.000049208775 -0.000000000000  0.000000000000  0.000003764589  0.000000000000  0.000001135658  0.000000000000
-0.000000000000  0.000000000000  0.000000000000 -0.000000000000  0.000000000001  0.000000000000 -0.007289911270  0.000000000000  0.000000000000  0.000009471975 -0.000000000000 -0.000000000000  0.000026610636  0.000000885554 -0.000000000000  0.000000000000  0.000000000000 -0.000002857984
-0.000000000000  0.000000000000 -0.000000000000  0.000000000000  0.000000000006 -0.000000000006 -0.000242595207  0.000000000000 -0.000000000000  0.000000315210 -0.000000000000  0.000000000000  0.000000885554  0.000000029470  0.000000000000  0.000000000000  0.000000000000 -0.000000095109
 0.000000000000 -0.000000000000 -0.000000000000  0.000000000000 -0.000229129765 -0.000759326692  0.000000000005 -0.000000708473 -0.000002348538 -0.000000000000  0.000001135658  0.000003764589 -0.000000000000  0.000000000000  0.000000314209  0.000000000000  0.000000000000  0.000000000000
 0.000298360380 -0.001085132320  0.000017992252 -0.000007611965  0.000000000004 -0.000000000003 -0.000000000001  0.000000000000 -0.000000000000  0.000000000000 -0.000000000000  0.000000000000  0.000000000000  0.000000000000  0.000000000000  0.000000555875  0.000000000000  0.000000000000
 0.000000000000 -0.000000000001 -0.000000000000  0.000000000000  0.000759326690 -0.000229129765 -0.000000000006  0.000002348538 -0.000000708473  0.000000000000 -0.000003764589  0.000001135658  0.000000000000  0.000000000000  0.000000000000  0.000000000000  0.000000314209 -0.000000000000
 0.000000000000 -0.000000000001  0.000000000000 -0.000000000000 -0.000000000008 -0.000000000005  0.000782936966 -0.000000000000 -0.000000000000 -0.000001017291  0.000000000000  0.000000000000 -0.000002857984 -0.000000095109  0.000000000000  0.000000000000 -0.000000000000  0.000000306948
! 25 Mole PySCF object (dict, 1 line)
{'atom': [['MG1', [0.0, 0.0, 0.0]]], 'unit': 'AU', 'basis': {'MG1': [[0, (4953.83392, -0.00573034825), (745.180442, -0.0427698711), (169.21605, -0.191096515), (47.300672, -0.482411503), (14.461337, -0.422007267)], [0, (24.7681748, 0.0871156057), (2.49409453, -0.546373693), (0.878075845, -0.529320758)], [0, (0.0872127825, 1.0)], [0, (0.0335992938, 1.0)], [1, (98.0530105, -0.0144805646), (22.5869323, -0.0954957508), (6.83915098, -0.307876727), (2.23328438, -0.499362929), (0.716065994, -0.315034762)], [1, (0.189147962, 1.0)], [1, (0.0537687552, 1.0)], [2, (0.101, 1.0)]]}, 'charge': 0, 'spin': 0, 'symmetry': False, 'nucmod': {}, 'nucprop': {}, 'ecp': {}, '_nelectron': None, 'verbose': 3}
! 8 Runtime
 0.000000000E+000
