# Supplementary material for: Excitonic Configuration Interaction: Going Beyond the Frenkel Exciton Model
Source: J Chem Theory Comput. 2024 Jun 17;20(13):5609–34. doi: 10.1021/acs.jctc.4c00157 (PMC11238547; doi:10.1021/acs.jctc.4c00157)
Supplement: Supplementary file 3 — ct4c00157_si_003.zip [file ct4c00157_si_003.zip › examples/MgG4_symmetric_ECIS-EHF/Mg_embedding_C2/QM_cycle7.out]

! 0 Basic information
states 1
nmstates 1
natom 1
npc 0

! 22 Atomwise multipolar density representation fits for states (1x1x10) 
1 10 ! m1 0 s1 1 ms1  0.0   m2 0 s2 1 ms2  0.0
 2.00000000 -0.00000000 -0.00000000 -0.00000000  0.00051845  0.00051845 -0.00103689 -0.00000000  0.00000000 -0.00000000

! 24 Total/Spin/Partial 1-particle density matrices in AO-product basis (18x18x1) S1,M1,N1|S2,M2,N2|spin
  0.0, 0.0,1| 0.0, 0.0,1|tot 
 2.137532160000 -0.538762409000  0.019009888300 -0.009340980490 -0.000000000000 -0.000000000001 -0.000000000000 -0.000000000000 -0.000000000001 -0.000000000000  0.000000000000  0.000000000000  0.000000000000  0.000000000000  0.000000000000  0.000298141924 -0.000000000000 -0.000000000000
-0.538762409000  2.119269880000 -0.034916002100  0.014742979300  0.000000000001  0.000000000004  0.000000000001  0.000000000001  0.000000000003  0.000000000000 -0.000000000000 -0.000000000001 -0.000000000000 -0.000000000000 -0.000000000000 -0.001084336210  0.000000000000  0.000000000000
 0.019009888300 -0.034916002100  0.000626587620 -0.000271228138  0.000000000003  0.000000000012  0.000000000002 -0.000000000000 -0.000000000000 -0.000000000000 -0.000000000000 -0.000000000000 -0.000000000000  0.000000000000 -0.000000000000  0.000017978841 -0.000000000000 -0.000000000000
-0.009340980490  0.014742979300 -0.000271228138  0.000118197910 -0.000000000002 -0.000000000006 -0.000000000001 -0.000000000000  0.000000000000  0.000000000000  0.000000000000  0.000000000000  0.000000000000 -0.000000000000  0.000000000000 -0.000007606178  0.000000000000  0.000000000000
-0.000000000000  0.000000000001  0.000000000003 -0.000000000002  2.002096820000 -0.000000000001  0.000000000000  0.006189854600  0.000000500025  0.000000000001 -0.009924509720 -0.000000773696 -0.000000000000  0.000000000002 -0.000229017084 -0.000000000000  0.000758868352  0.000000000001
-0.000000000001  0.000000000004  0.000000000012 -0.000000000006 -0.000000000001  2.002096820000 -0.000000000001 -0.000000500027  0.006189854600 -0.000000000001  0.000000773697 -0.009924509720  0.000000000000  0.000000000000 -0.000758868351 -0.000000000001 -0.000229017084 -0.000000000003
-0.000000000000  0.000000000001  0.000000000002 -0.000000000001  0.000000000000 -0.000000000001  1.997053660000  0.000000000001 -0.000000000001 -0.002590997140 -0.000000000000  0.000000000000 -0.007290416170 -0.000242468360  0.000000000002  0.000000000000  0.000000000000  0.000782453102
-0.000000000000  0.000000000001 -0.000000000000 -0.000000000000  0.006189854600 -0.000000500027  0.000000000001  0.000019137087 -0.000000000000  0.000000000000 -0.000030683467  0.000000000087 -0.000000000000  0.000000000000 -0.000000707859 -0.000000000000  0.000002346240  0.000000000000
-0.000000000001  0.000000000003 -0.000000000000  0.000000000000  0.000000500025  0.006189854600 -0.000000000001 -0.000000000000  0.000019137087 -0.000000000000 -0.000000000087 -0.000030683467  0.000000000000  0.000000000000 -0.000002346240 -0.000000000000 -0.000000707859 -0.000000000000
-0.000000000000  0.000000000000 -0.000000000000  0.000000000000  0.000000000001 -0.000000000001 -0.002590997140  0.000000000000 -0.000000000000  0.000003361585 -0.000000000000  0.000000000000  0.000009458658  0.000000314581 -0.000000000000 -0.000000000000  0.000000000000 -0.000001015162
 0.000000000000 -0.000000000000 -0.000000000000  0.000000000000 -0.009924509720  0.000000773697 -0.000000000000 -0.000030683467 -0.000000000087 -0.000000000000  0.000049196369 -0.000000000000  0.000000000000 -0.000000000000  0.000001134958  0.000000000000 -0.000003761843 -0.000000000000
 0.000000000000 -0.000000000001 -0.000000000000  0.000000000000 -0.000000773696 -0.009924509720  0.000000000000  0.000000000087 -0.000030683467  0.000000000000 -0.000000000000  0.000049196369 -0.000000000000 -0.000000000000  0.000003761843  0.000000000000  0.000001134958  0.000000000000
 0.000000000000 -0.000000000000 -0.000000000000  0.000000000000 -0.000000000000  0.000000000000 -0.007290416170 -0.000000000000  0.000000000000  0.000009458658  0.000000000000 -0.000000000000  0.000026614291  0.000000885152 -0.000000000000 -0.000000000000 -0.000000000000 -0.000002856412
 0.000000000000 -0.000000000000  0.000000000000 -0.000000000000  0.000000000002  0.000000000000 -0.000242468360  0.000000000000  0.000000000000  0.000000314581 -0.000000000000 -0.000000000000  0.000000885152  0.000000029439 -0.000000000000  0.000000000000  0.000000000000 -0.000000095000
 0.000000000000 -0.000000000000 -0.000000000000  0.000000000000 -0.000229017084 -0.000758868351  0.000000000002 -0.000000707859 -0.000002346240 -0.000000000000  0.000001134958  0.000003761843 -0.000000000000 -0.000000000000  0.000000313836  0.000000000000 -0.000000000000  0.000000000000
 0.000298141924 -0.001084336210  0.000017978841 -0.000007606178 -0.000000000000 -0.000000000001  0.000000000000 -0.000000000000 -0.000000000000 -0.000000000000  0.000000000000  0.000000000000 -0.000000000000  0.000000000000  0.000000000000  0.000000555059 -0.000000000000 -0.000000000000
-0.000000000000  0.000000000000 -0.000000000000  0.000000000000  0.000758868352 -0.000229017084  0.000000000000  0.000002346240 -0.000000707859  0.000000000000 -0.000003761843  0.000001134958 -0.000000000000  0.000000000000 -0.000000000000 -0.000000000000  0.000000313836  0.000000000000
-0.000000000000  0.000000000000 -0.000000000000  0.000000000000  0.000000000001 -0.000000000003  0.000782453102  0.000000000000 -0.000000000000 -0.000001015162 -0.000000000000  0.000000000000 -0.000002856412 -0.000000095000  0.000000000000 -0.000000000000  0.000000000000  0.000000306568
! 25 Mole PySCF object (dict, 1 line)
{'atom': [['MG1', [0.0, 0.0, 0.0]]], 'unit': 'AU', 'basis': {'MG1': [[0, (4953.83392, -0.00573034825), (745.180442, -0.0427698711), (169.21605, -0.191096515), (47.300672, -0.482411503), (14.461337, -0.422007267)], [0, (24.7681748, 0.0871156057), (2.49409453, -0.546373693), (0.878075845, -0.529320758)], [0, (0.0872127825, 1.0)], [0, (0.0335992938, 1.0)], [1, (98.0530105, -0.0144805646), (22.5869323, -0.0954957508), (6.83915098, -0.307876727), (2.23328438, -0.499362929), (0.716065994, -0.315034762)], [1, (0.189147962, 1.0)], [1, (0.0537687552, 1.0)], [2, (0.101, 1.0)]]}, 'charge': 0, 'spin': 0, 'symmetry': False, 'nucmod': {}, 'nucprop': {}, 'ecp': {}, '_nelectron': None, 'verbose': 3}
! 8 Runtime
 0.000000000E+000
