# Supplementary material for: Excitonic Configuration Interaction: Going Beyond the Frenkel Exciton Model
Source: J Chem Theory Comput. 2024 Jun 17;20(13):5609–34. doi: 10.1021/acs.jctc.4c00157 (PMC11238547; doi:10.1021/acs.jctc.4c00157)
Supplement: Supplementary file 3 — ct4c00157_si_003.zip [file ct4c00157_si_003.zip › examples/MgG4_symmetric_ECIS-EHF/Mg_embedding_C2/QM_cycle8.out]

! 0 Basic information
states 1
nmstates 1
natom 1
npc 0

! 22 Atomwise multipolar density representation fits for states (1x1x10) 
1 10 ! m1 0 s1 1 ms1  0.0   m2 0 s2 1 ms2  0.0
 2.00000000  0.00000000  0.00000000  0.00000000  0.00051855  0.00051855 -0.00103710  0.00000000 -0.00000000  0.00000000

! 24 Total/Spin/Partial 1-particle density matrices in AO-product basis (18x18x1) S1,M1,N1|S2,M2,N2|spin
  0.0, 0.0,1| 0.0, 0.0,1|tot 
 2.137532160000 -0.538762399000  0.019009923900 -0.009341015140  0.000000000001  0.000000000001  0.000000000000  0.000000000001  0.000000000001  0.000000000000 -0.000000000000 -0.000000000000 -0.000000000000 -0.000000000000 -0.000000000000  0.000298203930  0.000000000000  0.000000000000
-0.538762399000  2.119269830000 -0.034916119300  0.014743091000 -0.000000000004 -0.000000000005 -0.000000000002 -0.000000000003 -0.000000000004 -0.000000000002  0.000000000001  0.000000000001  0.000000000001  0.000000000000  0.000000000000 -0.001084562160 -0.000000000000 -0.000000000001
 0.019009923900 -0.034916119300  0.000626591554 -0.000271230846 -0.000000000011 -0.000000000015 -0.000000000006  0.000000000000  0.000000000000  0.000000000000  0.000000000000  0.000000000000  0.000000000000 -0.000000000000  0.000000000000  0.000017982647  0.000000000000  0.000000000000
-0.009341015140  0.014743091000 -0.000271230846  0.000118199501  0.000000000005  0.000000000008  0.000000000003 -0.000000000000 -0.000000000000 -0.000000000000 -0.000000000000 -0.000000000000 -0.000000000000  0.000000000000 -0.000000000000 -0.000007607820  0.000000000000 -0.000000000000
 0.000000000001 -0.000000000004 -0.000000000011  0.000000000005  2.002097170000  0.000000000000 -0.000000000000  0.006190517760  0.000000500353 -0.000000000001 -0.009924870010 -0.000000774205  0.000000000000 -0.000000000002 -0.000229050983  0.000000000001  0.000759001499 -0.000000000002
 0.000000000001 -0.000000000005 -0.000000000015  0.000000000008  0.000000000000  2.002097170000  0.000000000001 -0.000000500351  0.006190517770  0.000000000002  0.000000774205 -0.009924870020 -0.000000000001 -0.000000000002 -0.000759001502  0.000000000002 -0.000229050983  0.000000000003
 0.000000000000 -0.000000000002 -0.000000000006  0.000000000003 -0.000000000000  0.000000000001  1.997053000000 -0.000000000001  0.000000000002 -0.002592083950  0.000000000000 -0.000000000001 -0.007290272570 -0.000242506326 -0.000000000003 -0.000000000001 -0.000000000002  0.000782593439
 0.000000000001 -0.000000000003  0.000000000000 -0.000000000000  0.006190517760 -0.000000500351 -0.000000000001  0.000019141184  0.000000000000 -0.000000000000 -0.000030687863  0.000000000087  0.000000000000 -0.000000000000 -0.000000708040  0.000000000000  0.000002346903 -0.000000000000
 0.000000000001 -0.000000000004  0.000000000000 -0.000000000000  0.000000500353  0.006190517770  0.000000000002  0.000000000000  0.000019141184  0.000000000000 -0.000000000087 -0.000030687863 -0.000000000000 -0.000000000000 -0.000002346903  0.000000000000 -0.000000708040  0.000000000000
 0.000000000000 -0.000000000002  0.000000000000 -0.000000000000 -0.000000000001  0.000000000002 -0.002592083950 -0.000000000000  0.000000000000  0.000003364407  0.000000000000 -0.000000000000  0.000009462442  0.000000314762  0.000000000000  0.000000000000  0.000000000000 -0.000001015771
-0.000000000000  0.000000000001  0.000000000000 -0.000000000000 -0.009924870010  0.000000774205  0.000000000000 -0.000030687863 -0.000000000087  0.000000000000  0.000049199933  0.000000000000 -0.000000000000  0.000000000000  0.000001135166 -0.000000000000 -0.000003762639  0.000000000000
-0.000000000000  0.000000000001  0.000000000000 -0.000000000000 -0.000000774205 -0.009924870020 -0.000000000001  0.000000000087 -0.000030687863 -0.000000000000  0.000000000000  0.000049199933  0.000000000000  0.000000000000  0.000003762639 -0.000000000000  0.000001135166 -0.000000000000
-0.000000000000  0.000000000001  0.000000000000 -0.000000000000  0.000000000000 -0.000000000001 -0.007290272570  0.000000000000 -0.000000000000  0.000009462442 -0.000000000000  0.000000000000  0.000026613252  0.000000885273  0.000000000000  0.000000000000  0.000000000000 -0.000002856869
-0.000000000000  0.000000000000 -0.000000000000  0.000000000000 -0.000000000002 -0.000000000002 -0.000242506326 -0.000000000000 -0.000000000000  0.000000314762  0.000000000000  0.000000000000  0.000000885273  0.000000029448  0.000000000000  0.000000000000 -0.000000000000 -0.000000095032
-0.000000000000  0.000000000000  0.000000000000 -0.000000000000 -0.000229050983 -0.000759001502 -0.000000000003 -0.000000708040 -0.000002346903  0.000000000000  0.000001135166  0.000003762639  0.000000000000  0.000000000000  0.000000313945 -0.000000000000  0.000000000000 -0.000000000000
 0.000298203930 -0.001084562160  0.000017982647 -0.000007607820  0.000000000001  0.000000000002 -0.000000000001  0.000000000000  0.000000000000  0.000000000000 -0.000000000000 -0.000000000000  0.000000000000  0.000000000000 -0.000000000000  0.000000555291  0.000000000000  0.000000000000
 0.000000000000 -0.000000000000  0.000000000000  0.000000000000  0.000759001499 -0.000229050983 -0.000000000002  0.000002346903 -0.000000708040  0.000000000000 -0.000003762639  0.000001135166  0.000000000000 -0.000000000000  0.000000000000  0.000000000000  0.000000313945 -0.000000000000
 0.000000000000 -0.000000000001  0.000000000000 -0.000000000000 -0.000000000002  0.000000000003  0.000782593439 -0.000000000000  0.000000000000 -0.000001015771  0.000000000000 -0.000000000000 -0.000002856869 -0.000000095032 -0.000000000000  0.000000000000 -0.000000000000  0.000000306678
! 25 Mole PySCF object (dict, 1 line)
{'atom': [['MG1', [0.0, 0.0, 0.0]]], 'unit': 'AU', 'basis': {'MG1': [[0, (4953.83392, -0.00573034825), (745.180442, -0.0427698711), (169.21605, -0.191096515), (47.300672, -0.482411503), (14.461337, -0.422007267)], [0, (24.7681748, 0.0871156057), (2.49409453, -0.546373693), (0.878075845, -0.529320758)], [0, (0.0872127825, 1.0)], [0, (0.0335992938, 1.0)], [1, (98.0530105, -0.0144805646), (22.5869323, -0.0954957508), (6.83915098, -0.307876727), (2.23328438, -0.499362929), (0.716065994, -0.315034762)], [1, (0.189147962, 1.0)], [1, (0.0537687552, 1.0)], [2, (0.101, 1.0)]]}, 'charge': 0, 'spin': 0, 'symmetry': False, 'nucmod': {}, 'nucprop': {}, 'ecp': {}, '_nelectron': None, 'verbose': 3}
! 8 Runtime
 0.000000000E+000
