# Supplementary material for: Excitonic Configuration Interaction: Going Beyond the Frenkel Exciton Model
Source: J Chem Theory Comput. 2024 Jun 17;20(13):5609–34. doi: 10.1021/acs.jctc.4c00157 (PMC11238547; doi:10.1021/acs.jctc.4c00157)
Supplement: Supplementary file 3 — ct4c00157_si_003.zip [file ct4c00157_si_003.zip › lib/constants.py]

# /usr/bin/env python3
# conversion factors
au2a = 0.529177211
ANG_TO_BOHR = 1. / 0.529177211
rcm_to_Eh = 4.556335e-6
kcal_to_Eh = 0.0015936011
D2au = 0.393430307
au2eV = 27.2113987622
CM_TO_HARTREE = 1. / 219474.6
HARTREE_TO_EV = 27.211396132
U_TO_AMU = 1. / 5.4857990943e-4
BOHR_TO_ANG = 0.529177211
kJpermol_to_Eh = kj2Eh = 2625.4996394799    # kJ/mol -> Hartree

# TODO: go higher (see old ORCA interface)
# TODO: use some list comprehension to get the reversed half of the dictionary
IToMult = {
    1: 'Singlet',
    2: 'Doublet',
    3: 'Triplet',
    4: 'Quartet',
    5: 'Quintet',
    6: 'Sextet',
    7: 'Septet',
    8: 'Octet',
    'Singlet': 1,
    'Doublet': 2,
    'Triplet': 3,
    'Quartet': 4,
    'Quintet': 5,
    'Sextet': 6,
    'Septet': 7,
    'Octet': 8
}

# hash table for conversion of polarisations to the keywords
# TODO: use some list comprehension to get the reversed half of the dictionary
IToPol = {0: 'X', 1: 'Y', 2: 'Z', 'X': 0, 'Y': 1, 'Z': 2}

NUMBERS = {
    'H': 1,
    'He': 2,
    'Li': 3,
    'Be': 4,
    'B': 5,
    'C': 6,
    'N': 7,
    'O': 8,
    'F': 9,
    'Ne': 10,
    'Na': 11,
    'Mg': 12,
    'Al': 13,
    'Si': 14,
    'P': 15,
    'S': 16,
    'Cl': 17,
    'Ar': 18,
    'K': 19,
    'Ca': 20,
    'Sc': 21,
    'Ti': 22,
    'V': 23,
    'Cr': 24,
    'Mn': 25,
    'Fe': 26,
    'Co': 27,
    'Ni': 28,
    'Cu': 29,
    'Zn': 30,
    'Ga': 31,
    'Ge': 32,
    'As': 33,
    'Se': 34,
    'Br': 35,
    'Kr': 36,
    'Rb': 37,
    'Sr': 38,
    'Y': 39,
    'Zr': 40,
    'Nb': 41,
    'Mo': 42,
    'Tc': 43,
    'Ru': 44,
    'Rh': 45,
    'Pd': 46,
    'Ag': 47,
    'Cd': 48,
    'In': 49,
    'Sn': 50,
    'Sb': 51,
    'Te': 52,
    'I': 53,
    'Xe': 54,
    'Cs': 55,
    'Ba': 56,
    'La': 57,
    'Ce': 58,
    'Pr': 59,
    'Nd': 60,
    'Pm': 61,
    'Sm': 62,
    'Eu': 63,
    'Gd': 64,
    'Tb': 65,
    'Dy': 66,
    'Ho': 67,
    'Er': 68,
    'Tm': 69,
    'Yb': 70,
    'Lu': 71,
    'Hf': 72,
    'Ta': 73,
    'W': 74,
    'Re': 75,
    'Os': 76,
    'Ir': 77,
    'Pt': 78,
    'Au': 79,
    'Hg': 80,
    'Tl': 81,
    'Pb': 82,
    'Bi': 83,
    'Po': 84,
    'At': 85,
    'Rn': 86,
    'Fr': 87,
    'Ra': 88,
    'Ac': 89,
    'Th': 90,
    'Pa': 91,
    'U': 92,
    'Np': 93,
    'Pu': 94,
    'Am': 95,
    'Cm': 96,
    'Bk': 97,
    'Cf': 98,
    'Es': 99,
    'Fm': 100,
    'Md': 101,
    'No': 102,
    'Lr': 103,
    'Rf': 104,
    'Db': 105,
    'Sg': 106,
    'Bh': 107,
    'Hs': 108,
    'Mt': 109,
    'Ds': 110,
    'Rg': 111,
    'Cn': 112,
    'Nh': 113,
    'Fl': 114,
    'Mc': 115,
    'Lv': 116,
    'Ts': 117,
    'Og': 118
}
ATOMCHARGE = NUMBERS
# Number of frozen core orbitals
FROZENS = {
    'H': 0,
    'He': 0,
    'Li': 0,
    'Be': 0,
    'B': 1,
    'C': 1,
    'N': 1,
    'O': 1,
    'F': 1,
    'Ne': 1,
    'Na': 1,
    'Mg': 1,
    'Al': 5,
    'Si': 5,
    'P': 5,
    'S': 5,
    'Cl': 5,
    'Ar': 5,
    'K': 5,
    'Ca': 5,
    'Sc': 5,
    'Ti': 5,
    'V': 5,
    'Cr': 5,
    'Mn': 5,
    'Fe': 5,
    'Co': 5,
    'Ni': 5,
    'Cu': 5,
    'Zn': 5,
    'Ga': 9,
    'Ge': 9,
    'As': 9,
    'Se': 9,
    'Br': 9,
    'Kr': 9,
    'Rb': 9,
    'Sr': 9,
    'Y': 14,
    'Zr': 14,
    'Nb': 14,
    'Mo': 14,
    'Tc': 14,
    'Ru': 14,
    'Rh': 14,
    'Pd': 14,
    'Ag': 14,
    'Cd': 14,
    'In': 18,
    'Sn': 18,
    'Sb': 18,
    'Te': 18,
    'I': 18,
    'Xe': 18,
    'Cs': 18,
    'Ba': 18,
    'La': 18,
    'Ce': 18,
    'Pr': 18,
    'Nd': 18,
    'Pm': 18,
    'Sm': 18,
    'Eu': 18,
    'Gd': 18,
    'Tb': 18,
    'Dy': 18,
    'Ho': 18,
    'Er': 18,
    'Tm': 18,
    'Yb': 18,
    'Lu': 23,
    'Hf': 23,
    'Ta': 23,
    'W': 23,
    'Re': 23,
    'Os': 23,
    'Ir': 23,
    'Pt': 23,
    'Au': 23,
    'Hg': 23,
    'Tl': 34,
    'Pb': 34,
    'Bi': 34,
    'Po': 34,
    'At': 34,
    'Rn': 34,
    'Fr': 34,
    'Ra': 34,
    'Ac': 34,
    'Th': 34,
    'Pa': 34,
    'U': 34,
    'Np': 34,
    'Pu': 34,
    'Am': 34,
    'Cm': 34,
    'Bk': 34,
    'Cf': 34,
    'Es': 34,
    'Fm': 34,
    'Md': 34,
    'No': 34,
    'Lr': 34,
    'Rf': 50,
    'Db': 50,
    'Sg': 50,
    'Bh': 50,
    'Hs': 50,
    'Mt': 50,
    'Ds': 50,
    'Rg': 50,
    'Cn': 50,
    'Nh': 50,
    'Fl': 50,
    'Mc': 50,
    'Lv': 50,
    'Ts': 50,
    'Og': 50
}
# This could be automatically obtained as inversion of NUMBERS
IAn2AName = {
    1: "H",
    2: "He",
    3: "Li",
    4: "Be",
    5: "B",
    6: "C",
    7: "N",
    8: "O",
    9: "F",
    10: "Ne",
    11: "Na",
    12: "Mg",
    13: "Al",
    14: "Si",
    15: "P",
    16: "S",
    17: "Cl",
    18: "Ar",
    19: "K",
    20: "Ca",
    21: "Sc",
    22: "Ti",
    23: "V",
    24: "Cr",
    25: "Mn",
    26: "Fe",
    27: "Co",
    28: "Ni",
    29: "Cu",
    30: "Zn",
    31: "Ga",
    32: "Ge",
    33: "As",
    34: "Se",
    35: "Br",
    36: "Kr",
    37: "Rb",
    38: "Sr",
    39: "Y",
    40: "Zr",
    41: "Nb",
    42: "Mo",
    43: "Tc",
    44: "Ru",
    45: "Rh",
    46: "Pd",
    47: "Ag",
    48: "Cd",
    49: "In",
    50: "Sn",
    51: "Sb",
    52: "Te",
    53: "I",
    54: "Xe",
    55: "Cs",
    56: "Ba",
    57: "La",
    58: "Ce",
    59: "Pr",
    60: "Nd",
    61: "Pm",
    62: "Sm",
    63: "Eu",
    64: "Gd",
    65: "Tb",
    66: "Dy",
    67: "Ho",
    68: "Er",
    69: "Tm",
    70: "Yb",
    71: "Lu",
    72: "Hf",
    73: "Ta",
    74: "W",
    75: "Re",
    76: "Os",
    77: "Ir",
    78: "Pt",
    79: "Au",
    80: "Hg",
    81: "Tl",
    82: "Pb",
    83: "Bi",
    84: "Po",
    85: "At",
    86: "Rn",
    87: "Fr",
    88: "Ra",
    89: "Ac",
    90: "Th",
    91: "Pa",
    92: "U",
    93: "Np",
    94: "Pu",
    95: "Am",
    96: "Cm",
    97: "Bk",
    98: "Cf",
    99: "Es",
    100: "Fm",
    101: "Md",
    102: "No",
    103: "Lr",
    104: "Rf",
    105: "Db",
    106: "Sg",
    107: "Bh",
    108: "Hs",
    109: "Mt",
    110: "Ds",
    111: "Rg",
    112: "Cn",
    113: "Nh",
    114: "Fl",
    115: "Mc",
    116: "Lv",
    117: "Ts",
    118: "Og"
}
# Atomic Weights of the most common isotopes
# From https://chemistry.sciences.ncsu.edu/msf/pdf/IsotopicMass_NaturalAbundance.pdf
MASSES = {
    'H': 1.007825 * U_TO_AMU,
    'He': 4.002603 * U_TO_AMU,
    'Li': 7.016004 * U_TO_AMU,
    'Be': 9.012182 * U_TO_AMU,
    'B': 11.009305 * U_TO_AMU,
    'C': 12.000000 * U_TO_AMU,
    'N': 14.003074 * U_TO_AMU,
    'O': 15.994915 * U_TO_AMU,
    'F': 18.998403 * U_TO_AMU,
    'Ne': 19.992440 * U_TO_AMU,
    'Na': 22.989770 * U_TO_AMU,
    'Mg': 23.985042 * U_TO_AMU,
    'Al': 26.981538 * U_TO_AMU,
    'Si': 27.976927 * U_TO_AMU,
    'P': 30.973762 * U_TO_AMU,
    'S': 31.972071 * U_TO_AMU,
    'Cl': 34.968853 * U_TO_AMU,
    'Ar': 39.962383 * U_TO_AMU,
    'K': 38.963707 * U_TO_AMU,
    'Ca': 39.962591 * U_TO_AMU,
    'Sc': 44.955910 * U_TO_AMU,
    'Ti': 47.947947 * U_TO_AMU,
    'V': 50.943964 * U_TO_AMU,
    'Cr': 51.940512 * U_TO_AMU,
    'Mn': 54.938050 * U_TO_AMU,
    'Fe': 55.934942 * U_TO_AMU,
    'Co': 58.933200 * U_TO_AMU,
    'Ni': 57.935348 * U_TO_AMU,
    'Cu': 62.929601 * U_TO_AMU,
    'Zn': 63.929147 * U_TO_AMU,
    'Ga': 68.925581 * U_TO_AMU,
    'Ge': 73.921178 * U_TO_AMU,
    'As': 74.921596 * U_TO_AMU,
    'Se': 79.916522 * U_TO_AMU,
    'Br': 78.918338 * U_TO_AMU,
    'Kr': 83.911507 * U_TO_AMU,
    'Rb': 84.911789 * U_TO_AMU,
    'Sr': 87.905614 * U_TO_AMU,
    'Y': 88.905848 * U_TO_AMU,
    'Zr': 89.904704 * U_TO_AMU,
    'Nb': 92.906378 * U_TO_AMU,
    'Mo': 97.905408 * U_TO_AMU,
    'Tc': 98.907216 * U_TO_AMU,
    'Ru': 101.904350 * U_TO_AMU,
    'Rh': 102.905504 * U_TO_AMU,
    'Pd': 105.903483 * U_TO_AMU,
    'Ag': 106.905093 * U_TO_AMU,
    'Cd': 113.903358 * U_TO_AMU,
    'In': 114.903878 * U_TO_AMU,
    'Sn': 119.902197 * U_TO_AMU,
    'Sb': 120.903818 * U_TO_AMU,
    'Te': 129.906223 * U_TO_AMU,
    'I': 126.904468 * U_TO_AMU,
    'Xe': 131.904154 * U_TO_AMU,
    'Cs': 132.905447 * U_TO_AMU,
    'Ba': 137.905241 * U_TO_AMU,
    'La': 138.906348 * U_TO_AMU,
    'Ce': 139.905435 * U_TO_AMU,
    'Pr': 140.907648 * U_TO_AMU,
    'Nd': 141.907719 * U_TO_AMU,
    'Pm': 144.912744 * U_TO_AMU,
    'Sm': 151.919729 * U_TO_AMU,
    'Eu': 152.921227 * U_TO_AMU,
    'Gd': 157.924101 * U_TO_AMU,
    'Tb': 158.925343 * U_TO_AMU,
    'Dy': 163.929171 * U_TO_AMU,
    'Ho': 164.930319 * U_TO_AMU,
    'Er': 165.930290 * U_TO_AMU,
    'Tm': 168.934211 * U_TO_AMU,
    'Yb': 173.938858 * U_TO_AMU,
    'Lu': 174.940768 * U_TO_AMU,
    'Hf': 179.946549 * U_TO_AMU,
    'Ta': 180.947996 * U_TO_AMU,
    'W': 183.950933 * U_TO_AMU,
    'Re': 186.955751 * U_TO_AMU,
    'Os': 191.961479 * U_TO_AMU,
    'Ir': 192.962924 * U_TO_AMU,
    'Pt': 194.964774 * U_TO_AMU,
    'Au': 196.966552 * U_TO_AMU,
    'Hg': 201.970626 * U_TO_AMU,
    'Tl': 204.974412 * U_TO_AMU,
    'Pb': 207.976636 * U_TO_AMU,
    'Bi': 208.980383 * U_TO_AMU,
    'Po': 208.982416 * U_TO_AMU,
    'At': 209.987131 * U_TO_AMU,
    'Rn': 222.017570 * U_TO_AMU,
    'Fr': 223.019731 * U_TO_AMU,
    'Ra': 226.025403 * U_TO_AMU,
    'Ac': 227.027747 * U_TO_AMU,
    'Th': 232.038050 * U_TO_AMU,
    'Pa': 231.035879 * U_TO_AMU,
    'U': 238.050783 * U_TO_AMU,
    'Np': 237.048167 * U_TO_AMU,
    'Pu': 244.064198 * U_TO_AMU,
    'Am': 243.061373 * U_TO_AMU,
    'Cm': 247.070347 * U_TO_AMU,
    'Bk': 247.070299 * U_TO_AMU,
    'Cf': 251.079580 * U_TO_AMU,
    'Es': 252.082972 * U_TO_AMU,
    'Fm': 257.095099 * U_TO_AMU,
    'Md': 258.098425 * U_TO_AMU,
    'No': 259.101024 * U_TO_AMU,
    'Lr': 262.109692 * U_TO_AMU,
    'Rf': 267. * U_TO_AMU,
    'Db': 268. * U_TO_AMU,
    'Sg': 269. * U_TO_AMU,
    'Bh': 270. * U_TO_AMU,
    'Hs': 270. * U_TO_AMU,
    'Mt': 278. * U_TO_AMU,
    'Ds': 281. * U_TO_AMU,
    'Rg': 282. * U_TO_AMU,
    'Cn': 285. * U_TO_AMU,
    'Nh': 286. * U_TO_AMU,
    'Fl': 289. * U_TO_AMU,
    'Mc': 290. * U_TO_AMU,
    'Lv': 293. * U_TO_AMU,
    'Ts': 294. * U_TO_AMU,
    'Og': 294. * U_TO_AMU
}

# Values from J. Comput. Chem. 1984, 5, 129–145. DOI 10.1002/jcc.540050204
MK_RADII = {
    'H': 1.20,
    'C': 1.50,
    'N': 1.50,
    'O': 1.40,
    'P': 1.80,
    'S': 1.75
}
# Values from J. Phys. Chem. A, Vol. 113, No. 19, 2009 DOI: 10.1021/jp8111556
ATOMIC_RADII = {
    'H': 1.10,
    'He': 1.40,
    'Li': 1.81,
    'Be': 1.53,
    'B': 1.92,
    'C': 1.70,
    'N': 1.55,
    'O': 1.52,
    'F': 1.47,
    'Ne': 1.54,
    'Na': 2.27,
    'Mg': 1.73,
    'Al': 1.84,
    'Si': 2.10,
    'P': 1.80,
    'S': 1.80,
    'Cl': 1.75,
    'Ar': 1.88,
    'K': 2.75,
    'Ca': 2.31,
    'Sc': 2.11,
    'Ti': 2.00,
    'V': 2.00,
    'Cr': 2.00,
    'Mn': 2.00,
    'Fe': 2.00,
    'Co': 2.00,
    'Ni': 1.63,
    'Cu': 1.40,
    'Zn': 1.39,
    'Ga': 1.87,
    'Ge': 2.11,
    'As': 1.85,
    'Se': 1.90,
    'Br': 1.85,
    'Kr': 2.02,
    'Rb': 3.03,
    'Sr': 2.49,
    'Y': 2.00,
    'Zr': 2.00,
    'Nb': 2.00,
    'Mo': 2.00,
    'Tc': 2.00,
    'Ru': 2.00,
    'Rh': 2.00,
    'Pd': 1.63,
    'Ag': 1.72,
    'Cd': 1.58,
    'In': 1.93,
    'Sn': 2.17,
    'Sb': 2.06,
    'Te': 2.06,
    'I': 1.98,
    'Xe': 2.16,
    'Cs': 3.43,
    'Ba': 2.68,
    'La': 2.00,
    'Ce': 2.00,
    'Pr': 2.00,
    'Nd': 2.00,
    'Pm': 2.00,
    'Sm': 2.00,
    'Eu': 2.00,
    'Gd': 2.00,
    'Tb': 2.00,
    'Dy': 2.00,
    'Ho': 2.00,
    'Er': 2.00,
    'Tm': 2.00,
    'Yb': 2.00,
    'Lu': 2.00,
    'Hf': 2.00,
    'Ta': 2.00,
    'W': 2.00,
    'Re': 2.00,
    'Os': 2.00,
    'Ir': 2.00,
    'Pt': 1.75,
    'Au': 1.66,
    'Hg': 1.55,
    'Tl': 1.96,
    'Pb': 2.02,
    'Bi': 2.07,
    'Po': 1.97,
    'At': 2.02,
    'Rn': 2.20,
    'Fr': 3.48,
    'Ra': 2.83,
    'Ac': 2.00,
    'Th': 2.00,
    'Pa': 2.00,
    'U': 1.86,
    'Np': 2.00,
    'Pu': 2.00,
    'Am': 2.00,
    'Cm': 2.00,
    'Bk': 2.00,
    'Cf': 2.00,
    'Es': 2.00,
    'Fm': 2.00,
    'Md': 2.00,
    'No': 2.00,
    'Lr': 2.00,
    'Rf': 2.00,
    'Db': 2.00,
    'Sg': 2.00,
    'Bh': 2.00,
    'Hs': 2.00,
    'Mt': 2.00,
    'Ds': 2.00,
    'Rg': 2.00,
    'Cn': 2.00,
    'Uut': 2.00,
    'Fl': 2.00,
    'Uup': 2.00,
    'Lv': 2.00,
    'Uus': 2.00,
    'Uuo': 2.00
}
# Isotopes used for the masses
ISOTOPES = {'H': 'H-1',
            'He': 'He-4',
            'Li': 'Li-7',
            'Be': 'Be-9*',
            'B': 'B_11',
            'C': 'C-12',
            'N': 'N-14',
            'O': 'O-16',
            'F': 'F-19*',
            'Ne': 'Ne-20',
            'Na': 'Na-23*',
            'Mg': 'Mg-24',
            'Al': 'Al-27*',
            'Si': 'Si-28',
            'P': 'P-31*',
            'S': 'S-32',
            'Cl': 'Cl-35',
            'Ar': 'Ar-40',
            'K': 'K-39',
            'Ca': 'Ca-40',
            'Sc': 'Sc-45*',
            'Ti': 'Ti-48',
            'V': 'V-51',
            'Cr': 'Cr-52',
            'Mn': 'Mn-55*',
            'Fe': 'Fe-56',
            'Co': 'Co-59*',
            'Ni': 'Ni-58',
            'Cu': 'Cu-63',
            'Zn': 'Zn-64',
            'Ga': 'Ga-69',
            'Ge': 'Ge-74',
            'As': 'As-75*',
            'Se': 'Se-80',
            'Br': 'Br-79',
            'Kr': 'Kr-84',
            'Rb': 'Rb-85',
            'Sr': 'Sr-88',
            'Y': 'Y-89*',
            'Zr': 'Zr-90',
            'Nb': 'Nb-93*',
            'Mo': 'Mo-98',
            'Tc': 'Tc-98',
            'Ru': 'Ru-102',
            'Rh': 'Rh-103*',
            'Pd': 'Pd-106',
            'Ag': 'Ag-107',
            'Cd': 'Cd-114',
            'In': 'In-115',
            'Sn': 'Sn-120',
            'Sb': 'Sb-121',
            'Te': 'Te-130',
            'I': 'I-127*',
            'Xe': 'Xe-132',
            'Cs': 'Cs-133*',
            'Ba': 'Ba-138',
            'La': 'La-139',
            'Ce': 'Ce-140',
            'Pr': 'Pr-141*',
            'Nd': 'Nd-142',
            'Pm': 'Pm-145',
            'Sm': 'Sm-152',
            'Eu': 'Eu-153',
            'Gd': 'Gd-158',
            'Tb': 'Tb-159*',
            'Dy': 'Dy-164',
            'Ho': 'Ho-165*',
            'Er': 'Er-166',
            'Tm': 'Tm-169*',
            'Yb': 'Yb-174',
            'Lu': 'Lu-175',
            'Hf': 'Hf-180',
            'Ta': 'Ta-181',
            'W': 'W-184',
            'Re': 'Re-187',
            'Os': 'Os-192',
            'Ir': 'Ir-193',
            'Pt': 'Pt-195',
            'Au': 'Au-197*',
            'Hg': 'Hg-202',
            'Tl': 'Tl-205',
            'Pb': 'Pb-208',
            'Bi': 'Bi-209*',
            'Po': 'Po-209',
            'At': 'At-210',
            'Rn': 'Rn-222',
            'Fr': 'Fr-223',
            'Ra': 'Ra-226',
            'Ac': 'Ac-227',
            'Th': 'Th-232*',
            'Pa': 'Pa-231*',
            'U': 'U-238',
            'Np': 'Np-237',
            'Pu': 'Pu-244',
            'Am': 'Am-243',
            'Cm': 'Cm-247',
            'Bk': 'Bk-247',
            'Cf': 'Cf-251',
            'Es': 'Es-252',
            'Fm': 'Fm-257',
            'Md': 'Md-258',
            'No': 'No-259',
            'Lr': 'Lr-262',
            'Rf': 'Rf-267',
            'Db': 'Db-268',
            'Sg': 'Sg-269',
            'Bh': 'Bh-270',
            'Hs': 'Hs-270',
            'Mt': 'Mt-278',
            'Ds': 'Ds-281',
            'Rg': 'Rg-282',
            'Cn': 'Cn-285',
            'Nh': 'Nh-286',
            'Fl': 'Fl-289',
            'Mc': 'Mc-290',
            'Lv': 'Lv-293',
            'Ts': 'Ts-294',
            'Og': 'Og-294'
            }

# TODO: This is Turbomole-specific
# it is only present because Turbomole requires a certain capitalization of the basis sets
# and this list/set can be used to restore it if the user is capitalizating wrongly
BASISSETS = [
    'SV', 'SVP', 'SV(P)', 'def-SVP', 'def2-SVP', 'dhf-SVP', 'dhf-SVP-2c', 'def-SV(P)', 'def2-SV(P)', 'dhf-SV(P)',
    'dhf-SV(P)-2c', 'DZ', 'DZP', 'TZ', 'TZP', 'TZV', 'TZVP', 'def-TZVP', 'TZVE', 'TZVEP', 'TZVPP', 'def-TZVPP',
    'def2-TZVP', 'dhf-TZVP', 'dhf-TZVP-2c', 'def2-TZVPP', 'dhf-TZVPP', 'dhf-TZVPP-2c', 'TZVPPP', 'QZV', 'def-QZV',
    'def2-QZV', 'QZVP', 'def-QZVP', 'def2-QZVP', 'dhf-QZVP', 'dhf-QZVP-2c', 'QZVPP', 'def-QZVPP', 'def2-QZVPP',
    'dhf-QZVPP', 'dhf-QZVPP-2c', 'minix', 'sto-3ghondo', '4-31ghondo', '6-31ghondo', '3-21ghondo', 'dzphondo',
    'tzphondo', '6-31G', '6-31G*', '6-31G**', '6-311G', '6-311G*', '6-311G**', '6-311++G**', 'cc-pVDZ', 'cc-pV(D+d)Z',
    'aug-cc-pVDZ', 'aug-cc-pV(D+d)Z', 'YP-aug-cc-pVDZ', 'cc-pwCVDZ', 'aug-cc-pwCVDZ', 'cc-pVDZ-sp', 'cc-pVTZ',
    'cc-pV(T+d)Z', 'aug-cc-pVTZ', 'aug-cc-pV(T+d)Z', 'YP-aug-cc-pVTZ', 'cc-pwCVTZ', 'aug-cc-pwCVTZ', 'cc-pVTZ-sp',
    'cc-pVQZ', 'cc-pV(Q+d)Z', 'aug-cc-pVQZ', 'aug-cc-pV(Q+d)Z', 'YP-aug-cc-pVQZ', 'cc-pwCVQZ', 'aug-cc-pwCVQZ',
    'cc-pVQZ-sp', 'cc-pV5Z', 'cc-pV(5+d)Z', 'aug-cc-pV5Z', 'aug-cc-pV(5+d)Z', 'YP-aug-cc-pV5Z', 'cc-pwCV5Z',
    'aug-cc-pwCV5Z', 'cc-pV5Z-large-s', 'cc-pV6Z', 'cc-pV(6+d)Z', 'aug-cc-pV6Z', 'aug-cc-pV(6+d)Z', 'cc-pV6Z-sp',
    'cc-pVDZ-F12', 'cc-pVTZ-F12', 'cc-pVQZ-F12', 'def2-SVPD', 'def2-TZVPPD', 'def2-TZVPD', 'def2-QZVPPD', 'def2-QZVPD'
]
