# Supplementary material for: Excitonic Configuration Interaction: Going Beyond the Frenkel Exciton Model
Source: J Chem Theory Comput. 2024 Jun 17;20(13):5609–34. doi: 10.1021/acs.jctc.4c00157 (PMC11238547; doi:10.1021/acs.jctc.4c00157)
Supplement: Supplementary file 3 — ct4c00157_si_003.zip [file ct4c00157_si_003.zip › lib/ECI.py]

#!/usr/bin/env python3
import os
import sys
import time
import itertools
import math
import numpy as np
import sympy
from multiprocessing import Pool, Manager, Process
import multiprocessing

from logger import logging, CustomFormatter
from pyscf import gto
from pyscf import df as density_fitting
from pyscf import lib as pyscflib

merge_moles = gto.mole.conc_mol

#----START of calculation class------------------------------------------------------------------------------------------------------------------------------------------------------------------------------------------------------------------------------------------------------------------------------------------------------------------------------------------------------------------------------------------------------------------------------------------------------------------------------------------------------------------------------------------------------------------------------------------------------------------------------------------------------------------------------------------------------------------------------------------------------------------------------------------------------------------------------------------------------------------------------------------------------------------------------------------------------------------------------------------------------------------------------------   
class calculation:
    def __init__( self, **kwargs ):
        for key, value in kwargs.items():
            setattr(self,key,value)
#----END of calculation class------------------------------------------------------------------------------------------------------------------------------------------------------------------------------------------------------------------------------------------------------------------------------------------------------------------------------------------------------------------------------------------------------------------------------------------------------------------------------------------------------------------------------------------------------------------------------------------------------------------------------------------------------------------------------------------------------------------------------------------------------------------------------------------------------------------------------------------------------------------------------------------------------------------------------------------------------------------------------------------------------------------------------------   


#----START of fragment class------------------------------------------------------------------------------------------------------------------------------------------------------------------------------------------------------------------------------------------------------------------------------------------------------------------------------------------------------------------------------------------------------------------------------------------------------------------------------------------------------------------------------------------------------------------------------------------------------------------------------------------------------------------------------------------------------------------------------------------------------------------------------------------------------------------------------------------------------------------------------------------------------------------------------------------------------------------------------------------------------------------------------------   
class fragment:
    def __init__( self, **kwargs ):
        for key, value in kwargs.items():
            setattr(self,key,value)
        return

    def __hash__(self):
        return self.label.__hash__()

    def __eq__(self,other):
        return self.label == other.label

    def __repr__(self):
        return self.label

#----END of fragment class------------------------------------------------------------------------------------------------------------------------------------------------------------------------------------------------------------------------------------------------------------------------------------------------------------------------------------------------------------------------------------------------------------------------------------------------------------------------------------------------------------------------------------------------------------------------------------------------------------------------------------------------------------------------------------------------------------------------------------------------------------------------------------------------------------------------------------------------------------------------------------------------------------------------------------------------------------------------------------------------------------------------------------   


#----START of excitonic_slater_determinant class------------------------------------------------------------------------------------------------------------------------------------------------------------------------------------------------------------------------------------------------------------------------------------------------------------------------------------------------------------------------------------------------------------------------------------------------------------------------------------------------------------------------------------------------------------------------------------------------------------------------------------------------------------------------------------------------------------------------------------------------------------------------------------------------------------------------------------------------------------------------------------------------------------------------------------------------------------------------------------------------------------------------------------   
class excitonic_slater_determinant:
    def __init__(self, sites, site_states):
        if isinstance( site_states, list ):
            self.site_states = {} # list of electronic_state instances
            for state, site in zip( site_states, sites ):
                self.site_states[site] = state
        elif isinstance( site_states, dict ):
            self.site_states = site_states.copy()
        self.Z = sum( [ self.site_states[site].Z for site in sites ] )
        self.M = sum( [ self.site_states[site].M for site in sites ] )
        self.index = None

    def __repr__(self):
        s = '[ '
        for site, state in self.site_states.items():
            s += site.label+':'+repr(state)+' | '
        s = s[0:len(s)-3] + ' ]'
        return s

    def __hash__(self):
        return repr(self).__hash__()
        #  return ' '.join([s.__hash__() for s in self.site_states.values() ]).__hash__()

    def __eq__(self,other):
        return all([ s1 is s2 for s1, s2 in zip(self.site_states.values(), other.site_states.values())])


    #----START of excitonic_slater_determinant.compare------------------------------------------------------------------------------------------------------------------------------------------------------------------------------------------------------------------------------------------------------------------------------------------------------------------------------------------------------------------------------------------------------------------------------------------------------------------------------------------------------------------------------------------------------------------------------------------------------------------------------------------------------------------------------------------------------------------------------------------------------------------------------------------------------------------------------------------------------------------------------------------------------------------------------------------------------------------------------------------------------------------------------------   
    def compare(self,other):
        sites = list(self.site_states.keys())
        diffs = [ site for site in sites if not self.site_states[site] is other.site_states[site] ]
        ndiffs = len(diffs)
        if ndiffs == 0:
            comparison = { 'relationship' : (0,0) }
        elif ndiffs == 1:
            comparison = { 'relationship' : (0, 1), 'excitons' : diffs[0] }
        elif ndiffs == 2:
            f, g = diffs
            sf1, sg1 = self.site_states[f], self.site_states[g]
            sf2, sg2 = other.site_states[f], other.site_states[g]
            dZf = sf2.Z - sf1.Z
            dZg = sg2.Z - sg1.Z
            if dZf == 0 and dZg == 0:
                comparison = { 'relationship' : (0,2), 'excitons' : diffs }
            else: 
                return None
        else: 
            return None
        return comparison
    #----END of excitonic_slater_determinant.compare------------------------------------------------------------------------------------------------------------------------------------------------------------------------------------------------------------------------------------------------------------------------------------------------------------------------------------------------------------------------------------------------------------------------------------------------------------------------------------------------------------------------------------------------------------------------------------------------------------------------------------------------------------------------------------------------------------------------------------------------------------------------------------------------------------------------------------------------------------------------------------------------------------------------------------------------------------------------------------------------------------------------------------   
#----END of excitonic_slater_determinant class------------------------------------------------------------------------------------------------------------------------------------------------------------------------------------------------------------------------------------------------------------------------------------------------------------------------------------------------------------------------------------------------------------------------------------------------------------------------------------------------------------------------------------------------------------------------------------------------------------------------------------------------------------------------------------------------------------------------------------------------------------------------------------------------------------------------------------------------------------------------------------------------------------------------------------------------------------------------------------------------------------------------------------   


#----START of excitonic_configuration_state_function class------------------------------------------------------------------------------------------------------------------------------------------------------------------------------------------------------------------------------------------------------------------------------------------------------------------------------------------------------------------------------------------------------------------------------------------------------------------------------------------------------------------------------------------------------------------------------------------------------------------------------------------------------------------------------------------------------------------------------------------------------------------------------------------------------------------------------------------------------------------------------------------------------------------------------------------------------------------------------------------------------------------------------------   
class excitonic_configuration_state_function:
    def __init__( self, m, ESD ):
        sites = list(ESD.site_states.keys())
        self.index = None
        self.multiplicity = m
        self.site_states = ESD.site_states 
        self.eci_rank = sum( [ 1 for site, state in self.site_states.items() if not any( [ state is astate for astate in site.aufbau_states ] ) ] )

    def __repr__(self):
        s = '( '
        for site, state in self.site_states.items():
            if not state in site.aufbau_states or state.Z != site.Z:
                s += site.label+':'+state.symbol()+' | ' 
        if s == '( ':
            s = '( 0 )'
        if s != '( 0 )': s = s[0:len(s)-3] + ' )'
        return s
#----END of excitonic_configuration_state_function class------------------------------------------------------------------------------------------------------------------------------------------------------------------------------------------------------------------------------------------------------------------------------------------------------------------------------------------------------------------------------------------------------------------------------------------------------------------------------------------------------------------------------------------------------------------------------------------------------------------------------------------------------------------------------------------------------------------------------------------------------------------------------------------------------------------------------------------------------------------------------------------------------------------------------------------------------------------------------------------------------------------------------------   


#----START of excitonic_basis class------------------------------------------------------------------------------------------------------------------------------------------------------------------------------------------------------------------------------------------------------------------------------------------------------------------------------------------------------------------------------------------------------------------------------------------------------------------------------------------------------------------------------------------------------------------------------------------------------------------------------------------------------------------------------------------------------------------------------------------------------------------------------------------------------------------------------------------------------------------------------------------------------------------------------------------------------------------------------------------------------------------------------------   
class excitonic_basis:
    def __init__( self, ESDs, ECSFs, U ):
        self.ESDs = ESDs
        self.ECSFs = ECSFs
        self.U = U
        for i, ESD in enumerate( self.ESDs ):
            ESD.index = i
        for i, ECSF in enumerate( self.ECSFs ):
            ECSF.index = i
        self.determine_relationships()

    #----START of excitonic_basis.determine_relationships------------------------------------------------------------------------------------------------------------------------------------------------------------------------------------------------------------------------------------------------------------------------------------------------------------------------------------------------------------------------------------------------------------------------------------------------------------------------------------------------------------------------------------------------------------------------------------------------------------------------------------------------------------------------------------------------------------------------------------------------------------------------------------------------------------------------------------------------------------------------------------------------------------------------------------------------------------------------------------------------------------------------------------   
    def determine_relationships(self):
        ESDs = self.ESDs
        self.relationships = {(0,0):[], (0,1):[], (0,2):[]} 
        for i1, ESD1 in enumerate( ESDs ):
            for i2, ESD2 in enumerate( ESDs[i1:] ):
                comparison = ESD1.compare(ESD2)
                if comparison != None:
                    rel =  comparison['relationship']
                    del comparison['relationship']
                    comparison['ESDs'] = ( ESD1, ESD2 )
                    comparison['indices'] = (i1,i2+i1)
                    self.relationships[rel].append( comparison )
        return 
    #----END of excitonic_basis.determine_relationships------------------------------------------------------------------------------------------------------------------------------------------------------------------------------------------------------------------------------------------------------------------------------------------------------------------------------------------------------------------------------------------------------------------------------------------------------------------------------------------------------------------------------------------------------------------------------------------------------------------------------------------------------------------------------------------------------------------------------------------------------------------------------------------------------------------------------------------------------------------------------------------------------------------------------------------------------------------------------------------------------------------------------------   
#----END of excitonic_basis class------------------------------------------------------------------------------------------------------------------------------------------------------------------------------------------------------------------------------------------------------------------------------------------------------------------------------------------------------------------------------------------------------------------------------------------------------------------------------------------------------------------------------------------------------------------------------------------------------------------------------------------------------------------------------------------------------------------------------------------------------------------------------------------------------------------------------------------------------------------------------------------------------------------------------------------------------------------------------------------------------------------------------------   

#----START of ECI_integral class------------------------------------------------------------------------------------------------------------------------------------------------------------------------------------------------------------------------------------------------------------------------------------------------------------------------------------------------------------------------------------------------------------------------------------------------------------------------------------------------------------------------------------------------------------------------------------------------------------------------------------------------------------------------------------------------------------------------------------------------------------------------------------------------------------------------------------------------------------------------------------------------------------------------------------------------------------------------------------------------------------------------------------   
class ECI_integral():
    def __init__( self, **kwargs ):
        for key, value in kwargs.items():
            setattr(self,key,value)
        return

    def __hash__(self):
        s = ''
        for atribute, value in vars(self):
            if atribute in ['ECItype', 'pattern', 'nucs', 'f', 'f1', 'f2', 'f3']:
                s += repr(value)+' '  
        return s.__hash__()
#----END of ECI_integral class------------------------------------------------------------------------------------------------------------------------------------------------------------------------------------------------------------------------------------------------------------------------------------------------------------------------------------------------------------------------------------------------------------------------------------------------------------------------------------------------------------------------------------------------------------------------------------------------------------------------------------------------------------------------------------------------------------------------------------------------------------------------------------------------------------------------------------------------------------------------------------------------------------------------------------------------------------------------------------------------------------------------------------   

#----START of ECI class--------------------------------------------------------------------------------------------------------------------------------------------------------------------------------------------------------------------------------------------------------------------------------------------------------------------------------------------------------------------------------------------------------------------------------------------------------------------------------------------------------------------------------------------------------------------------------------------------------------------------------------------------------------------------------------------------------------------------------------------------------------------------------------------------------------------------------------------------------------------------------------------------------------------------------------------------------------------------------------------------------------------------------   
class ECI:
    #  def __init__(self, job, sites, outputlogname="ECI", logfile="ECI.log", loglevel=log.root.level):
    def __init__(self, job, sites, output):
        # Input
        self.job = job 
        self.sites = sites

        d = {m:None for m in self.job.multiplicities}

        # Intermediate
        self.ECIbasis = d.copy()
        self.H = d.copy()
        self.J = d.copy() 
        self.K = d.copy()

        # Output
        self.E = d.copy() 
        self.Psi = {'ECSF':d.copy(),'ESD':d.copy()}
        self.dignostics = d.copy()
        self.PR = d.copy() 
        self.mu = d.copy()
        self.soc = d.copy()
        self.grad = d.copy() 
        self.nacs = d.copy()

        # Logger
        self.log = logging.getLogger(output+'.log')
        self.log.propagate = False
        self.log.handlers = []
        self.log.setLevel('INFO')
        hdlr = (
            logging.FileHandler(filename=output+'.log', mode="w", encoding="utf-8")
        )
        hdlr._name = output+"Handler"
        hdlr.setFormatter(CustomFormatter())
        self.log.addHandler(hdlr)
        self.log.print = self.log.info
        return

    #----START of ECI.run------------------------------------------------------------------------------------------------------------------------------------------------------------------------------------------------------------------------------------------------------------------------------------------------------------------------------------------------------------------------------------------------------------------------------------------------------------------------------------------------------------------------------------------------------------------------------------------------------------------------------------------------------------------------------------------------------------------------------------------------------------------------------------------------------------------------------------------------------------------------------------------------------------------------------------------------------------------------------------------------------------------------------------   
    def run(self):
        self.log.print('============================================================================================================================================================')
        self.log.print('                                                        START OF ECI calculation')
        self.log.print('============================================================================================================================================================')
        self.log.print('')
        self.configure()                                # Sets number of CPUs, transforms ECI_level and CT_level so that fragment instances are in sets/lists, etc.
        t1 = time.time()
        self.construct_excitonic_basis()                # Building ECI basis
        t2 = time.time()
        self.log.print(' Time elapsed in constructing the ECI-CT basis (sec) = '+str(round(t2-t1,3)))
        self.allocate()
        #  t1 = time.time()
        #  self.calculate_Smat()
        #  t2 = time.time()
        #  self.log.print(' Time elapsed in calculating S-mat (sec) = '+str(round(t2-t1,3)))
        t1 = time.time()
        self.calculate_Hmat()                           # Construct entire ECI Hamiltonian for all multiplicities
        t2 = time.time()
        self.log.print(' Time elapsed in calculating H-mat, including h2-mat (sec) = '+str(round(t2-t1,3)))
        self.calculate_eigenstates()                     # Diagonalize Hamiltonian matrix for each multiplicity
        self.calculate_properties()                     # Calculate all properties requested by master
        self.print_states()
        self.log.print('============================================================================================================================================================')
        self.log.print('                                                        END of ECI calculation')
        self.log.print('============================================================================================================================================================')
        self.log.print('')
        return
    #----END of ECI.run------------------------------------------------------------------------------------------------------------------------------------------------------------------------------------------------------------------------------------------------------------------------------------------------------------------------------------------------------------------------------------------------------------------------------------------------------------------------------------------------------------------------------------------------------------------------------------------------------------------------------------------------------------------------------------------------------------------------------------------------------------------------------------------------------------------------------------------------------------------------------------------------------------------------------------------------------------------------------------------------------------------------------------   

    #----START of ECI.configure------------------------------------------------------------------------------------------------------------------------------------------------------------------------------------------------------------------------------------------------------------------------------------------------------------------------------------------------------------------------------------------------------------------------------------------------------------------------------------------------------------------------------------------------------------------------------------------------------------------------------------------------------------------------------------------------------------------------------------------------------------------------------------------------------------------------------------------------------------------------------------------------------------------------------------------------------------------------------------------------------------------------------------   
    def configure(self):
        sites = self.sites
        job = self.job

        # Sets num of CPUs for all libraries used by numpy
        for variable in ["OMP_NUM_THREADS", "OPENBLAS_NUM_THREADS", "BLAS_NUM_THREADS", "MKL_NUM_THREADS", "VECLIB_MAXIMUM_THREADS", "NUMEXPR_NUM_THREADS"]: 
            os.environ[variable] = str(job.ncpu)


        # Transforms the entries in eci_level and ...
        eci_level = {}
        for rank, value in job.eci_level.items():
            if rank == 0:
                eci_level[0] = value
            else:
                eci_level[rank] = []
                for subset in value:
                    newsubset = [ site for site in sites if site.label in subset ]
                    eci_level[rank].append(newsubset)
        job.eci_level = eci_level

        # Transform active_integrals
        for JK in ["J","K"]:
            for int_type in [(0,0),(0,1),(0,2)]:
                newlist = []
                for pair in job.active_integrals[JK][int_type]:
                    newlist.append(tuple([site for site in sites if site.label in pair]))
                job.active_integrals[JK][int_type] = newlist

        self.log.print('-----------------------------BASIC INFOS OF THE CALCULATION---------------------------')
        self.log.print(' The number of CPUs for NUMPY and PYSCF set up to '+str(job.ncpu))
        self.log.print(' ECI level:')
        eci_dict = {0: 'GS', 1: 'LE', 2: 'DLE', 3: 'TLE', 4: 'QLE'}
        for i in range(5, len(sites)+1):
            eci_dict[i] = str(i)+'LE'
        for level, value in job.eci_level.items():
            self.log.print(f"{eci_dict[level]:>5}"+': '+str(value))
        self.log.print('--------------------------------------------------------------------------------------')

        self.log.print('')
        self.log.print('-----------------------------BASIC INFOS OF THE SITES---------------------------------')
        for f in sites:
            self.log.print('')
            self.log.print(' Site: '+f.label)
            self.log.print('    Embedding charges: ')
            self.log.print('       '+' '.join([f"{f.mol.atom_pure_symbol(i):>8}" for i in range(f.mol.natm) ]))
            self.log.print('          '+' '.join([f"{f.Q[i]: 8.5f}" for i in range(f.mol.natm) ]))
            S = f.mol.intor('int1e_ovlp')
            self.log.print('    Number of electrons calculated from the densities:')
            for Z, densities in f.rho.items():
                self.log.print('       Charge: '+str(Z))
                for (s1,s2,spin), rho in densities.items():
                    N = np.einsum("ij,ij->", S, rho)
                    self.log.print('            '+repr(s1) + " ---" + spin + "---> " + repr(s2) + " :" f"{N: 12.8f}", extra={"simple": True})
        self.log.print('--------------------------------------------------------------------------------------')

        return
    #----END of ECI.configure------------------------------------------------------------------------------------------------------------------------------------------------------------------------------------------------------------------------------------------------------------------------------------------------------------------------------------------------------------------------------------------------------------------------------------------------------------------------------------------------------------------------------------------------------------------------------------------------------------------------------------------------------------------------------------------------------------------------------------------------------------------------------------------------------------------------------------------------------------------------------------------------------------------------------------------------------------------------------------------------------------------------------------   

    #----START of ECI.construct_excitonic_basis------------------------------------------------------------------------------------------------------------------------------------------------------------------------------------------------------------------------------------------------------------------------------------------------------------------------------------------------------------------------------------------------------------------------------------------------------------------------------------------------------------------------------------------------------------------------------------------------------------------------------------------------------------------------------------------------------------------------------------------------------------------------------------------------------------------------------------------------------------------------------------------------------------------------------------------------------------------------------------------------------------------------------------   
    def construct_excitonic_basis(self):
        self.log.print('')
        self.log.print('--------------------------CONSTRUCTION OF THE ECI BASIS-------------------------------')
        allESDs = self.get_aufbaus()
        allESDs = self.make_excitations( allESDs )
        allESDs = self.overlap_criterion( allESDs )
        for m in self.job.multiplicities:
            ESDs, ECSFs, U = self.spin_adapt( m, allESDs )
            self.ECIbasis[m] = excitonic_basis( ESDs, ECSFs, U )
        self.log.print('--------------------------------------------------------------------------------------')
        return
    #----END of ECI.construct_excitonic_basis------------------------------------------------------------------------------------------------------------------------------------------------------------------------------------------------------------------------------------------------------------------------------------------------------------------------------------------------------------------------------------------------------------------------------------------------------------------------------------------------------------------------------------------------------------------------------------------------------------------------------------------------------------------------------------------------------------------------------------------------------------------------------------------------------------------------------------------------------------------------------------------------------------------------------------------------------------------------------------------------------------------------------------   
    
    #----START of ECI.get_aufbaus------------------------------------------------------------------------------------------------------------------------------------------------------------------------------------------------------------------------------------------------------------------------------------------------------------------------------------------------------------------------------------------------------------------------------------------------------------------------------------------------------------------------------------------------------------------------------------------------------------------------------------------------------------------------------------------------------------------------------------------------------------------------------------------------------------------------------------------------------------------------------------------------------------------------------------------------------------------------------------------------------------------------------------   
    def get_aufbaus(self):
        job = self.job
        sites = self.sites

        nf = len(sites)
        aufbaus = []
        aufbaustates = [ site.aufbau_states for site in sites ]
        aufbaus = list(itertools.product(*aufbaustates)) 
        ESDs = [ excitonic_slater_determinant(sites=sites, site_states=list(aufbau)) for aufbau in aufbaus ]
    
        # Take only those with correct charge
        ESDs = [ ESD for ESD in ESDs if ESD.Z == job.charge ]
        if len( ESDs ) == 0:
            raise ValueError(' No aufbau ESD has the requested charge '+str(job.charge)+'!')
    
        self.log.print(' Number of aufbau ESDs with correct charge = '+str(len(ESDs)))
        for ESD in ESDs:
            self.log.print('     '+repr(ESD))
        return ESDs
    #----END of ECI.get_aufbaus------------------------------------------------------------------------------------------------------------------------------------------------------------------------------------------------------------------------------------------------------------------------------------------------------------------------------------------------------------------------------------------------------------------------------------------------------------------------------------------------------------------------------------------------------------------------------------------------------------------------------------------------------------------------------------------------------------------------------------------------------------------------------------------------------------------------------------------------------------------------------------------------------------------------------------------------------------------------------------------------------------------------------------   

    #----START of ECI.make_excitations------------------------------------------------------------------------------------------------------------------------------------------------------------------------------------------------------------------------------------------------------------------------------------------------------------------------------------------------------------------------------------------------------------------------------------------------------------------------------------------------------------------------------------------------------------------------------------------------------------------------------------------------------------------------------------------------------------------------------------------------------------------------------------------------------------------------------------------------------------------------------------------------------------------------------------------------------------------------------------------------------------------------------------   
    def make_excitations( self, ESDs ):
        job = self.job
        sites = self.sites
        excitedESDs = []
        for aufbau in ESDs:
            for level, subsets in job.eci_level.items():
                if level > 0:
                    for subset in subsets:
                        site_state_lists = [ [ s for s in f.states[aufbau.site_states[f].Z] if not s in f.aufbau_states ] for f in subset ]
                        excitations = list(itertools.product(*site_state_lists))
                        for e in excitations:
                            site_states = [ aufbau.site_states[f] if not f in subset else e[subset.index(f)] for f in sites ]
                            ESD = excitonic_slater_determinant( sites=sites, site_states=site_states )
                            if not ESD in excitedESDs: excitedESDs.append(ESD) 
        if job.eci_level.get(0,False):
            ESDs = ESDs + excitedESDs
        else:
            ESDs = excitedESDs
        self.log.print(' Number of aufbau and excited ESDs with correct charge = '+str(len(ESDs)))
        for ESD in ESDs:
            self.log.print('     '+repr(ESD))
        return ESDs                        
    #----END of ECI.make_excitations------------------------------------------------------------------------------------------------------------------------------------------------------------------------------------------------------------------------------------------------------------------------------------------------------------------------------------------------------------------------------------------------------------------------------------------------------------------------------------------------------------------------------------------------------------------------------------------------------------------------------------------------------------------------------------------------------------------------------------------------------------------------------------------------------------------------------------------------------------------------------------------------------------------------------------------------------------------------------------------------------------------------------------   

    #----START of ECI.overlap_criterion------------------------------------------------------------------------------------------------------------------------------------------------------------------------------------------------------------------------------------------------------------------------------------------------------------------------------------------------------------------------------------------------------------------------------------------------------------------------------------------------------------------------------------------------------------------------------------------------------------------------------------------------------------------------------------------------------------------------------------------------------------------------------------------------------------------------------------------------------------------------------------------------------------------------------------------------------------------------------------------------------------------------------------   
    def overlap_criterion( self, ESDs ):
        job = self.job
        sites = self.sites

        # Get site-state pairs that overlap too much
        pairs_to_expell = {}

        active_pairs = []
        for JK in ["J","K"]:
            for int_type in [(0,0),(0,1),(0,2)]:
                active_pairs += job.active_integrals[JK][int_type]
        active_pairs = list(set(active_pairs))

        for fpair in active_pairs:
            pairs_to_expell[fpair] = []
            f1, f2 = fpair
            dimer = merge_moles( f1.mol, f2.mol )
            SAO = dimer.intor('int1e_ovlp')[ 0:f1.mol.nao:, f1.mol.nao: ]
    
            for Z1, states1 in f1.states.items():
                for Z2, states2 in f2.states.items():
                    S = {}
                    for s1 in states1:
                        for s2 in states2:
                            O = 0.
                            for spin in ['aa','bb']:
                                rho1 = f1.rho[s1.Z][(s1, s1, spin)]
                                rho2 = f2.rho[s2.Z][(s2, s2, spin)]
                                O += np.einsum( 'ij,kl,il,jk', rho1, rho2, SAO, SAO, optimize=['einsum_path', (0, 2), (0, 1), (0, 1)] ) 
                            S[(s1,s2)] = abs(1. - O)
                    Omax = max(S.values())
                    for (s1,s2), O in S.items():
                        if O/Omax < job.tO:
                            pairs_to_expell[(f1,f2)].append( (s1,s2) )

        # Remove ESDs containing at least one such site-state pair
        toremove = []
        for ESD in ESDs:
            for (f1,f2), spairs in pairs_to_expell.items():
                for (s1,s2) in spairs:
                    if ESD.site_states[f1] == s1 and ESD.site_states[f2] == s2:
                        self.log.print(' Expelling ESD '+repr(ESD)+' due to the overlap of '+repr(s1)+' of '+f1.label+' and '+repr(s2)+' of '+f2.label)
                        toremove.append( ESD )
                        break
        ESDs = [ ESD for ESD in ESDs if not ESD in toremove ]
        self.log.print(' Number of ESDs after overlap-criterion = '+str(len(ESDs)))
        return ESDs                    
    #----END of ECI.overlap_criterion------------------------------------------------------------------------------------------------------------------------------------------------------------------------------------------------------------------------------------------------------------------------------------------------------------------------------------------------------------------------------------------------------------------------------------------------------------------------------------------------------------------------------------------------------------------------------------------------------------------------------------------------------------------------------------------------------------------------------------------------------------------------------------------------------------------------------------------------------------------------------------------------------------------------------------------------------------------------------------------------------------------------------------   
        
    #----START of ECI.spin_adapt------------------------------------------------------------------------------------------------------------------------------------------------------------------------------------------------------------------------------------------------------------------------------------------------------------------------------------------------------------------------------------------------------------------------------------------------------------------------------------------------------------------------------------------------------------------------------------------------------------------------------------------------------------------------------------------------------------------------------------------------------------------------------------------------------------------------------------------------------------------------------------------------------------------------------------------------------------------------------------------------------------------------------------   
    def spin_adapt(self, m, allESDs):
        ESDs = [ ESD for ESD in allESDs if ESD.M == (m-1) ]
        self.log.print(' Constructed '+str(len(ESDs))+ ' ESDs with MS = '+str(ESDs[0].M/2))
        for ESD in ESDs:
            self.log.print('     '+repr(ESD))
        S2mat = self.calculate_S2mat(ESDs)
        np.savetxt('S2mat', S2mat,fmt='%10.6f')
        S2val, U = np.linalg.eigh( S2mat, 'U' )
        np.savetxt('Umat', U,fmt='%10.6f')
        mults = ( np.sqrt(4.*abs(S2val)) + 1. ).astype(int)
        if not m in mults:
            raise ValueError(f"  No excitonic CSF that can be generated from given states and chosen ECI expansion corresponds to the requested multiplicity {m} ( possible multiplicities =  {mults}).r")
        ECSF_IDs = np.nonzero( mults == m )[0]
        U = np.take( U, ECSF_IDs, axis=1 )
        ESD_IDs = [ i for i in range( np.shape(U)[0] ) if np.any( np.abs(U[i,:]) > 0.01 ) ]
        U = np.take( U, ESD_IDs, axis=0 )
        ESDs = [ ESDs[ID] for ID in ESD_IDs ]
        ECSFs = []
        for i in range( np.shape(U)[1] ):
            ESD_ID = np.nonzero( np.abs( U[:,i] ) > 0.01 )[0][0]
            ESD = ESDs[ESD_ID] 
            ECSFs.append( excitonic_configuration_state_function( m, ESD ) )
        self.log.print(' Constructed '+str(len(ECSFs))+' ECSFs of multiplicity '+str(m)+', spanned by '+str(len(ESDs))+' ESDs')
        for j, ECSF in enumerate(ECSFs):
            expansion = ''
            for i, ESD in enumerate(ESDs):
                if abs(U[i,j]) > 0.001:
                    expansion += f"{U[i,j]: 10.6f}"+repr(ESD)+' '
            self.log.print('     '+repr(ECSF)+' = '+expansion)
        return ESDs, ECSFs, U
    #----END of ECI.spin_adapt------------------------------------------------------------------------------------------------------------------------------------------------------------------------------------------------------------------------------------------------------------------------------------------------------------------------------------------------------------------------------------------------------------------------------------------------------------------------------------------------------------------------------------------------------------------------------------------------------------------------------------------------------------------------------------------------------------------------------------------------------------------------------------------------------------------------------------------------------------------------------------------------------------------------------------------------------------------------------------------------------------------------------------   

    #----START of ECI.calculate_S2mat------------------------------------------------------------------------------------------------------------------------------------------------------------------------------------------------------------------------------------------------------------------------------------------------------------------------------------------------------------------------------------------------------------------------------------------------------------------------------------------------------------------------------------------------------------------------------------------------------------------------------------------------------------------------------------------------------------------------------------------------------------------------------------------------------------------------------------------------------------------------------------------------------------------------------------------------------------------------------------------------------------------------------------   
    def calculate_S2mat(self, ESDs):
        job = self.job
        sites = self.sites
        basis = excitonic_basis(ESDs, [], None)
        basis.determine_relationships()
        relationships = basis.relationships

        nESD = len( ESDs )
        S2mat = np.zeros( (nESD, nESD) )

        # Diagonal
        for i, ESD in enumerate( ESDs ):
            S2mat[i,i] += sum( [ ESD.site_states[f].S/2. * ( ESD.site_states[f].S/2. + 1. ) for f in sites ] ) 
            S2mat[i,i] += 2.*sum( [ ESD.site_states[f].M/2.*ESD.site_states[g].M/2. for j,f in enumerate(sites) for g in sites[j+1:] ] )
        # Off-diagonal
        for pair in relationships[(0,2)]:
            ESD1, ESD2 = pair['ESDs']
            f, g = pair['excitons']
            sf1, sg1 = ESD1.site_states[f], ESD1.site_states[g]
            sf2, sg2 = ESD2.site_states[f], ESD2.site_states[g]
            if sf1 == sf2 and sg1 == sg2: # Comparison up to MS value
                if sf1.M == sf2.M - 2 and sg1.M == sg2.M + 2:
                    x = sf1.S/2.*( sf1.S/2. + 1. ) - sf1.M/2.*( sf1.M/2. + 1. ) 
                    y = sg1.S/2.*( sg1.S/2. + 1. ) - sg1.M/2.*( sg1.M/2. - 1. ) 
                    S2mat[pair['indices'][0],pair['indices'][1]] = math.sqrt(x)*math.sqrt(y)
                elif sf1.M == sf2.M + 2 and sg1.M == sg2.M - 2: 
                    x = sf1.S/2.*( sf1.S/2. + 1. ) - sf1.M/2.*( sf1.M/2. - 1. ) 
                    y = sg1.S/2.*( sg1.S/2. + 1. ) - sg1.M/2.*( sg1.M/2. + 1. ) 
                    S2mat[pair['indices'][0],pair['indices'][1]] = math.sqrt(x)*math.sqrt(y)
        return S2mat
    #----END of ECI.calculate_S2mat------------------------------------------------------------------------------------------------------------------------------------------------------------------------------------------------------------------------------------------------------------------------------------------------------------------------------------------------------------------------------------------------------------------------------------------------------------------------------------------------------------------------------------------------------------------------------------------------------------------------------------------------------------------------------------------------------------------------------------------------------------------------------------------------------------------------------------------------------------------------------------------------------------------------------------------------------------------------------------------------------------------------------------   

    #----START of ECI.allocate------------------------------------------------------------------------------------------------------------------------------------------------------------------------------------------------------------------------------------------------------------------------------------------------------------------------------------------------------------------------------------------------------------------------------------------------------------------------------------------------------------------------------------------------------------------------------------------------------------------------------------------------------------------------------------------------------------------------------------------------------------------------------------------------------------------------------------------------------------------------------------------------------------------------------------------------------------------------------------------------------------------------------------   
    def allocate(self):
        job = self.job
        sites = self.sites
        for m in job.multiplicities: 
            nESD = len(self.ECIbasis[m].ESDs)
            nECSF = len(self.ECIbasis[m].ECSFs)
            self.H[m] = np.zeros((nESD,nESD))
            self.J[m] = np.zeros((nESD,nESD))
            self.K[m] = np.zeros((nESD,nESD))
        return
    #----END of ECI.allocate------------------------------------------------------------------------------------------------------------------------------------------------------------------------------------------------------------------------------------------------------------------------------------------------------------------------------------------------------------------------------------------------------------------------------------------------------------------------------------------------------------------------------------------------------------------------------------------------------------------------------------------------------------------------------------------------------------------------------------------------------------------------------------------------------------------------------------------------------------------------------------------------------------------------------------------------------------------------------------------------------------------------------------   

    #----START of ECI.calculate_Fmat------------------------------------------------------------------------------------------------------------------------------------------------------------------------------------------------------------------------------------------------------------------------------------------------------------------------------------------------------------------------------------------------------------------------------------------------------------------------------------------------------------------------------------------------------------------------------------------------------------------------------------------------------------------------------------------------------------------------------------------------------------------------------------------------------------------------------------------------------------------------------------------------------------------------------------------------------------------------------------------------------------------------------------   
    def calculate_Fmat( self, nucs, mol ):
        F = np.zeros((mol.nao, mol.nao))
        for g in nucs:
            for a in range(g.mol.natm):
                Z, R = g.mol.atom_charge(a) - g.Q[a], g.mol.atom_coord(a)
                mol.set_rinv_orig(R)
                F += Z*mol.intor('int1e_rinv')
        return F
    #----END of ECI.calculate_Fmat------------------------------------------------------------------------------------------------------------------------------------------------------------------------------------------------------------------------------------------------------------------------------------------------------------------------------------------------------------------------------------------------------------------------------------------------------------------------------------------------------------------------------------------------------------------------------------------------------------------------------------------------------------------------------------------------------------------------------------------------------------------------------------------------------------------------------------------------------------------------------------------------------------------------------------------------------------------------------------------------------------------------------------   

    #----START of ECI.calculate_Gtensor------------------------------------------------------------------------------------------------------------------------------------------------------------------------------------------------------------------------------------------------------------------------------------------------------------------------------------------------------------------------------------------------------------------------------------------------------------------------------------------------------------------------------------------------------------------------------------------------------------------------------------------------------------------------------------------------------------------------------------------------------------------------------------------------------------------------------------------------------------------------------------------------------------------------------------------------------------------------------------------------------------------------------------   
    def calculate_Gtensor(self,moles ):
        starts = {}
        ends = {}
        supermolecule = None
        for mol in moles:
            if not mol in starts.keys():
                starts[mol] = sum( [ m.nbas for m in starts.keys() ] )
                ends[mol] = starts[mol] + mol.nbas 
                if supermolecule == None:
                    supermolecule = mol.copy()
                else:
                    supermolecule = merge_moles( supermolecule, mol )

        G = supermolecule.intor('int2e',
                                shls_slice=( starts[moles[0]], ends[moles[0]], 
                                            starts[moles[1]], ends[moles[1]], 
                                            starts[moles[2]], ends[moles[2]], 
                                            starts[moles[3]], ends[moles[3]] ) )
        return G
    #----END of ECI.calculate_Gtensor------------------------------------------------------------------------------------------------------------------------------------------------------------------------------------------------------------------------------------------------------------------------------------------------------------------------------------------------------------------------------------------------------------------------------------------------------------------------------------------------------------------------------------------------------------------------------------------------------------------------------------------------------------------------------------------------------------------------------------------------------------------------------------------------------------------------------------------------------------------------------------------------------------------------------------------------------------------------------------------------------------------------------------   


    #----START of ECI.calculate_Hmat------------------------------------------------------------------------------------------------------------------------------------------------------------------------------------------------------------------------------------------------------------------------------------------------------------------------------------------------------------------------------------------------------------------------------------------------------------------------------------------------------------------------------------------------------------------------------------------------------------------------------------------------------------------------------------------------------------------------------------------------------------------------------------------------------------------------------------------------------------------------------------------------------------------------------------------------------------------------------------------------------------------------------------   
    def calculate_Hmat(self):
        job = self.job
        ECIbasis = self.ECIbasis
        sites = self.sites
        H = self.H
        J = self.J
        K = self.K

        ECI_integrals = self.get_ECI_integrals()

        integrals = ECI_integrals.get('ECI_V',{})
        if len(integrals) > 0:
            self.log.print(' Calculating ECI V-integrals...')
            for (f,nucs), densities_locs in integrals.items():
                self.log.print('    Site: '+f.label+', Nuclei: '+', '.join([nuc.label for nuc in nucs])+' (# = '+str(len(densities_locs))+')')
                Fmat = self.calculate_Fmat( nucs, f.mol )
                rhos = np.array([ f.rho[d[0].Z][d] for d in densities_locs.keys() ])
                locs = densities_locs.values() 
                values = np.einsum( 'ij,nij->n', Fmat, rhos, optimize=['einsum_path', (0,1)] ) 
                for i, individual_locs in enumerate(locs):
                    for (mult,row,column) in individual_locs:
                        J[mult][row,column] -= values[i]

        integrals = ECI_integrals.get('ECI_J',{}) 
        if len(integrals) > 0:
            self.log.print(' Calculating ECI J-integrals...')
            for (f1,f2), densities_locs in integrals.items():
                self.log.print('    Site 1: '+f1.label+', Site 2: '+f2.label+' (# = '+str(len(densities_locs))+')')
                locs = densities_locs.values()
                rhos1 = np.array([ f1.rho[d1[0].Z][d1] for (d1,d2) in densities_locs.keys() ]) 
                rhos2 = np.array([ f2.rho[d2[0].Z][d2] for (d1,d2) in densities_locs.keys() ]) 
                G = self.calculate_Gtensor( [f1.mol, f1.mol, f2.mol, f2.mol] ) 
                values = np.einsum( 'nij,ijkl,nkl->n', rhos1, G, rhos2, optimize=['einsum_path', (0, 1), (0, 1)] )
                for i, individual_locs in enumerate(locs):
                    for (mult,row,column) in individual_locs:
                        J[mult][row,column] += values[i]
            
        integrals = ECI_integrals.get( 'ECI_K', {} )
        if len(integrals) > 0:
            self.log.print(' Calculating ECI K-integrals...')
            for (f1,f2), densities_locs in integrals.items():
                self.log.print('    Site 1: '+f1.label+', Site 2: '+f2.label+' (# = '+str(len(densities_locs))+')')
                locs = densities_locs.values()
                rhos1 = np.array([ f1.rho[d1[0].Z][d1] for (d1,d2) in densities_locs.keys() ]) 
                rhos2 = np.array([ f2.rho[d2[0].Z][d2] for (d1,d2) in densities_locs.keys() ]) 
                G = self.calculate_Gtensor( [f1.mol, f2.mol, f1.mol, f2.mol] ) 
                values = np.einsum( 'nij,iljk,nkl->n', rhos1, G, rhos2, optimize=['einsum_path', (0, 1), (0, 1)] )
                for i, individual_locs in enumerate(locs):
                    for (mult,row,column) in individual_locs:
                        K[mult][row,column] += values[i]

        self.log.print(' Summing up J- and K-matrices, adding site energies and VNN to the diagonal, and rotating J-, K-, and H-matrices to the basis of ECSFs...')
        VNN = sum( [ 
                    ( float( f.mol.atom_charge(i) )*float( g.mol.atom_charge(j) )
                    - float( f.mol.atom_charge(i) )*g.Q[j]
                    - float( g.mol.atom_charge(j) )*f.Q[i] 
                     )/np.linalg.norm( f.mol.atom_coord(i) - g.mol.atom_coord(j) )
                    for ( f, g ) in job.active_integrals['J'][(0,0)]
                    for i in range(f.mol.natm) for j in range(g.mol.natm)
                    ] 
                  )
        self.log.print(' Total inter-fragment nuclear-nuclear repulsion (au) = '+str(VNN))

        for m in job.multiplicities:
            J[m] += VNN*np.identity( np.shape(J[m])[0] )
            H[m] = J[m] - K[m] 

            for i, ESD in enumerate( ECIbasis[m].ESDs ):
                for site, state in ESD.site_states.items():
                    Z = state.Z
                    index = site.states[Z].index(state) 
                    H[m][i,i] += site.H[Z][index,index]

            H[m] = H[m] + H[m].T - np.diag( np.diag( H[m] ) )
            J[m] = J[m] + J[m].T - np.diag( np.diag( J[m] ) )
            K[m] = K[m] + K[m].T - np.diag( np.diag( K[m] ) )

            H[m] = ECIbasis[m].U.T @ H[m] @ ECIbasis[m].U 
            J[m] = ECIbasis[m].U.T @ J[m] @ ECIbasis[m].U 
            K[m] = ECIbasis[m].U.T @ K[m] @ ECIbasis[m].U 

            self.log.print(' H-, J-, K-matrices for multiplicity '+str(m)+' in the basis of ECSFs:')
            for label, mat in zip( ['H', 'J', 'K'], [H,J,K] ):
                self.log.print('    '+label+'-matrix:')
                for i in range(len(ECIbasis[m].ECSFs)):
                    self.log.print('        '+' '.join([ f"{mat[m][i,j]: 20.10f}" for j in range( len(ECIbasis[m].ECSFs)) ]) )

        return
    #----END of ECI.calculate_Hmat------------------------------------------------------------------------------------------------------------------------------------------------------------------------------------------------------------------------------------------------------------------------------------------------------------------------------------------------------------------------------------------------------------------------------------------------------------------------------------------------------------------------------------------------------------------------------------------------------------------------------------------------------------------------------------------------------------------------------------------------------------------------------------------------------------------------------------------------------------------------------------------------------------------------------------------------------------------------------------------------------------------------------------   

    def get_ECI_integrals(self):
        job = self.job
        sites = self.sites
        ECIbasis = self.ECIbasis

        ECI_integrals = {}
        def add_integral( k1, k2, k3, loc):
            if k1 in ECI_integrals:
                if k2 in ECI_integrals[k1]:
                    if k3 in ECI_integrals[k1][k2]:
                        ECI_integrals[k1][k2][k3].append(loc)
                    else:
                        ECI_integrals[k1][k2][k3] = [loc]
                else:
                    ECI_integrals[k1][k2] = {k3:[loc]}
            else:
                ECI_integrals[k1] = {k2:{k3:[loc]}}
            return

        for m in job.multiplicities:
            ESDs = ECIbasis[m].ESDs
            relationship = ECIbasis[m].relationships

            #-----Start of relationship[(0,0)]------------------------------------------------------------------------------------------------------------------------------------------------------------------------------------------------------------------------------------------------------------------------------------------------------------------------------------------------------------------------------------------------------------------------------------------------------------------------------------------------------------------------------------------------------------------------------------------------------------------------------------------------------------------------------------------------------------------------------------------------------------------------------------------------------------------------------------------------------------------------------------------------------------------------------------------------------------------------------------------------------------------------------------------------------------------------
            for pair in relationship[(0,0)]:
                ESD = pair['ESDs'][0]
                index = ESD.index
                # V-integrals
                actives = job.active_integrals['J'][(0,0)]
                for f in sites:
                    nucs = tuple([ g for g in sites if (f,g) in actives or (g,f) in actives ])
                    d = (ESD.site_states[f], ESD.site_states[f], 'tot')
                    if len(nucs) > 0:
                        add_integral( k1='ECI_V', k2=(f,nucs), k3=d, loc=(m,index,index))
                # J-integrals
                for (f1,f2) in actives:
                    d1 = ( ESD.site_states[f1], ESD.site_states[f1], 'tot' ) 
                    d2 = ( ESD.site_states[f2], ESD.site_states[f2], 'tot' ) 
                    add_integral( k1='ECI_J', k2=(f1,f2), k3=(d1,d2), loc=(m,index,index))
                # K-integrals
                actives = job.active_integrals['K'][(0,0)]
                for (f1,f2) in actives:
                    d1 = ( ESD.site_states[f1], ESD.site_states[f1], 'aa' ) 
                    d2 = ( ESD.site_states[f2], ESD.site_states[f2], 'aa' ) 
                    add_integral( k1='ECI_K', k2=(f1,f2), k3=(d1,d2), loc=(m,index,index))
                    d1 = ( ESD.site_states[f1], ESD.site_states[f1], 'bb' ) 
                    d2 = ( ESD.site_states[f2], ESD.site_states[f2], 'bb' ) 
                    add_integral( k1='ECI_K', k2=(f1,f2), k3=(d1,d2), loc=(m,index,index))
            #-----End of relationship[(0,0)]------------------------------------------------------------------------------------------------------------------------------------------------------------------------------------------------------------------------------------------------------------------------------------------------------------------------------------------------------------------------------------------------------------------------------------------------------------------------------------------------------------------------------------------------------------------------------------------------------------------------------------------------------------------------------------------------------------------------------------------------------------------------------------------------------------------------------------------------------------------------------------------------------------------------------------------------------------------------------------------------------------------------------------------------------------------------


            #-----Start of relationship[(0,1)]------------------------------------------------------------------------------------------------------------------------------------------------------------------------------------------------------------------------------------------------------------------------------------------------------------------------------------------------------------------------------------------------------------------------------------------------------------------------------------------------------------------------------------------------------------------------------------------------------------------------------------------------------------------------------------------------------------------------------------------------------------------------------------------------------------------------------------------------------------------------------------------------------------------------------------------------------------------------------------------------------------------------------------------------------------------------
            for pair in relationship[(0,1)]:
                ESD1, ESD2 = pair['ESDs']
                i1, i2 = ESD1.index, ESD2.index
                f = pair['excitons']
                actives = job.active_integrals['J'][(0,1)] 
                #V-integrals
                nucs = tuple([ g for g in sites if (f,g) in actives or (g,f) in actives])
                d = ( ESD1.site_states[f], ESD2.site_states[f], 'tot' ) 
                if any([ d in rho for rho in f.rho.values()]) and len(nucs) > 0: 
                    add_integral( k1='ECI_V', k2=(f,nucs), k3=d, loc=(m,i1,i2) )
                # J-integrals
                for (f1,f2) in actives:
                    if f1 is f or f2 is f:
                        d1 = ( ESD1.site_states[f1], ESD2.site_states[f1], 'tot' ) 
                        d2 = ( ESD1.site_states[f2], ESD2.site_states[f2], 'tot' )
                        if any([ d1 in rho for rho in f1.rho.values()]) and any([ d2 in rho for rho in f2.rho.values()]): 
                            add_integral( k1='ECI_J', k2=(f1,f2), k3=(d1,d2), loc=(m,i1,i2) )
                # K-integrals
                actives = job.active_integrals['K'][(0,1)] 
                for (f1,f2) in actives:
                    if f1 is f or f2 is f:
                        d1 = ( ESD1.site_states[f1], ESD2.site_states[f1], 'aa' ) 
                        d2 = ( ESD1.site_states[f2], ESD2.site_states[f2], 'aa' )
                        if any([ d1 in rho for rho in f1.rho.values()]) and any([ d2 in rho for rho in f2.rho.values()]): 
                            add_integral( k1='ECI_K', k2=(f1,f2), k3=(d1,d2), loc=(m,i1,i2) )
                        d1 = ( ESD1.site_states[f1], ESD2.site_states[f1], 'bb' ) 
                        d2 = ( ESD1.site_states[f2], ESD2.site_states[f2], 'bb' )
                        if any([ d1 in rho for rho in f1.rho.values()]) and any([ d2 in rho for rho in f2.rho.values()]): 
                            add_integral( k1='ECI_K', k2=(f1,f2), k3=(d1,d2), loc=(m,i1,i2) )
                        d1 = ( ESD1.site_states[f1], ESD2.site_states[f1], 'ab' ) 
                        d2 = ( ESD1.site_states[f2], ESD2.site_states[f2], 'ba' )
                        if any([ d1 in rho for rho in f1.rho.values()]) and any([ d2 in rho for rho in f2.rho.values()]): 
                            add_integral( k1='ECI_K', k2=(f1,f2), k3=(d1,d2), loc=(m,i1,i2) )
                        d1 = ( ESD1.site_states[f1], ESD2.site_states[f1], 'ba' ) 
                        d2 = ( ESD1.site_states[f2], ESD2.site_states[f2], 'ab' )
                        if any([ d1 in rho for rho in f1.rho.values()]) and any([ d2 in rho for rho in f2.rho.values()]): 
                            add_integral( k1='ECI_K', k2=(f1,f2), k3=(d1,d2), loc=(m,i1,i2) )
            #-----End of relationship[(0,1)]------------------------------------------------------------------------------------------------------------------------------------------------------------------------------------------------------------------------------------------------------------------------------------------------------------------------------------------------------------------------------------------------------------------------------------------------------------------------------------------------------------------------------------------------------------------------------------------------------------------------------------------------------------------------------------------------------------------------------------------------------------------------------------------------------------------------------------------------------------------------------------------------------------------------------------------------------------------------------------------------------------------------------------------------------------------------

            #-----Start of relationship[(0,2)]------------------------------------------------------------------------------------------------------------------------------------------------------------------------------------------------------------------------------------------------------------------------------------------------------------------------------------------------------------------------------------------------------------------------------------------------------------------------------------------------------------------------------------------------------------------------------------------------------------------------------------------------------------------------------------------------------------------------------------------------------------------------------------------------------------------------------------------------------------------------------------------------------------------------------------------------------------------------------------------------------------------------------------------------------------------------
            for pair in relationship[(0,2)]:
                ESD1, ESD2 = pair['ESDs']
                i1, i2 = ESD1.index, ESD2.index
                f1, f2 = pair['excitons']
                # J-integrals
                actives = job.active_integrals['J'][(0,2)] 
                if (f1,f2) in actives:
                    d1 = (ESD1.site_states[f1], ESD2.site_states[f1], 'tot')
                    d2 = (ESD1.site_states[f2], ESD2.site_states[f2], 'tot')
                    if any([ d1 in rho for rho in f1.rho.values()]) and any([ d2 in rho for rho in f2.rho.values()]): 
                        add_integral( k1='ECI_J', k2=(f1,f2), k3=(d1,d2), loc=(m,i1,i2) )
                # K-integrals
                actives = job.active_integrals['K'][(0,2)] 
                if (f1,f2) in actives:
                    d1 = ( ESD1.site_states[f1], ESD2.site_states[f1], 'aa' ) 
                    d2 = ( ESD1.site_states[f2], ESD2.site_states[f2], 'aa' )
                    if any([ d1 in rho for rho in f1.rho.values()]) and any([ d2 in rho for rho in f2.rho.values()]): 
                        add_integral( k1='ECI_K', k2=(f1,f2), k3=(d1,d2), loc=(m,i1,i2) )
                    d1 = ( ESD1.site_states[f1], ESD2.site_states[f1], 'bb' ) 
                    d2 = ( ESD1.site_states[f2], ESD2.site_states[f2], 'bb' )
                    if any([ d1 in rho for rho in f1.rho.values()]) and any([ d2 in rho for rho in f2.rho.values()]): 
                        add_integral( k1='ECI_K', k2=(f1,f2), k3=(d1,d2), loc=(m,i1,i2) )
                    d1 = ( ESD1.site_states[f1], ESD2.site_states[f1], 'ab' ) 
                    d2 = ( ESD1.site_states[f2], ESD2.site_states[f2], 'ba' )
                    if any([ d1 in rho for rho in f1.rho.values()]) and any([ d2 in rho for rho in f2.rho.values()]): 
                        add_integral( k1='ECI_K', k2=(f1,f2), k3=(d1,d2), loc=(m,i1,i2) )
                    d1 = ( ESD1.site_states[f1], ESD2.site_states[f1], 'ba' ) 
                    d2 = ( ESD1.site_states[f2], ESD2.site_states[f2], 'ab' )
                    if any([ d1 in rho for rho in f1.rho.values()]) and any([ d2 in rho for rho in f2.rho.values()]): 
                        add_integral( k1='ECI_K', k2=(f1,f2), k3=(d1,d2), loc=(m,i1,i2) )
        #-----End of relationship[(0,2)]------------------------------------------------------------------------------------------------------------------------------------------------------------------------------------------------------------------------------------------------------------------------------------------------------------------------------------------------------------------------------------------------------------------------------------------------------------------------------------------------------------------------------------------------------------------------------------------------------------------------------------------------------------------------------------------------------------------------------------------------------------------------------------------------------------------------------------------------------------------------------------------------------------------------------------------------------------------------------------------------------------------------------------------------------------------------
        return ECI_integrals

    def calculate_eigenstates( self ):
        job = self.job
        ECIbasis = self.ECIbasis
        for m in job.multiplicities:
            nCSF = len(ECIbasis[m].ECSFs)
            H = self.H[m]
            self.E[m], self.Psi['ECSF'][m] = np.linalg.eigh( H ) 
            for i in range(nCSF):
                state = self.Psi['ECSF'][m][:,i] 
                if state[np.argmax(np.abs(state))] < 0.: self.Psi['ECSF'][m][:,i] *= -1.
            self.Psi['ESD'][m] = self.ECIbasis[m].U @ self.Psi['ECSF'][m]
        return

    def calculate_properties(self):
        if 'dm' in self.job.properties: self.calculate_mu()
        return

    def calculate_mu(self):
        job = self.job
        sites = self.sites

        for m in job.multiplicities:
            ECIbasis = self.ECIbasis[m]
            ESDs = ECIbasis.ESDs
            nESD = len(ESDs)
            self.mu[m] = np.zeros((3, nESD, nESD))
            for pair in ECIbasis.relationships[(0,0)]:
                ESD = pair['ESDs'][0]
                index = pair['indices'][0]
                for f, s in ESD.site_states.items():
                    self.mu[m][:,index,index] += f.mu[s.Z][(s,s)]
            for pair in ECIbasis.relationships[(0,1)]:
                ESD1, ESD2 = pair['ESDs']
                i1, i2 = pair['indices']
                f = pair['excitons']
                Z = ESD1.site_states[f].Z
                if (ESD1.site_states[f], ESD2.site_states[f]) in f.mu[Z]: 
                    self.mu[m][:,i1, i2] = f.mu[Z][(ESD1.site_states[f], ESD2.site_states[f])]
            # TODO: Add relationships[(1,0)]. This is the only remaining non-zero within SOA 
            for x in range(3):
                self.mu[m][x,:,:] = self.mu[m][x,:,:] + self.mu[m][x,:,:].T - np.diag( np.diag( self.mu[m][x,:,:] ) )
            self.mu[m] = np.einsum('ik,xkl,lj->xij', self.Psi['ESD'][m].T, self.mu[m], self.Psi['ESD'][m], optimize=['einsum_path', (0, 1),(0, 1)])
        return

    def print_states(self):
        job = self.job
        ECIbasis = self.ECIbasis
        E0 = self.E[1][0]
        self.log.print(' Ground-state energy = '+str(E0))
        for m in job.multiplicities:
            nCSF = len(ECIbasis[m].ECSFs)
            self.log.print(' Full-systems states for multiplicity '+str(m)+' in the basis of ECSFs:')
            for i in range(nCSF):
                sort = np.flip(np.argsort( np.abs(self.Psi['ECSF'][m][:,i]) ))
                wf = ' '.join([ f"{self.Psi['ECSF'][m][sort[j],i]: 15.10f}"+' '+repr(ECIbasis[m].ECSFs[sort[j]]) for j in range(nCSF)] ) 
                Eex = self.E[m][i] - E0
                f = 2./3.*Eex*np.linalg.norm(self.mu[m][:,0,i])**2 
                self.log.print(f" State {i}: Eex (eV) = {Eex*27.2114: 10.5f} | f = {f: 10.5f} | Psi = {wf}")


        
#----END ECI------------------------------------------------------------------------------------------------------------------------------------------------------------------------------------------------------------------------------------------------------------------------------------------------------------------------------------------------------------------------------------------------------------------------------------------------------------------------------------------------------------------------------------------------------------------------------------------------------------------------------------------------------------------------------------------------------------------------------------------------------------------------------------------------------------------------------------------------------------------------------------------------------------------------------------------------------------------------------------------------------------------------------------   
