# Supplementary material for: Excitonic Configuration Interaction: Going Beyond the Frenkel Exciton Model
Source: J Chem Theory Comput. 2024 Jun 17;20(13):5609–34. doi: 10.1021/acs.jctc.4c00157 (PMC11238547; doi:10.1021/acs.jctc.4c00157)
Supplement: Supplementary file 3 — ct4c00157_si_003.zip [file ct4c00157_si_003.zip › lib/globals.py]

#!/usr/bin/env python3

# give the variables debug and print as singletons

class Debug(object):
    
    val = False

    def __new__(cls):
        if not hasattr(cls, 'instance'):
            cls.instance = super(Debug, cls).__new__(cls)
        return cls.instance

    def __bool__(self):
        return self.val
    
    def set(self, val):
        self.val = val


class Print(object):
    
    val = True

    def __new__(cls):
        if not hasattr(cls, 'instance'):
            cls.instance = super(Print, cls).__new__(cls)
        return cls.instance

    def __bool__(self):
        return self.val

    def set(self, val):
        self.val = val


DEBUG = Debug()

PRINT = Print()
