# Supplementary material for: Excitonic Configuration Interaction: Going Beyond the Frenkel Exciton Model
Source: J Chem Theory Comput. 2024 Jun 17;20(13):5609–34. doi: 10.1021/acs.jctc.4c00157 (PMC11238547; doi:10.1021/acs.jctc.4c00157)
Supplement: Supplementary file 3 — ct4c00157_si_003.zip [file ct4c00157_si_003.zip › README]

******************************************

   SHARC-ECI Preview for "Excitonic Configuration Interaction: 
   Going Beyond the Frenkel Exciton Model"

   Copyright (c) 2024 University of Vienna

   This code preview is free software: you can redistribute it and/or modify
   it under the terms of the GNU General Public License as published by
   the Free Software Foundation, either version 3 of the License, or
   (at your option) any later version.

   This code is distributed in the hope that it will be useful,
   but WITHOUT ANY WARRANTY; without even the implied warranty of
   MERCHANTABILITY or FITNESS FOR A PARTICULAR PURPOSE.  See the
   GNU General Public License for more details.

   You should have received a copy of the GNU General Public License
   inside the LICENSE file. If not, see <http://www.gnu.org/licenses/>.

******************************************


PREAMBLE
--------

This is a preliminary version of the SHARC-ECI interface and ECI module, together with all their dependencies, from the SHARC molecular dynamics package.
This code is published as supplementary material for the publication "Excitonic Configuration Interaction: Going Beyond the Frenkel Exciton Model", 
and is primarily intended to ensure reproducibility of the results published in that article.
 
We emphasize that more complete and efficient code, as well as more comprehensive documentation, will be published in an upcoming major release of SHARC.
If you intend to use this code beyond the understanding and reproducing the results of the publication, we strongly suggest that you contact us at sharc@univie.ac.at.


EXAMPLES
--------

Three examples in the directory 'examples' show how to set up ECI calculations with various flavours, taken from the calculations presented in the publication:
 - A Frenkel exciton model calculation on G4, for geometry R1.
 - A ECISD/FDA calculation on G4, for the optimized symmetric geometry.
 - A ECIS/EHF calculation on MgG4, for the optimized symmetric geometry.

In 'examples/G4_R1_Frenkel/ECI.*', the most important keywords for the ECI calculations are explained.
We note that the SHARC-ECI interface can currently only serve the 'H' and 'DM' interface requests (i.e., can provide energies and dipole moment matrices).


EXECUTION
---------

Execution of the ECI calculations contained in the 'examples' directory require an up-to-date Python installation.
We recommend to setup the following Conda environment:
    conda create -n sharc_ECI_test -c conda-forge python=3.11 numpy scipy h5py six matplotlib python-dateutil pyyaml pyparsing kiwisolver cycler netcdf4 hdf5 h5utils gfortran_linux-64 pyscf openmm numba sympy 

Subsequently, add the 'lib' directory to the Python path:
    export PYTHONPATH=${PYTHONPATH}:<this-directory>/lib

Copy the example inputs into an empty directory. 
To run the calculations, you need to set $16root to the root directory of your Gaussian 16 installation.
Also note that the example calculations are set up for running on 16 CPU cores and with 18 GB of RAM.
These settings can be changed in the resources file of all subdirectories of a calculation (number of CPU cores also in ECI.resources).

To start the calculations, run:
    <this-directory>/bin/SHARC-ECI.py QM.in > QM.log 2> QM.err
